# Supplementary material for: A Versatile Microfluidic Extrusion‐Based Hydrogel Platform for Self‐Organization and Long‐Term Maintenance of Engineered 3D Lymphatic Endothelium
Source: Adv Healthc Mater. 2026 Jun 3;15(25):e71307. doi: 10.1002/adhm.71307 (PMC13331603; doi:10.1002/adhm.71307)
Supplement: Supplementary file 4 — Supporting File 4: adhm71307‐sup‐0004‐Dataset.zip. [file ADHM-15-0-s002.zip]

Archive with 3 entries (3 files):
- AHM_6245587_Supplementary_Dataset_2_HDLEC3D_vs_HDMEC3D.xlsx
- AHM_6245587_Supplementary_Dataset_3_HDLEC3D_vs_HUVEC3D.xlsx
- AHM_6245587_Supplementary_Dataset_1_HDLEC3D_vs_HDLEC2D.xlsx
