# Supplementary material for: A Versatile Microfluidic Extrusion‐Based Hydrogel Platform for Self‐Organization and Long‐Term Maintenance of Engineered 3D Lymphatic Endothelium
Source: Adv Healthc Mater. 2026 Jun 3;15(25):e71307. doi: 10.1002/adhm.71307 (PMC13331603; doi:10.1002/adhm.71307)
Supplement: Supplementary file 4 — Supporting File 4: adhm71307‐sup‐0004‐Dataset.zip. [file ADHM-15-0-s002.zip › AHM_6245587_Supplementary_Dataset_2_HDLEC3D_vs_HDMEC3D.xlsx]

## Sheet: HDLEC3D_vs_HDMEC3D
Gene	baseMean	log2FoldChange	lfcSE	stat	pvalue	padj
FBN2	1325.57853724465	7.39667357319977	0.378159238124789	19.5596796996902	3.41213885303861e-85	4.73809601132942E-81
HAPLN1	705.027986466106	8.01324867678168	0.476442799209991	16.8189102449838	1.77391739485134e-63	1.23163084724528E-59
DDR2	790.891231504307	5.20523349339125	0.357319361350571	14.567454373916	4.52438530354898e-48	2.09418714416937E-44
G0S2	340.255741103019	6.95671179973595	0.490822051983057	14.1735925915083	1.33492678473527e-45	4.6341983332085E-42
GABBR1	222.727138601739	4.08347354224713	0.298507948359125	13.6796141097537	1.34404067464472e-42	3.73266976162332E-39
COL6A1	1050.04175484451	3.06177303720355	0.227226791617739	13.4745247926324	2.20903006618354e-41	5.11243191650411E-38
GRAMD1B	282.234876026563	2.53737492225619	0.210809891441857	12.0363181485534	2.28947717908503e-33	4.54166858696781E-30
ITM2A	348.938735726775	3.77048218232478	0.31689998096904	11.89801959216	1.21189004313154e-32	2.10353814236558E-29
COL6A3	137.196037684474	5.29970714101576	0.448989177441138	11.8036411728667	3.73780346517122e-32	5.76701543526307E-29
COL6A2	298.096820891545	8.45016676264206	0.75652112119075	11.1697697869184	5.73292712314675e-29	7.96074260320158E-26
GABBR2	621.896917615712	4.54225337560284	0.414003754948706	10.9715270001974	5.2380215982992e-28	6.61228799218024E-25
PIP4K2C	132.308659694592	6.58828324755923	0.617113818904922	10.6759612987605	1.3188530650814e-26	1.52613280514336E-23
SERPINB2	246.838384767099	2.90671954083341	0.274424867713215	10.5920413301285	3.24438383626988e-26	3.46550107311105E-23
PCDHGA12	132.506782562675	3.45979862152243	0.32924024921465	10.5084315474041	7.89963845079487e-26	7.83531282340982E-23
PHGDH	113.824092577887	5.55159997586842	0.535878602618799	10.3598090103582	3.77715484975628e-25	3.49663814958105E-22
ERAP2	1590.69705182619	3.50991976489424	0.343878148621802	10.2068705992554	1.84726737399123e-24	1.60319717220264E-21
PDPN	4351.15201353565	14.5396680829734	1.42834945816357	10.1793493181053	2.45195398527402e-24	2.00281370820677E-21
LAMB3	1419.00199657842	2.76477745489313	0.273634694681323	10.103899500438	5.30882492910895e-24	4.09546349808927E-21
ADAMTS10	234.428777916561	4.59142840877762	0.456904802959844	10.0489825868194	9.28207557327107e-24	6.78373165318116E-21
MLPH	368.976056259129	3.91822507877022	0.393401339860985	9.95986714268636	2.28367687061167e-23	1.58555685126568E-20
SLC30A3	260.027738575078	7.76267723614062	0.797893713334409	9.7289615225821	2.2689744439994e-22	1.43213541497162E-19
ARHGEF40	368.054889967715	4.43369161456777	0.455510719716567	9.73345175570523	2.17098373191812e-22	1.43213541497162E-19
MEST	127.754356082449	6.73303124837964	0.698719030699633	9.63624998397109	5.62037392014014e-22	3.39323966326374E-19
NXN	1714.30358637816	4.46946365749132	0.465519334176142	9.60102691631747	7.91518382017261e-22	4.57959343862154E-19
UNC13D	284.10940415823	4.0238972627167	0.421118918152709	9.55525170982114	1.23283863745231e-21	6.84767892786512E-19
AK5	510.281038904323	1.75560572088609	0.18438807218684	9.52125427672532	1.71101271322161e-21	8.85019319329999E-19
NPTX2	160.092248870147	7.05928567172671	0.741470242648931	9.52065944886356	1.72083549055955e-21	8.85019319329999E-19
DOC2B	269.395740109582	5.27199188289572	0.562375156686235	9.37451062731974	6.94974094566689e-21	3.44657509898323E-18
ART4	332.820911662104	5.31247306830849	0.56975212738425	9.32418294372715	1.11841960965589e-20	5.35530162057991E-18
NDN	203.880975519354	7.04328954148433	0.756289973482146	9.31294845686672	1.24332002481635e-20	5.75491395486659E-18
AEBP1	2158.44652505283	2.39478332346185	0.257289351120486	9.3077436475029	1.30576704309182e-20	5.84899392270098E-18
WNK4	323.677854127604	2.50302479249693	0.269352582784995	9.29274472372489	1.50359925571781e-20	6.52468102028046E-18
BEX1	232.603727519135	11.2760231113932	1.21621960425985	9.27137095299112	1.83768461939445e-20	7.732754128761E-18
GOLGA8A	572.74876147145	2.5346099004291	0.273923472164004	9.25298544299839	2.18308171687898e-20	8.9159625648769E-18
PTK7	270.867683225179	4.36001473099644	0.473651335600917	9.20511440227425	3.41307462580398e-20	1.35411297868326E-17
NSG1	215.14329106215	4.09766306513002	0.445889410317913	9.18986405666923	3.93338137413196e-20	1.51719260447768E-17
SLCO2A1	792.858349916359	2.86109538674907	0.31401309818603	9.1113886754306	8.13341409481292e-20	3.05244832758303E-17
GPAT2	101.636220063329	2.9626585046324	0.327850444703609	9.03661578775888	1.61597166655628e-19	5.90510067415803E-17
NTSR1	157.600544046569	4.04671721638105	0.45839651185252	8.82798431433744	1.0657899946965e-18	3.79475894009116E-16
EPS8L2	75.3326043576717	4.12849098174818	0.468063614892387	8.82036298142372	1.14089275688175e-18	3.96060920551501E-16
SUSD2	95.7429239993764	6.80349766261506	0.774491156745131	8.78447430078785	1.57097490157914e-18	5.32062377642145E-16
HEY1	993.185751247943	2.49461056353153	0.284207962793343	8.77741263479462	1.67278358041704e-18	5.53054114230263E-16
TRIML2	66.9555681594749	6.01479554771936	0.689027473690293	8.7293987212227	2.56030108371975e-18	8.26798624384475E-16
ABCC3	412.636008259649	3.08207268699922	0.357756693823339	8.61499656110182	6.99436950210643e-18	2.2073594296875E-15
PLCXD3	180.97021901272	10.9138415200785	1.27917606242829	8.53193070183045	1.43925265296054e-17	4.44121385311335E-15
OBSL1	487.377596052056	3.60882017221835	0.426074052523261	8.46993650715523	2.45526832291497e-17	7.41170781130374E-15
PPP1R10	2042.21336595171	-1.64411381401039	0.19641377001263	-8.37066471411174	5.72941145735936e-17	1.69273632972111E-14
ANO4	88.5263365771679	4.31244326751651	0.517547491229498	8.33245903148284	7.91802625409458e-17	2.29061901175744E-14
MRC2	1265.34271100444	2.61289705518335	0.313804791004206	8.32650466177341	8.32642649679732e-17	2.35960731294954E-14
CSF2	153.420184385176	-5.03483696150247	0.607536189518226	-8.28730378266861	1.15844490362446e-16	3.21723318634586E-14
ELFN1	67.0985712918994	3.82715361893219	0.467819923617669	8.18082647984864	2.81903604052241e-16	7.67551656052826E-14
BCHE	135.761645064036	10.4991598701247	1.29076767854351	8.13404305410858	4.15204979103753e-16	1.10445593637831E-13
POSTN	3339.84961464695	1.93698137169744	0.238186465047396	8.13220588043073	4.21548067319967e-16	1.10445593637831E-13
JMJD1C	2580.65153623263	-1.54887751888645	0.192748128522942	-8.03575905382704	9.30013436387628e-16	2.39151232919974E-13
HOXD4	115.52369500584	2.17865619988533	0.271940527625134	8.01151714645701	1.13301934548452e-15	2.86056484207238E-13
EMILIN1	313.878487558997	3.8637513095457	0.484251998952012	7.97880301559394	1.47759164599377e-15	3.66389957076241E-13
CDCA7	222.621166293209	1.94077188548159	0.244267904416515	7.94525948923795	1.9378469655049e-15	4.7208671864914E-13
DPYSL4	235.855385648292	2.39327221516031	0.30153504883158	7.93696196987387	2.071935442649e-15	4.96049923390068E-13
ADAMTSL3	130.956651439625	10.4472049100397	1.31671632988106	7.93428673508089	2.11708469591849e-15	4.98268442161427E-13
CYP2S1	79.7680632130991	9.73174610518121	1.22801287595535	7.92479158462427	2.28529298452919e-15	5.28892973052872E-13
PKHD1L1	859.950772702507	4.05947972384359	0.514129141939168	7.89583665405978	2.88374163125966e-15	6.56453053961831E-13
IRS2	394.251110760114	2.06969222624221	0.263213093747239	7.8631811084205	3.74498942207715e-15	8.38756824434892E-13
HIF3A	378.124630234108	1.73458901600604	0.222444822458346	7.79783946794649	6.29760502276019e-15	1.38807211660394E-12
PPP1R14A	53.7496377008404	4.66252492695902	0.598596410100551	7.78909603914233	6.74902942895767e-15	1.46432847891416E-12
CDK5RAP3	128.850595993127	2.15592110275323	0.280141290148632	7.69583484679955	1.40573284688839e-14	3.00307789413727E-12
MAGED4	976.776895227642	2.61147471698488	0.342564244342104	7.62331375827103	2.47244928418912e-14	5.20188344852276E-12
TNFSF4	176.653128344895	2.82043658292592	0.370748355302756	7.60741495568533	2.79632400921541e-14	5.79548584954705E-12
BIRC3	350.553279233764	-2.36364246512611	0.310992187804735	-7.60032746099136	2.95382348238329e-14	6.03188130534917E-12
DSG2	152.977803469606	9.7080651412684	1.28017296887267	7.58340113197157	3.36612071940329e-14	6.77419598690349E-12
MRC1	1085.0815392098	7.82324052233197	1.03329532027079	7.57115644371811	3.69916240835229e-14	7.33808131462569E-12
MAGED4B	979.654424116093	2.59372243464342	0.343774146163116	7.54484437992825	4.5282789885257e-14	8.85629324431942E-12
ZNF467	430.922896318102	3.54128400771844	0.470197437724262	7.53148299756401	5.01672448747646e-14	9.6753105879303E-12
NUAK2	316.008015507482	-2.85602634555822	0.381653181204548	-7.48330286818056	7.24775880000948e-14	1.37866272187577E-11
TIAM1	58.1032919498958	9.27477059364335	1.24100991980357	7.47356684716219	7.80497617944314e-14	1.4645932328074E-11
CBS	474.629941233253	2.95890490697196	0.398373514502292	7.42746392331999	1.10699561628074e-13	2.04956548368992E-11
WHRN	118.18276833886	2.9215254649398	0.395138132696922	7.39368140705536	1.42818375255068e-13	2.60944205104194E-11
BCL3	1199.37217131852	-1.70149225223322	0.23121762307366	-7.35883463212995	1.85522683957834e-13	3.34567271355648E-11
DUSP10	341.329935338364	-1.70805257258144	0.232855021786846	-7.33526191307558	2.21288299321866e-13	3.93949913382491E-11
BATF	84.5457787950008	6.12762582650413	0.83743473134023	7.31713839560664	2.53314571776835e-13	4.45256473885206E-11
MEIS1	48.6614628727637	5.11950180617776	0.705888423075903	7.25256519135075	4.08951297138442e-13	7.09837214008051E-11
GOLGA8B	456.713596905664	2.23520337775642	0.311143281699849	7.18383943739675	6.77804611162315e-13	1.16197467044443E-10
LRP4	60.1591112515089	3.43156556974236	0.479616089501119	7.15481745683669	8.37843384208461e-13	1.4188162479413E-10
VWA1	128.254734011713	3.36236605113222	0.471652313624796	7.12890821056591	1.01168168361873e-12	1.67500995820811E-10
PROX1	927.359287685705	5.91398487111672	0.829602846321871	7.12869404599679	1.01325678013453e-12	1.67500995820811E-10
NEDD9	5638.13844363017	-1.30224645610638	0.182773076254774	-7.12493591939728	1.0412912201251e-12	1.70110233913614E-10
HMGB2	2285.43351288497	0.933928140834785	0.13143517869743	7.10561776603762	1.19785512770117e-12	1.93411817479749E-10
GEM	566.78482270963	-3.19685906944074	0.453208157754955	-7.0538427315098	1.74043081142909e-12	2.77788761465567E-10
CAMK4	125.389982864587	1.88777666188694	0.268805709899165	7.02282947261458	2.1741951558985e-12	3.4307811289553E-10
CLMP	57.4884110498137	5.19684608234932	0.74192928923144	7.00450320236407	2.47863754221992e-12	3.86723156306357E-10
MDGA1	42.4601863208999	4.74372392079017	0.678011624309609	6.99652299563522	2.62392723614793e-12	4.04842817790557E-10
ITM2C	155.47041814832	4.74160906155912	0.67886559667596	6.98460650352033	2.85655475512243e-12	4.35891421204726E-10
MAMDC4	89.8671884229725	2.62213520591569	0.37560370459564	6.98112178829167	2.92832316574328e-12	4.41985820429469E-10
TNXB	59.5048025760234	3.47142414198371	0.498687197926103	6.96112544380599	3.37565015808803e-12	5.04024495647423E-10
SNAI2	136.365920131967	3.21486460317316	0.464055333267123	6.92776135237864	4.27552189124667e-12	6.31594648743098E-10
MYH10	3286.27255436218	2.81564166785901	0.406913449513212	6.91950996268948	4.53208615853442e-12	6.62447877867462E-10
PCDHGB4	339.84503991354	2.13074810678422	0.30820163614316	6.91348733072425	4.72881929092663e-12	6.84004007018824E-10
MYO15B	240.296413961042	3.39123060976638	0.491993660193697	6.89283396137922	5.46916986262532e-12	7.82937038272321E-10
DTX3	95.2941247444603	7.53808094016405	1.09880855949323	6.86023136154002	6.87491122896848e-12	9.74132829851596E-10
CSPG4	46.457969764237	5.25147034840598	0.766295568444448	6.85306109634207	7.22861940720085e-12	1.01390514230698E-09
SLC44A5	321.579201088176	-1.89273361960555	0.278039445930302	-6.80742839661683	9.93587338990347e-12	1.379695378922E-09
CELSR1	563.231295035928	3.5501553601534	0.522792424316273	6.7907551736168	1.11548086869006e-11	1.53362052897328E-09
PRRX1	41.67948505224	4.41113615581973	0.653578750280869	6.7492037553609	1.48658703190781e-11	2.02379877696783E-09
SPOCK2	96.1485714517006	4.69964088178199	0.702214957895302	6.69259580551784	2.19246112789811e-11	2.95577817689254E-09
ZNF692	339.210367275015	1.28932586023673	0.19356841909029	6.66082755800846	2.72289975582115e-11	3.61830866735785E-09
IL7R	256.738096590577	2.43533072698912	0.365735103401606	6.65872841939084	2.76206768500599e-11	3.61830866735785E-09
PCDHGA11	185.03762651976	1.64434442637195	0.246905230533712	6.65982013753829	2.74162893514162e-11	3.61830866735785E-09
TBX18	170.565332513306	3.83414071298832	0.576401654285331	6.65185584476191	2.89420108100138e-11	3.75596973932572E-09
RNF180	85.9478615333616	-2.08433542148998	0.313845306482182	-6.64128275440154	3.10964834754724e-11	3.9982015698186E-09
EDN1	2438.97097048755	1.72707212498498	0.260924336424473	6.61905343384823	3.61506173033216e-11	4.60538965021949E-09
MCM7	2278.30437340153	0.897027971385955	0.135559638175742	6.61722016565896	3.66016179062981e-11	4.62045514769868E-09
KCNN4	56.1439785976147	3.74347888924168	0.566427646779184	6.60892686034628	3.87115903766345e-11	4.84278508081033E-09
SCN5A	161.659275078591	1.98267427500589	0.300527021496297	6.59732447729438	4.18643862370792e-11	5.144503250337E-09
TEAD3	60.0515751563855	3.32969890852464	0.50465072267937	6.59802663284834	4.16666430884785e-11	5.144503250337E-09
KIF26A	66.4069754450913	4.13812318797004	0.628463641696745	6.58450690448506	4.56397520000961e-11	5.55924207257311E-09
ITGB4	2319.20491304494	2.25252215276244	0.342252038778387	6.58147183228611	4.65813766302492e-11	5.62459996424035E-09
GDF15	16489.2489054951	-0.778581771302431	0.11860358462998	-6.56457200456001	5.21825243517902e-11	6.24660804438758E-09
SHANK1	59.4003761740151	3.31505632193906	0.506426842516123	6.54597277164178	5.91093501396897e-11	7.01531996615155E-09
CNTNAP3	2218.22370206997	-0.948830360541049	0.14512422657299	-6.53805627734964	6.23234748751845e-11	7.33409976370179E-09
ATP2A3	80.4644117302341	8.77941215312141	1.34953391713429	6.50551426804026	7.74280341266987e-11	9.03500573011208E-09
C1QTNF1	131.023242652319	3.59182325971757	0.552645678901423	6.49932388299422	8.06817925625738e-11	9.33622809603249E-09
HOXC9	35.5661520914987	8.56617840160252	1.32193900433519	6.48001032839673	9.17163398095752e-11	1.0525397475998E-08
FGF2	393.92675812246	1.47955374442481	0.22932956919946	6.45164838354516	1.10640045658266e-10	1.25930137213991E-08
NDRG4	3408.26754373486	2.91906639421378	0.452575469122429	6.44989972583805	1.11924180447047e-10	1.2635603005591E-08
IGF2BP1	217.76727992975	4.68515951912093	0.727487722763069	6.4401904974097	1.19323642347493e-10	1.33623233680427E-08
NRG3	197.118594585741	4.92210287966868	0.764761637808456	6.43612680909798	1.22560651836723e-10	1.36150176912379E-08
IL17RE	40.4454465839808	3.09288843586134	0.484131632933121	6.38852788264013	1.67490288172698e-10	1.84584931870324E-08
NLRP2	36.2612618118798	8.59412961991898	1.34699098671549	6.38024285587459	1.76807373145759e-10	1.933186758663E-08
KRT18	1855.44838960001	1.08256380924362	0.169919448479979	6.37104121351463	1.87749176962313e-10	2.0367852119521E-08
TOM1L1	36.0952076344012	4.33729435510928	0.682807235102687	6.35215055162237	2.1232536278948e-10	2.28554262611994E-08
VGLL3	40.291370459134	8.74639117643615	1.3775496602733	6.34923838223075	2.16383510234865e-10	2.31130878701641E-08
CD38	107.006745676378	6.10170027473543	0.961380058548568	6.34681385418727	2.1981983732593e-10	2.33009027565486E-08
MYO1F	93.7189439665274	3.23103378941227	0.510821685500989	6.32516958680684	2.52954619070047e-10	2.66100593970203E-08
LTF	40.6042499167095	5.87630817336608	0.929360618881365	6.32295801433803	2.56603041054162e-10	2.67909009629932E-08
GDF7	48.705962262235	8.05341733565738	1.27484599514321	6.31716879241772	2.66398570025437e-10	2.76060488311434E-08
MRAP2	65.8237793050202	5.39114696635563	0.856437126632508	6.29485434331123	3.07688641986274e-10	3.16486257971955E-08
KRT81	42.8339813497396	7.86733110990966	1.25329892353962	6.27729822642026	3.44506903150396e-10	3.5175168067253E-08
HMGN2	4121.10580015367	0.731930262274283	0.116990718100155	6.25631053608613	3.94191468273986e-10	3.99543264850553E-08
TIMP3	2461.861648684	8.90697592976417	1.43056716378166	6.22618507908351	4.77929448722617e-10	4.80907849634946E-08
IL1R1	362.907281964103	3.71301330517212	0.597088282291511	6.2185331973394	5.01823785471416e-10	5.01318351442884E-08
PLEKHA4	221.952630892335	3.50289694421497	0.564307441786436	6.2074264573329	5.38592991760553e-10	5.34207305970503E-08
DOCK8	36.7857413397308	6.15216581849533	0.991628650922431	6.20410252645733	5.50099161258796e-10	5.41750138527635E-08
METTL27	50.2883521215845	3.04245497296452	0.490615231755109	6.20130557724544	5.59966667662509e-10	5.47584306138141E-08
EIF4A1	126.091741311055	2.6049274030989	0.421387044740603	6.18179280927452	6.33776726523043e-10	6.15428225489438E-08
CD36	584.819689029506	6.60632219121101	1.07092469726176	6.16880179166905	6.88094168214825e-10	6.58956939298694E-08
APOL4	120.39940958578	3.46246442351291	0.561204182779497	6.16970530469718	6.84173875494661e-10	6.58956939298694E-08
AP1G2	153.420654337586	2.23789638342818	0.362851807414985	6.16752166503268	6.93686109292517e-10	6.5976200778328E-08
CYGB	42.1506352041611	6.34728466884702	1.03005991995655	6.16205382412587	7.18074334356071e-10	6.78311578698531E-08
TSPAN2	83.3760146530793	7.34759345972124	1.19581333117001	6.14443180068262	8.02502603754574e-10	7.52942645657838E-08
PCDHGA10	108.980063642668	2.25650602607689	0.3709413564958	6.08318804727947	1.17816028183163e-09	1.0979821257392E-07
MELTF	59.9753315461404	2.436523752507	0.402876912974813	6.04781181059964	1.46826314836529e-09	1.3592201385467E-07
PDE9A	40.7384457209397	8.76246450278351	1.45037853428245	6.0415017843039	1.52686318875518e-09	1.40410743304996E-07
SLC2A12	109.327190733446	4.40261284513781	0.728942340394336	6.03972715147282	1.54375047612448e-09	1.41029730996477E-07
DDX11	418.392070539035	1.35467406841164	0.224337937279454	6.03854205329589	1.55512901251587e-09	1.41140663188205E-07
ETV3	1230.05835475325	-0.965654865624687	0.160026059910479	-6.03436006713462	1.59593855340359e-09	1.42975501629434E-07
DDX39B	641.675429641488	1.42725162092369	0.236495634492055	6.03500197366916	1.58960744697171e-09	1.42975501629434E-07
SEMA3A	350.775885208231	2.27346660158141	0.377952806930894	6.0152129046024	1.79650428834701e-09	1.59674330757096E-07
LENG8	2682.61914031747	1.56186820761915	0.259687311842569	6.01441863500057	1.80533414438025e-09	1.59674330757096E-07
FAM106A	35.7424181987605	7.60481223049714	1.26475529947244	6.01287239805937	1.82264503791217e-09	1.60185120230686E-07
PIMREG	178.071202277864	1.72884547026492	0.287813940508849	6.00681630364519	1.89201671659018e-09	1.65236126582209E-07
SMO	63.3570250599108	4.57664559800012	0.762711444728115	6.0004941968998	1.96717882008799e-09	1.70726531848386E-07
HYAL1	117.856309527523	2.67352903824431	0.447080580795786	5.97997129172001	2.23176949230442e-09	1.92486653230678E-07
SPINT2	51.6987739483022	5.40588946905867	0.904262808261315	5.9782282536345	2.25577519595739e-09	1.9335613809299E-07
GPAT3	148.575465447995	3.03733693419809	0.509261811600638	5.9641953608333	2.45842464856007e-09	2.09433648281627E-07
MAN2C1	1329.53934832937	0.907200852469987	0.152343006443905	5.95498850683395	2.60090107947972e-09	2.20220197497899E-07
CCNL2	2158.16139771927	1.22591306189639	0.206517933354803	5.93610947960746	2.91864944278607e-09	2.45165625349005E-07
ITGA11	279.934991991394	3.53895049104276	0.596242004870708	5.93542632376288	2.93082916663797e-09	2.45165625349005E-07
SLC30A1	1465.0140746741	-0.666736115416503	0.11240360102408	-5.93162593851123	2.99949359882233e-09	2.49406994690101E-07
PAPLN	671.4991292918	2.35000912305852	0.396671528864492	5.92432012901363	3.13592038685536e-09	2.59198752927819E-07
CA2	42.3431354916698	6.94807509356225	1.17485285360847	5.91399601424277	3.33905967651202e-09	2.7435611046181E-07
CHTF18	347.680621838915	1.63244064341187	0.277212123802075	5.88877795466624	3.89061758852714e-09	3.17794799025223E-07
TICAM1	993.65775232719	-0.836169965506612	0.142325429146917	-5.87505669590122	4.22698655775532e-09	3.43251083865441E-07
IRX3	43.6627927231882	6.40300008827731	1.09066043704708	5.8707548846396	4.33815263281546e-09	3.50230159646951E-07
OAS2	597.561240334735	-2.33391639172858	0.397781053787499	-5.86733925486404	4.42843984895654e-09	3.55452692153818E-07
PCSK6	127.9058678065	4.49180169922683	0.766208540352207	5.86237487924901	4.56293418701446e-09	3.64143127131511E-07
PLPP2	1461.13692647693	-1.21460941684571	0.20836799382303	-5.82915540223175	5.57086072464945e-09	4.4203984012847E-07
LINGO1	54.5215903224998	5.29392804511903	0.908451568505426	5.82741912574221	5.62911137641526e-09	4.43980361600363E-07
SHMT1	183.225403717577	1.76654078893813	0.303189311887066	5.82652725435169	5.65926285490885e-09	4.43980361600363E-07
GNA13	2060.69738584375	-0.651436519731772	0.111897777785345	-5.8217109635674	5.82482203090567e-09	4.54401565849192E-07
TRPC6	28.6565439872115	8.25506646648514	1.41935213411308	5.81608063853973	6.02434131358935e-09	4.67340801567048E-07
SCUBE3	68.4347406320359	2.78529165870192	0.480474817625719	5.79695658653981	6.75291632057142e-09	5.20949977930304E-07
ZNF423	111.082739405028	4.18476950085171	0.722882632451731	5.78900268589748	7.08055657792835e-09	5.43207782547586E-07
ZC3H12A	542.086800942123	-1.88206504951404	0.325701297212354	-5.77850031799828	7.53694016217833e-09	5.75043687318727E-07
OSMR	522.804248884724	1.01770683382389	0.176829532957062	5.75529899788292	8.64885758093195e-09	6.56273422780443E-07
CLEC11A	866.896700555377	1.50609302208393	0.261920156655707	5.75019899695498	8.91384688788651e-09	6.72704771115174E-07
CCN1	16227.2392279666	1.00520263199268	0.175316940586775	5.73363092367645	9.83031195155111e-09	7.2608357318744E-07
IGFBP5	2542.11790218326	3.94364700149633	0.687582656458018	5.73552425218439	9.72111800948292e-09	7.2608357318744E-07
PTPN3	70.2015976058264	7.68554046774848	1.34026468957618	5.73434525845697	9.78897478955484e-09	7.2608357318744E-07
LRP3	165.032771387345	2.36736170869488	0.412875520862422	5.73383886685724	9.81826120983481e-09	7.2608357318744E-07
PLA2R1	2405.19275980542	-1.31555810065304	0.229528561440274	-5.73156600816043	9.95076100524179e-09	7.31091361475066E-07
SP6	132.14005499539	2.76141242116891	0.483090231928681	5.71614211726926	1.0896961323933e-08	7.9639581549544E-07
MEGF6	1919.14288874591	1.72001449528788	0.301632223555134	5.7023565818507	1.18162318703851e-08	8.59058616503492E-07
RTKN	123.213196929697	3.60399127353214	0.632529322939321	5.69774576897817	1.21401901845029e-08	8.78013963031284E-07
MICAL1	1147.87135650553	0.872240694166279	0.153417510225217	5.68540509415014	1.30502942426602e-08	9.38945004422691E-07
CDC20	964.821467351756	1.2254590175461	0.215865252306764	5.67696284812256	1.3710723552977e-08	9.81376841529061E-07
PSAT1	605.572586579273	1.14666878894486	0.202109091214249	5.6735141504808	1.39897539156255e-08	9.96213963448083E-07
CRYAB	25.9381448764471	5.64148532531722	0.995605076271291	5.666388671345	1.45838510596681e-08	1.03322120313547E-06
NYAP1	204.889357405228	1.95222366155578	0.345227441365537	5.65489131986095	1.55944915732896e-08	1.09921375627766E-06
CXCL1	4365.67179032583	-1.69153358898828	0.29942362275197	-5.64929905476922	1.61103380599433e-08	1.12416157939886E-06
FAM83D	376.137760146318	1.19870414514254	0.212173718288246	5.64963537809171	1.60788517639646e-08	1.12416157939886E-06
BEX5	21.4037962176572	7.83373466046735	1.38690590775557	5.64835337181936	1.61991933354111e-08	1.12470999327759E-06
B3GNT7	70.1617847162697	6.34870629199475	1.1264251393878	5.63615465422337	1.7388922921057e-08	1.20130638647661E-06
TBX15	27.6718765858138	7.2337709460289	1.28407690165889	5.63344059587369	1.76649383719011e-08	1.21433333778326E-06
ACKR3	151.391914913029	3.84305412235913	0.684456175662415	5.61475556654863	1.96840300805285e-08	1.33332898389375E-06
GFRA1	46.9693173050288	4.23232856340567	0.753586371193321	5.61624881392652	1.95147595692807e-08	1.33332898389375E-06
DISP2	39.8230911516757	3.58647812321751	0.638742542924683	5.61490410016482	1.96671290684088e-08	1.33332898389375E-06
IL31RA	75.506396614332	2.08064360316577	0.371267151311599	5.60416830795653	2.09257297415963e-08	1.41055671452333E-06
NEFH	76.7630805421669	2.06858392808338	0.369574679032383	5.59720144653668	2.17839537746764e-08	1.46131392326162E-06
NGF	36.856416710998	8.61799649024128	1.54022663454478	5.59527818630949	2.20268297434575e-08	1.47050268181563E-06
ARGLU1	1662.38796399899	0.96836153602097	0.17310016784401	5.59422644173062	2.21607573551002e-08	1.47236495996613E-06
HACD4	82.5327150304834	2.25607339102764	0.403386607220988	5.59283166729353	2.23395856333294e-08	1.47717850525911E-06
SIAE	2485.98251004698	-0.959020602869277	0.171573901649523	-5.58954825675227	2.2766109431141e-08	1.49824737232618E-06
TNFSF18	814.389054345505	-1.47673422995114	0.264901134593003	-5.57466177794978	2.48011236333307e-08	1.62447359798316E-06
EDA2R	106.53351470543	2.44647110319021	0.439204242407721	5.57023559193926	2.54395109062359e-08	1.65846501616897E-06
ZNF436	400.406114227932	-1.12019145348897	0.201344149037514	-5.56356595830485	2.64316892585547e-08	1.71228293523332E-06
MDFI	1120.81832397914	1.52130702563244	0.273466897041335	5.5630390445484	2.65116542614982e-08	1.71228293523332E-06
INSC	62.8047496792357	3.30740190098189	0.594739857058653	5.56109004925109	2.68094810938738e-08	1.72350210402561E-06
MT1X	73.8176216533233	1.99858989964236	0.359802944657319	5.55467910788179	2.78122208571494e-08	1.77972580102478E-06
NPAS2	671.337139829569	1.73165107183939	0.311868048384498	5.55251197039738	2.81593426765921e-08	1.79367262572091E-06
ATP2B1	1170.21076771345	-0.787534653347556	0.141902261203886	-5.54983864715179	2.85933372663533e-08	1.81300037114421E-06
CEACAM1	814.77670036239	2.87100571061241	0.517459002137735	5.54827667264782	2.88499088707319e-08	1.82095379354083E-06
GBGT1	286.961111558533	1.95438205152936	0.352773599758094	5.54004623041386	3.02391807553486e-08	1.90000571931571E-06
BMPER	119.096499816981	4.43081353461987	0.800080494680584	5.53795969790363	3.06015655268506e-08	1.90617835025819E-06
XRCC3	155.272413487205	1.27762525326469	0.230705721572187	5.53790016371537	3.06119668808567e-08	1.90617835025819E-06
RAB32	2874.09711899069	-0.81520117326771	0.147255164549674	-5.53597679076796	3.09498552572464e-08	1.91861468795591E-06
ICAM1	5043.72590208295	-2.1030273445335	0.380183797476023	-5.53160697140475	3.17310257559871e-08	1.95829788287839E-06
TDRD9	23.0247367558854	7.93920323715604	1.4421784917999	5.50500737758721	3.69152809862959e-08	2.26816633529073E-06
SHC3	134.540586704503	1.7668483130771	0.321043451461094	5.50345538909465	3.72418799054065e-08	2.27815305888315E-06
CXCL12	119.465822697348	2.76979494932997	0.503880291101052	5.49693051751948	3.86458880473312e-08	2.35367018168966E-06
IMPA2	44.8755478388567	2.80541627877326	0.510833947297949	5.49183603324031	3.97776610382956e-08	2.41202009247936E-06
MST1	78.5688668820288	2.21566816515949	0.406259167815517	5.45382933035896	4.92965180383643e-08	2.97622369339447E-06
TMEM100	29.2966944801638	8.28637473212038	1.52072934033918	5.44894775967971	5.06686918597061e-08	3.04582448122892E-06
ESX1	477.694167813946	1.67919446801746	0.308426908408203	5.44438381425218	5.19850217287376e-08	3.11148280916056E-06
MMP19	78.438400514502	2.3688080891888	0.436107941257162	5.43170134063662	5.5819288250903e-08	3.29832611341293E-06
KITLG	1499.02938093959	-1.53038315041657	0.281722011071629	-5.43224558349281	5.56492629448858e-08	3.29832611341293E-06
EBF4	95.8987555746658	4.25761104578882	0.783740533046587	5.43242420962773	5.55935683546529e-08	3.29832611341293E-06
FAM210B	2853.03577073573	-0.765289526407205	0.14109485007615	-5.42393663549145	5.83005562061367e-08	3.43034543846786E-06
C15orf39	1441.73697340549	-0.727225632927898	0.134102811221981	-5.42289625624715	5.86410299791611e-08	3.43582000966511E-06
ZBTB21	303.861712230981	-0.980509975376446	0.181023427330349	-5.41648111427654	6.07834076292772e-08	3.54637982495859E-06
SEZ6L2	30.2503785195442	3.78890515602571	0.700435266096734	5.40935806550671	6.32510560003275e-08	3.67491281849602E-06
VAMP8	216.243344871894	3.34208790507374	0.618650181787509	5.40222568983526	6.58190639611343e-08	3.80818134235129E-06
FAM162B	68.418690443535	4.7910172659608	0.887222325063623	5.40001883475738	6.66339007347057e-08	3.83932923486358E-06
RADIL	62.6616247255546	4.28270506312844	0.795266702939996	5.38524377708239	7.23465270810744e-08	0.0000041512556820157
SH2D5	51.9536565047624	2.65207905818536	0.492648434264984	5.3833096255389	7.31285857802446e-08	4.17886231335176E-06
NFATC2	835.231568114166	-1.65619205816387	0.307731626705429	-5.3819364486356	7.36887826444542e-08	4.19361654016759E-06
TK1	719.470037142401	1.2396201336285	0.23061335039689	5.37531817431683	7.64475637651244e-08	4.33286069568375E-06
RORA	492.236415796245	-2.09104486788262	0.389208695682732	-5.37255434186691	7.76290237052192e-08	4.38193749256371E-06
STC1	4774.97095688081	-1.38374679892414	0.257998920332835	-5.36338213020046	8.16779577857832e-08	4.57330694279591E-06
ANO9	66.4450099850329	6.00876238134544	1.12025971490524	5.3637226273496	8.15240614806217e-08	4.57330694279591E-06
HSD11B1	15.3670804168323	7.35545927755956	1.38063128750767	5.32760581634923	9.95158038643448e-08	5.54970462835458E-06
EGLN2	200.369017840327	1.88319115802996	0.353909564131163	5.32110840986491	1.03136915543943e-07	5.72863683697277E-06
FAM72C	139.02549920475	1.69885012184383	0.319552686919053	5.31633809192214	1.05876344605455e-07	5.83412270314029E-06
FBXO17	330.94031098723	1.05465849952817	0.198355684552078	5.31700667873359	1.05488197915566e-07	5.83412270314029E-06
WSB1	5294.49604781868	1.26428984016369	0.237846961007533	5.31556020227499	1.06329686646359e-07	5.83594477775236E-06
PCDHGA7	47.7464144457917	2.39237079835402	0.450441006288042	5.31117452664641	1.08920957275364e-07	5.95463154616417E-06
UBXN11	203.565416846794	1.23526039442362	0.232751467054865	5.30720776996192	1.11317268368535e-07	0.0000060617709355509
ZNF267	391.182575102941	-1.00364450255762	0.189227240903224	-5.30391130667554	1.1334740003803e-07	6.14821092550035E-06
LYSMD3	864.782006214129	-0.752396044196158	0.142225267224941	-5.29017142225636	1.22201771648495e-07	6.60269961521792E-06
RARB	124.572038432196	4.07949435749266	0.773345884524228	5.27512260571791	1.32667361271882e-07	7.14038363806725E-06
CXCL3	617.587876535217	-2.35129772860612	0.445990103196661	-5.27208498967365	1.34882586358025e-07	7.23158144466229E-06
SLC17A5	1552.4778849373	-0.731559429626171	0.138865500330786	-5.26811503133285	1.37831731447672e-07	7.36127470339377E-06
NR2F1	1463.62188890868	2.44215058662458	0.465231963481636	5.24931814303636	1.52663224537031e-07	8.12215147862533E-06
LRRC34	23.366629859782	3.67481804570019	0.701060033455126	5.24180222853255	1.59015756640947e-07	8.36398786634923E-06
MATN2	691.226231997269	5.3037971136801	1.01173381658325	5.24228510181824	1.58600057059446e-07	8.36398786634923E-06
CD226	15.2857298182605	7.3484332632353	1.40181039736876	5.24210212524355	1.58757455501648e-07	8.36398786634923E-06
FAM117A	175.526009078852	1.73695368021239	0.331517690792919	5.23939967142618	1.61099800236549e-07	8.44162953239519E-06
PLK3	1321.39106964499	-0.879166095809402	0.167888126414687	-5.23661866139266	1.63545110211451e-07	8.53754661803084E-06
NEIL1	310.161240863224	1.1895463521444	0.227730275690844	5.22348795537085	1.75583891024506e-07	9.13167756841305E-06
KDM6B	1719.73479715305	-1.45334383292747	0.278618005966794	-5.21625954462068	1.8257231150545e-07	9.45969819986823E-06
ANO1	22.6097143717812	5.43910283518945	1.04360633918046	5.21183384096799	1.86982989431545e-07	9.65221483734734E-06
DDR1	449.315718446171	1.72938610087895	0.332206603189631	5.20575474501263	1.93209689089548e-07	9.93670275073135E-06
SERINC1	5874.52578251338	-0.583067004165494	0.112097338079564	-5.20143487931576	1.97755764484699e-07	0.0000101329761831532
RNF14	1358.46460386392	-0.684467896699031	0.131635688821818	-5.19971371613004	1.99595710515716e-07	0.000010189654544931
TBC1D3K	52.9220417796399	2.28454358728314	0.439467066159833	5.19844093721521	2.00966958235738e-07	0.0000102220775899687
EPHA1	29.4737339678172	2.78113673216289	0.535122096376715	5.19720032305493	2.02312313035393e-07	0.0000102529517474798
DUS3L	443.618235536328	0.974492098878575	0.187924448495219	5.18555252752739	2.15375370938398e-07	0.0000108226569218803
CADM4	364.009030316007	2.50634808589508	0.483288584543611	5.18602790558755	2.14826633667462e-07	0.0000108226569218803
TOB2	2318.96785244936	-0.78186874813035	0.150791274048945	-5.18510605511939	2.15891975180818e-07	0.0000108226569218803
PRDM8	194.832036177053	2.69082298110103	0.519939718924906	5.17525952174786	2.27594401024959e-07	0.0000113682584627071
POMZP3	149.781861412925	1.48951056246273	0.288120152157206	5.16975487938106	2.34401242152755e-07	0.0000116662926470722
LCAT	142.803546531447	1.59515659695231	0.308898271284252	5.16401917796563	2.417029165621e-07	0.0000119867382120762
VAMP1	70.1206294122058	1.70371673477247	0.330023486078365	5.16241057573677	2.43789845673084e-07	0.0000120472092420514
NFKBIA	6998.01479417101	-1.56940199014482	0.30411902263985	-5.16048610350616	2.46309446394318e-07	0.0000121285566405372
FAM193B	624.852665922506	1.16062758197217	0.225211584958312	5.15349857418308	2.55671019261441e-07	0.0000125450451359165
MYC	1955.2588239067	0.771523004736441	0.149854442280799	5.14848270757801	2.62601990052276e-07	0.000012839757865725
PRR15	26.5048166144259	3.4611604186234	0.672964863815173	5.1431517523833	2.7016721685233e-07	0.000013163305169163
TBC1D3F	52.0973696752988	2.29202736346204	0.446091980756319	5.13801516802895	2.77655475927307e-07	0.0000134808529326105
B4GALNT4	51.1030835253	4.36054122766058	0.849138487331099	5.13525330993542	2.81764252430185e-07	0.0000136326773841308
LRRC4	82.4553297012507	1.6550686483583	0.322835082703397	5.12666911693386	2.94913150627995e-07	0.0000142193194778484
CCL20	70.2222378482938	-2.5975991412076	0.507007248286418	-5.12339646028131	3.00080459500344e-07	0.0000144183988256809
TXNIP	526.239731293288	2.0467244395119	0.399793072345638	5.11945949314104	3.06412571969649e-07	0.0000146718792219674
RBP1	233.822991534459	9.42875729478364	1.85201139241894	5.09109033204627	3.56010359416017e-07	0.0000169299994892151
FKBP11	281.956080461622	1.16876681250995	0.22955588787159	5.09142598495986	3.55380597312369e-07	0.0000169299994892151
RNF207	75.2687278278568	1.81454242758254	0.356937317937716	5.0836444843214	3.7026068326512e-07	0.0000175475762724214
PLEK2	342.443341627849	1.34673858575289	0.265026415944077	5.08152585830187	3.74415031746026e-07	0.0000176841058871609
LLGL2	41.7090750045822	3.84282938301973	0.757851794104502	5.07068718833148	3.96381826989242e-07	0.0000186581628799072
DNASE1L3	43.2940655946481	3.55213609499619	0.70107038327351	5.06673249896849	4.04702370773362e-07	0.0000189854632451315
TRIL	97.1657721926615	3.9773699100447	0.785499628943827	5.0634905014438	4.11648901840093e-07	0.0000191815826063774
TDRP	114.772293504953	3.11191254631451	0.614655842399286	5.06285360302975	4.13027019970247e-07	0.0000191815826063774
CCDC144A	13.4120766076958	7.15911150662867	1.4139389398575	5.06323951114197	4.1219146308711e-07	0.0000191815826063774
ENOX1	179.031091565378	2.91222405197581	0.57664498093698	5.05028942980444	4.41141153372446e-07	0.0000204062676582414
ZNFX1	1566.41437274895	-0.819017235957459	0.162188938862047	-5.04977245491501	4.42336638710259e-07	0.0000204062676582414
KCNN3	65.2388956697897	2.06632709693864	0.410094882292514	5.0386561407142	4.6881187711564e-07	0.0000215560322040655
FKBP1A	39899.3105986319	-0.63752661199981	0.126815944037313	-5.02718027168754	4.97744401073362e-07	0.0000228108209680023
SMC4	1522.28590574288	0.983682360674503	0.195860817031829	5.02235401435421	5.10419908802243e-07	0.0000233147725448288
E2F8	164.321811255113	1.3332435381763	0.265828459239215	5.0154281523956	5.29154960882386e-07	0.0000240912976616814
SPRY1	616.521951475198	1.0030208730651	0.200250701335338	5.00882576878196	5.47631197878364e-07	0.0000248510026592777
ARID5A	815.909510811135	-0.920454605212268	0.183827188750975	-5.00717337552923	5.52351707576664e-07	0.0000249835694182722
PLAGL1	318.864580717245	0.84113495828815	0.168144792833563	5.00244428693515	5.66079444697116e-07	0.00002552136093852
GJC2	109.904666617519	3.00167964767757	0.600625307115798	4.99759103074033	5.80509371859985e-07	0.0000260259555287553
ADRB1	111.129772687268	2.9099329809825	0.582286896833908	4.99742136875276	5.81020179599175e-07	0.0000260259555287553
DLGAP5	744.324079992339	1.00186223337135	0.200543956529124	4.99572388373545	5.86154773892152e-07	0.0000261715279429788
TBC1D3L	192.456831220182	2.29244324284351	0.461922932481827	4.96282622412061	6.94747381273297e-07	0.000030920711975516
SCN9A	148.918598397537	-2.95467152840668	0.596536372038086	-4.95304505626698	7.30610491173136e-07	0.0000324129625572849
EHD3	52.4560665165799	3.32308759391051	0.671960698289822	4.94536005211013	7.60032558342599e-07	0.0000335422630722256
FAM156B	474.299852921656	0.97412883702632	0.196987162783876	4.94513867431597	7.60896793011022e-07	0.0000335422630722256
CERS6	308.248427967227	1.5701145236241	0.317624191308168	4.94330900035484	7.68075975998051e-07	0.0000337515917807245
F2RL1	918.536494513307	0.902320391363879	0.182589091804704	4.94180885859815	7.74010795556372e-07	0.0000339050911895766
CYTL1	2770.23784616628	-1.32260828732882	0.267738692230316	-4.93992211701354	7.81537807219391e-07	0.0000341271509152468
PCDHGA4	398.538502872076	-1.5188891489463	0.307675573502455	-4.9366582197471	7.94725666493418e-07	0.0000345942338712464
PLPP7	24.7410623984376	3.61298245997983	0.732213363953653	4.93433012540388	8.0426308804508e-07	0.0000347912686622865
ANGPTL4	2787.06943589494	-0.98047200325933	0.198691126127857	-4.93465421615457	8.02928822338395e-07	0.0000347912686622865
MYLK2	239.989848405769	3.16283630524659	0.641383487904675	4.93127179743776	8.16959684810956e-07	0.0000352307521220029
TUSC1	319.960698808669	1.75110864124738	0.355356363394438	4.92775371888778	8.31803720965974e-07	0.0000357598342703824
TEPSIN	223.318724114306	1.01157318034266	0.205555043227351	4.92117908887217	8.60243666906721e-07	0.0000368683443168726
GABRE	212.782672463684	1.82425305198714	0.370909581443135	4.91832280225638	8.72888830342797e-07	0.0000372951824558156
TMPO	1121.27202360307	0.746383398759145	0.151952233341445	4.91196070203182	9.0170128039601e-07	0.0000382905932097217
TNFRSF11A	348.038719557908	2.55282973823851	0.519680454298602	4.91230662443134	9.00111414055688e-07	0.0000382905932097217
RND3	5616.03036156649	-1.6163781705247	0.329993136279394	-4.89821754703457	9.670992946487e-07	0.0000409425024557678
PSAP	66641.9851875102	-0.678227957819415	0.138564215918261	-4.89468333021495	9.84641495201104e-07	0.0000414325206132198
EEF1A2	47.6330356215389	4.1506132137418	0.84798014195033	4.89470567576678	9.84529626111457e-07	0.0000414325206132198
GGT7	75.8469269010364	2.13084910661599	0.435444179633944	4.89350692069713	9.90548293836645e-07	0.0000415551468526152
AR	132.6926902748	2.82231019941905	0.577598018049206	4.88628788746746	1.02754917344856e-06	0.0000429775536822489
PCK2	184.799804830677	1.16536423052206	0.238619793771238	4.88377016887073	1.04076379769435e-06	0.0000433995378221733
SORBS1	60.9151601408677	2.80030660169836	0.573937686989956	4.87911260259751	1.06564214628739e-06	0.0000443039127046309
KCNA6	12.170115653397	7.01982400759042	1.44134860723431	4.87031657182518	1.11419592405276e-06	0.0000461842525414826
TWIST2	235.469227123894	2.50408806444695	0.51423044359048	4.8695834633259	1.11833739721145e-06	0.0000462179556478517
CYYR1	1249.41774332538	-1.72635091533972	0.354617097084463	-4.86821117631713	1.12612956522935e-06	0.0000464018846966609
PCDH12	1542.33183968324	-1.43947594395859	0.295813399597646	-4.86616206675056	1.13786221708179e-06	0.0000466087160660701
SAMD14	260.797207061954	1.67029466651474	0.343206509654539	4.86673364149183	1.13457775748463e-06	0.0000466087160660701
ELN	453.896519978982	6.55958204547149	1.34925514173598	4.8616320535431	1.16421874880588e-06	0.0000475238223343024
PGM5	45.6799015676311	6.47301331066299	1.33158018617164	4.86115171875097	1.16704763185922e-06	0.0000475238223343024
EPN3	11.1770346480077	6.8972753330355	1.41970693157526	4.85823882354544	1.18434502214428e-06	0.0000480485872267312
ADM2	23.441708759181	4.2251880401916	0.869770473738506	4.85781958317187	1.18685477594475e-06	0.0000480485872267312
UGGT2	862.376691417162	-0.842397067673676	0.173568514249136	-4.85339792944543	1.21363819950252e-06	0.0000488528846856361
SCARF2	224.849629343174	1.69918583381465	0.350103724313423	4.85337834422319	1.2137581172796e-06	0.0000488528846856361
SOX7	1660.12651790991	-1.10336398850548	0.227576061087449	-4.84833063386883	1.24504763777801e-06	0.0000499674320756805
TROAP	198.465161518208	1.18595518683928	0.244878185194135	4.84304139178049	1.27866638639258e-06	0.0000511687649609435
PLA2G4A	261.073569282641	1.68072366230975	0.347901002213053	4.83104001316008	1.35821702344224e-06	0.0000541959815733305
OGT	1535.72995231058	0.856788055018953	0.177507405068479	4.82677359115481	1.38762721360063e-06	0.0000552108638626314
LRRC4B	17.9487888321062	5.69373227183982	1.18007646214228	4.82488419564236	1.40084637250756e-06	0.0000555775792246858
ZNF266	361.203937260839	1.12562858380802	0.233346197986589	4.82385654242674	1.40808711118084e-06	0.0000557056912417583
PSRC1	139.353160542348	1.68480613059286	0.349486308545964	4.82080725165596	1.42978455363123e-06	0.0000564033758855776
FAM72B	140.201905888975	1.37353517660716	0.285250297574698	4.81519279133258	1.47057842044733e-06	0.0000578483057969736
RASSF7	228.699699183238	1.10124986954657	0.228803119253014	4.81308940691838	1.48614760646224e-06	0.0000581313962347456
P2RY8	20.217004809123	7.7517393675535	1.61047822741233	4.81331522252789	1.48446856261757e-06	0.0000581313962347456
ADRA1B	82.7790108203561	1.74480313083492	0.36266374729517	4.81107677248708	1.5011933576759e-06	0.0000583909550831584
DUSP16	581.556246661364	-0.948237719981006	0.197083002590612	-4.81136225608822	1.49905030352996e-06	0.0000583909550831584
KANSL1	738.141842341	0.807333443527687	0.167841150489448	4.8101043228874	1.5085154222852e-06	0.0000585118579716544
GLI2	11.56289456736	6.94557549582365	1.44646942285292	4.80174373968076	1.57289901633574e-06	0.0000608392081917494
TNFRSF11B	90.7500873505774	-1.81741473507514	0.378881282441776	-4.79679208052308	1.61226799575758e-06	0.0000621887594141382
CORO6	92.5752681758075	1.60169600542575	0.334643432565115	4.78627652468301	1.69903926418176e-06	0.0000653541806715456
HOXC10	13.8352904648119	7.20451303653836	1.50850426855815	4.775931488364	1.78877290509264e-06	0.0000686157474036364
ANKRD36	221.535080476483	0.919830274584146	0.192733525305272	4.77254942090234	1.81908451578279e-06	0.000069227826110135
CDIP1	434.635970671466	1.65214036525412	0.34619575003162	4.77227223356504	1.82159055881911e-06	0.000069227826110135
BIRC5	1010.7681797929	0.914709078213893	0.191619620226394	4.77356690892711	1.80991380411898e-06	0.000069227826110135
MYADM	8887.705253485	-1.38024916324529	0.28928640064297	-4.77122035525187	1.83113077643006e-06	0.000069227826110135
TSPAN7	147.802013828862	3.03947660905017	0.636983372501463	4.77167339096154	1.82701600851537e-06	0.000069227826110135
TIMP1	5464.42656269011	1.24945284889037	0.261893981067412	4.77083453311119	1.83464208616806e-06	0.000069227826110135
PCED1A	613.144621411867	0.923340153990088	0.193717197482471	4.76643357425011	1.87515512306104e-06	0.0000705647805930234
SLC7A8	16.5188953551563	7.45952550820148	1.56582520623649	4.7639579938368	1.89832039358954e-06	0.0000712434513118495
BAZ2B	894.900960985166	-0.591160986111342	0.124280557993136	-4.75666504606449	1.96817333159609e-06	0.0000736659161254535
BCL6B	6056.37449484928	-1.24516767942115	0.261851750066345	-4.75523909657147	1.98211690741353e-06	0.0000739883746675923
FAM156A	490.758485532639	0.922697832451161	0.194124874405882	4.75311489717674	2.00306439644513e-06	0.0000745698450644426
EIF2AK2	1541.95177157548	-0.728257683242541	0.153305531910854	-4.75036793627264	2.03046864118809e-06	0.0000753879346297803
CRYZ	768.283296095044	-0.883202504852693	0.185956931069478	-4.74950032662513	2.0391986761507e-06	0.0000755101675120765
TAF1C	844.505206294157	0.917824586331389	0.193368717563459	4.7464998366666	2.06966891689343e-06	0.0000764346345212293
ARHGEF10L	22.6896684777075	5.44516364909924	1.14872754876343	4.74016981220727	2.13539176116436e-06	0.0000784445767077468
CDC25B	2508.10990849353	0.879519881598693	0.185541097664158	4.74029685428877	2.13405322540994e-06	0.0000784445767077468
TNFAIP3	1327.28524130005	-1.64292580312788	0.346798912711628	-4.73740182828663	2.164756651621e-06	0.0000793134851303672
TSPAN11	182.94530442575	2.27922787557729	0.481388052771964	4.73469971357386	2.19379658703482e-06	0.0000800246093053984
SLCO3A1	27.6492313279009	6.33024461648011	1.33703913242525	4.7345245647356	2.19569178635725e-06	0.0000800246093053984
SMOC1	26.4464397572042	4.20277157176581	0.888022749630201	4.73272962152824	2.21520482192245e-06	0.0000805244349665317
MYEOV	106.81333723603	3.80941154107748	0.805414370033913	4.72975363093792	2.24792462158426e-06	0.0000815004733559245
MOB3B	27.6661882820578	5.73462333137161	1.21260930491816	4.72915992654257	2.25450745375457e-06	0.0000815262773511354
RHOBTB1	1331.98505516824	-0.709192145405176	0.150025955248197	-4.72712967720762	2.277158472981e-06	0.000082131487157959
PFKFB3	4108.0622974595	-1.0320555255129	0.218430317588798	-4.72487307121799	2.30259131031808e-06	0.0000828336345468313
PNN	2397.48901997864	0.604517393321566	0.128277796507161	4.71256452622196	2.44618584981294e-06	0.0000877719294845025
FOXP2	59.7556905021204	-2.43424878323756	0.516818241848902	-4.71006745916922	2.47634813729116e-06	0.0000886251810165595
FBXL6	297.301710471306	0.973240925167063	0.207109277348046	4.69916624512932	2.61225749078808e-06	0.0000932488625117821
GUCY1A1	105.321070095908	9.16879090024344	1.95191965247518	4.69731983517699	2.63597518958469e-06	0.0000938542345707001
ALDOC	83.4045380841765	1.38349289065511	0.294740780635717	4.69393101175581	2.68004447245898e-06	0.0000951792776075841
RGS10	413.253250021203	0.814066881433704	0.173529875525266	4.69122033868558	2.71580302156593e-06	0.0000962031651976134
FAM110D	102.881427221449	2.00043569171327	0.426553707404138	4.68976275903742	2.73521990299107e-06	0.0000966444365723512
CNTNAP3C	925.318879849049	-0.966753067356205	0.20616565867788	-4.68920514481363	2.74268323301614e-06	0.0000966621811514268
MAB21L2	23.359724453614	6.08346621970467	1.2978452020552	4.68735886997249	2.76753423577963e-06	0.0000970454050455454
CXADR	419.533367774128	-1.31552928569264	0.2806348793043	-4.68768988713688	2.76306287917965e-06	0.0000970454050455454
B3GNT9	136.06891297284	1.52033806208275	0.32499690017929	4.67800788636456	2.89675408056042e-06	0.000101320723331642
ENC1	1583.88236828698	0.573146347657479	0.122677134387108	4.67199002096768	2.98295455467943e-06	0.000104073635543413
ADAMTS12	59.6062857691765	9.31169576769297	1.99408862476529	4.66964991026364	3.01713462096982e-06	0.000105002334202473
KIF22	671.259963937181	0.94434149441995	0.202302661964023	4.66796375911203	3.0419954030717e-06	0.000105602870417634
KAT2A	919.022815611363	0.644739432131	0.138177824667172	4.66601231915453	3.07101296886819e-06	0.000106344354328438
DRAXIN	35.7587601331619	2.82317704020736	0.605768587894246	4.66048767900164	3.15461045304567e-06	0.000108450622203936
SLC6A17	19.0484364455425	5.78037242075817	1.24030488268359	4.66044478374659	3.15526799441093e-06	0.000108450622203936
PGGHG	743.408885312247	0.993396931243076	0.213133511463956	4.66091383011382	3.14808511781548e-06	0.000108450622203936
ERC2	26.0659457749013	5.65035719761361	1.21338654786861	4.6566835667816	3.21343765287558e-06	0.000110177272216865
SCUBE1	30.0640661999844	4.21859772451007	0.906246205098965	4.65502387847173	3.23943161941303e-06	0.000110794944500417
SERTAD3	925.466956585106	-0.990802230298298	0.212884708292217	-4.65417285368506	3.25283842999025e-06	0.000110980133756375
SCN3B	106.593979470817	3.72549714856852	0.800832398746091	4.65203100474175	3.28681644911218e-06	0.000111864542187186
FOXP4	984.554154993264	1.10263560428899	0.237098004688967	4.65054780083649	3.31054500212097e-06	0.000112396645230933
LMO7	793.168045177607	1.17107966896269	0.251951600039934	4.64803426045745	3.35113263281227e-06	0.000113497140827393
MATK	132.812811232262	2.85897437733552	0.61541317230495	4.64561778329769	3.39060255575606e-06	0.000114554518465277
GSE1	386.990006437368	1.05819250913567	0.227867339579815	4.64389723901179	3.41897664165665e-06	0.000115056589630951
CSTB	8543.59430204384	-0.775703677309477	0.167043858783931	-4.64371263305668	3.42203453244871e-06	0.000115056589630951
MCM5	1290.25954954628	0.739975071179231	0.159531411611523	4.63842865617685	3.51068078390191e-06	0.000117751964650391
SLC24A1	440.473287512153	1.30206542670806	0.280876607324238	4.63572042938052	3.55696446391016e-06	0.000119016888062305
HOXA2	27.4646174333114	2.8241267731098	0.609471301561079	4.63373216405134	3.59131581052991e-06	0.000119877431117833
TSC22D2	1221.95253133267	-0.810394194813251	0.17506951843279	-4.62898511441537	3.67462178585442e-06	0.000122364024264687
FOSL1	3080.53377875234	-0.810435406570452	0.175127640806156	-4.62768414420371	3.69777399556462e-06	0.000122840405986627
CEBPB	447.738635917868	1.03713055221689	0.224443094408418	4.62090649280407	3.82066960176507e-06	0.000126620090907183
RAB15	685.271275538814	0.910762426922349	0.197253513201978	4.61721777289601	3.88919077051842e-06	0.000128584054855759
ACKR4	47.6839233209962	5.77933799037976	1.2520188567997	4.61601513347203	3.91178434052792e-06	0.000129023841692567
TSTD1	12.0134339026913	6.99987197519092	1.51763199825686	4.61236451473804	3.98114038317171e-06	0.000130987579421027
REEP3	2279.83246230829	-0.559785438415563	0.121378675148978	-4.61189280348046	3.9901876778838e-06	0.000130987579421027
NEK2	226.918032419899	1.06105212637566	0.230177397649977	4.60971466881021	4.03221990003493e-06	0.000132055201726144
ENGASE	485.874610003295	1.06054758925468	0.230333081245699	4.60440846585724	4.13639897513812e-06	0.000135148320397101
EVC2	234.510053910455	1.37163821840482	0.297941407236279	4.60371799652897	4.15014344788713e-06	0.000135279089007889
KLF10	3159.21133235118	-1.09488530156288	0.238041275282367	-4.59956072855062	4.23382758550896e-06	0.000137683676469268
FBLN2	133.576962411924	6.59958530083349	1.43521160091772	4.59833608968427	4.25878580551712e-06	0.000138171728260306
CXCL16	223.970937387687	1.64502677123457	0.357817655680782	4.59738848857178	4.27819466257543e-06	0.000138201898633203
RIPK4	20.7473781644576	7.78905824235273	1.69426098467209	4.59731901567707	4.27962094284009e-06	0.000138201898633203
POPDC3	134.729886018685	-2.14065424013749	0.465744365128824	-4.59619997666615	4.30265771235229e-06	0.000138623445461076
IRS1	57.5849367105133	2.19130591818839	0.477022168911856	4.59371924618727	4.35415095108102e-06	0.00013995220247897
HTRA3	848.032877183937	-1.31959662448179	0.287290698340733	-4.59324521156866	4.36405758846277e-06	0.00013995220247897
ADGRA2	2236.94675940237	1.16497216224475	0.253848961666309	4.58923351349429	4.44876540137677e-06	0.000142339991621009
PARD6G	547.920512527819	6.11441468628219	1.33262238949252	4.58825750977413	4.4696109084136e-06	0.000142678200170647
TUFT1	83.9489567307607	1.38343845294689	0.301673684361789	4.58587714030692	4.52084403510744e-06	0.000143982661173169
CTSV	40.883703651282	2.36900933965182	0.517700183286675	4.57602569234554	4.7389237205264e-06	0.000150551659823987
GRID1	16.0051511091869	6.43701596521169	1.40681642755756	4.57559055973444	4.74878489146667e-06	0.000150551659823987
CHRNA5	66.2022977345548	1.63243732894192	0.357373447088797	4.56787526392891	4.92693072091697e-06	0.000155843644625633
HSPA1A	865.301230026632	-0.922785403955706	0.202172773546766	-4.56434062691557	5.01066674365193e-06	0.00015813208727807
SLC6A9	18.8585954206134	3.68785560221906	0.808897713634237	4.55911240699416	5.13702715354992e-06	0.000161386332701797
FEZ1	1503.96524498336	-1.05889843419817	0.232236091402766	-4.55957740160951	5.12566626131476e-06	0.000161386332701797
DOCK5	762.139664079041	1.81114081865707	0.39772212659649	4.55378440761121	5.26893550210255e-06	0.000164837635581357
LUC7L	1024.48702478824	0.690940931013592	0.151746962034266	4.55324391177974	5.28249660332018e-06	0.000164837635581357
DCC	15.9244247110125	5.52057973486736	1.21240966084169	4.55339470904149	5.27870972555472e-06	0.000164837635581357
SKIL	2097.24256940802	-0.648147231642088	0.142550675311004	-4.54678471517599	5.44716657094814e-06	0.000169594966377098
HAUS7	15.5628031441186	4.88278972610612	1.07681621936617	4.53446896349706	5.77485924540971e-06	0.000179395291905502
RPS6KA1	221.223364400952	1.2618617313039	0.278517454664228	4.53063788345028	5.88058596511754e-06	0.000181865961495818
ABCA8	40.2524009623351	5.2566980830373	1.16019215057368	4.53088575063884	5.87368986723303e-06	0.000181865961495818
SLC1A4	258.082139153268	1.21245911094926	0.267946406901125	4.5250060449464	6.03937794630171e-06	0.00018636178258299
TLL1	417.914023887318	2.60377046009163	0.575516172002287	4.5242350897505	6.06143205741452e-06	0.0001866275954529
KCNK6	347.359502103623	1.47063195162502	0.325214931822905	4.52203084090199	6.12491327183554e-06	0.000188164924098912
CC2D1B	701.085146210703	0.726132695127393	0.160601343643203	4.52133636403809	6.14504529752592e-06	0.000188366664462351
APCDD1L	25.8200359952482	4.88103048998843	1.08106876202784	4.51500465227828	6.33153758498942e-06	0.000193655794945293
GHR	92.4073483337483	2.51810083888973	0.558275040329506	4.51050227393918	6.46743080484896e-06	0.000197377459683808
OMG	250.059385612378	6.33080913841099	1.40383769339486	4.50964464638455	6.49363064031369e-06	0.000197742445332009
EMID1	18.4894548311959	7.62275811528716	1.69214450862116	4.50479145040546	6.64381571213355e-06	0.000201873139997126
FBLN5	51.5665480358345	3.98126044395118	0.884535830098274	4.50096006117564	6.76472171645315e-06	0.000205098091167398
DZIP1L	26.8355146652805	2.41203286925657	0.53633913704062	4.49721585220415	6.88490820360199e-06	0.000207874842638998
LCA5	140.845394922187	-1.14575501807696	0.254772195241886	-4.49717449342993	6.88624712760615e-06	0.000207874842638998
RHPN1	265.986386916472	1.50023060500009	0.333702744251201	4.49570952245678	6.93383419291806e-06	0.000208636230730512
KIAA1217	892.893215066859	-1.38291998397659	0.307624965644668	-4.49547383476663	6.94151941505808e-06	0.000208636230730512
TUBA4A	315.410940965228	0.971804496771286	0.216323757629731	4.49236139118233	7.0437762188281e-06	0.000211252433206581
ITPRIPL2	1424.42809776195	-0.608848321529034	0.135600978820813	-4.48999945887991	7.12233545276068e-06	0.000213148168312575
KLHL17	390.407374499406	1.08848288823256	0.242493982270006	4.48870061864292	7.16589201641545e-06	0.000213872921214171
TBX1	1722.43199961483	1.98033065908653	0.441214756454805	4.48835998822578	7.17735714286357e-06	0.000213872921214171
CD53	21.0209473701045	4.90039854322894	1.09232590849821	4.48620554095095	7.25028012224301e-06	0.000214207212292482
MAPK8IP3	1302.26641175287	1.37294503064863	0.306014522468497	4.48653553946927	7.2390646770251e-06	0.000214207212292482
EFNB3	22.3870090655156	3.45136808882139	0.769172475953919	4.48711855496525	7.21929064649968e-06	0.000214207212292482
CLASRP	1056.62469799141	0.729379537807509	0.16255904648374	4.48685910494971	7.22808397813604e-06	0.000214207212292482
CCRL2	408.763773035334	-0.783354814152815	0.17468316209255	-4.48443229884847	7.31083126670252e-06	0.000215537585922359
RFLNA	50.9649826118564	5.39011644905535	1.20505945145107	4.47290500279039	7.71640637198679e-06	0.000227012751867391
NKX3-1	35.7658858231923	2.04874522606792	0.458513556949587	4.46823260733635	7.88685187931813e-06	0.000230561737255182
IL34	19.4813381809809	5.21700750249341	1.16757125299394	4.46825621058733	7.88598187374932e-06	0.000230561737255182
SLC16A6	141.675633393373	-2.10146160064441	0.470240149465066	-4.46891147647639	7.86186565543858e-06	0.000230561737255182
GTF2IRD2	81.655275162037	1.41682979634055	0.317258769614956	4.46584911761492	7.975180337179e-06	0.000232630328063117
ACHE	50.8959222818927	3.45744518319133	0.774270693420114	4.46542173502535	7.99111813957274e-06	0.000232630328063117
SV2A	9.15708490079558	6.60849209899424	1.48152832474223	4.46059112649369	8.17338955112589e-06	0.000236942979763954
ATIC	820.695535429653	0.743085473757738	0.166581617165411	4.46078916991107	8.16583936704575e-06	0.000236942979763954
OCIAD2	2486.02256352441	-0.683755636576268	0.153378594962699	-4.45795996985468	8.27433487089452e-06	0.000239369612535919
KCNG1	24.5646800960711	3.90652612199719	0.876649010356955	4.45620319631288	8.34239641960944e-06	0.000240836833020159
CD55	6498.26234811844	-0.753981406844594	0.1692978062035	-4.45358049080855	8.4450028246453e-06	0.000243293172661877
SPIN4	217.927111100766	1.7796979206092	0.400004686919014	4.44919266900871	8.61936698495866e-06	0.000247802339447486
IGFBP2	651.547066913355	5.67071344806465	1.27492815939679	4.4478690083586	8.67263885278784e-06	0.000248818725433496
CD33	10.1932846636818	6.76436701731202	1.52145924524431	4.44597319215463	8.74948596108002e-06	0.000250505901145479
SRSF7	2278.00579348581	0.575467260821272	0.129473172063562	4.44468341703068	8.80213860838726e-06	0.000251494849210011
CERS4	73.065158430288	2.53809294771114	0.571281917201776	4.44280288118184	8.87945083718464e-06	0.000253182863090649
POLD1	783.377900605267	0.834704337599994	0.187945292335026	4.44120907328754	8.94548278562023e-06	0.00025454297942853
PNMA8A	95.0547783905982	2.62280098300747	0.590672594605111	4.44036342122986	8.98070867242477e-06	0.000255022741565011
PAX8	21.9193125798331	3.28037483056166	0.739139892618201	4.43809739309542	9.07575538501159e-06	0.000257195794441369
LAMP3	621.048297488778	2.1236683642219	0.479073163800399	4.43286855680921	9.29875601875608e-06	0.000262978668180136
ADCK5	352.368886208577	0.781494400053342	0.17661284695561	4.42490120919552	9.6486427328376e-06	0.000272319213390616
CD9	32284.6457012072	-0.954158053211359	0.215848120151976	-4.42050666246038	9.84697494859868e-06	0.000277353132122193
GGT5	2927.52277529773	0.522320440170857	0.118188129271722	4.41939849111251	9.89759971877632e-06	0.000278214715981636
CMAS	1294.40406202482	-0.600517899336414	0.136362364826778	-4.40383899252009	1.0635188724239e-05	0.000298343900252087
AURKB	457.057431562048	1.06525491709567	0.241984392664895	4.40216373198437	1.07176624324566e-05	0.000300051331728008
SLC5A6	588.39593174188	0.690609938288936	0.157017878794721	4.39828854898626	1.09107856731382e-05	0.000304843400115084
RAB11FIP1	110.789692385889	8.3489978200726	1.89843931955499	4.39782179713265	1.09342696227822e-05	0.000304886080285047
PAXBP1	400.183807864966	0.78357166021873	0.178296341245697	4.39477139432126	1.10889387362666e-05	0.000308579164913422
BDH1	48.9272360882345	1.98502241593338	0.451791964243139	4.39366472411429	1.11455665151035e-05	0.000309534673257453
APBB3	101.033809938158	1.33027228563955	0.303379294897592	4.38484863012356	1.16066458780114e-05	0.000321055547135591
ZNF300	144.623226164205	1.12180915436611	0.255835798275008	4.38487952792372	1.16049985865169e-05	0.000321055547135591
SAMD9L	819.232798459461	-0.633426416838896	0.144689894587285	-4.37782070852761	1.19871895417315e-05	0.000330922691802154
JDP2	262.252893578474	1.63088848267256	0.372984801702796	4.37253334513102	1.22813051862798e-05	0.000338369452017225
COL8A1	4571.15385836413	1.40169628442042	0.32077723453896	4.36968753856557	1.24424443879408e-05	0.000341276341376531
SLC45A4	275.297705454733	2.80112549393443	0.640956545942525	4.37022682998795	1.24117537594673e-05	0.000341276341376531
TSHZ2	16.3564019168814	7.44590319132599	1.70411364103565	4.36937010069403	1.24605433586275e-05	0.000341276341376531
SCML1	210.401291383691	0.973500268804687	0.222937176474396	4.3667022441028	1.26136492742036e-05	0.000344789633507069
SFXN2	77.0447260695401	1.60757949185695	0.368383338338715	4.3638767678978	1.27777574623712e-05	0.00034794933523187
BRIP1	98.9352360166233	1.32861516749742	0.304459446143458	4.36384938725596	1.27793576961151e-05	0.00034794933523187
TYMS	536.903735414384	0.705880432596781	0.161863911087648	4.36095005893285	1.29498924218524e-05	0.000351902556105368
MFSD1	2322.01467330203	-0.551975623364488	0.12675061247234	-4.35481622216966	1.33178601096342e-05	0.000360490848893529
JPH2	8.49609076163961	6.50048170178949	1.49259835326524	4.35514462920913	1.32979088842142e-05	0.000360490848893529
RIMKLB	783.930203466295	0.691267892784944	0.158752888174273	4.35436419919551	1.33453678967955e-05	0.000360532643219653
ZG16B	12.0634475532192	6.0244434643973	1.38404783912817	4.35277112111397	1.34427471773968e-05	0.000362458227777343
SNED1	1792.66966378348	-0.589652239762792	0.135564215076044	-4.34961571113754	1.36376308841796e-05	0.00036700027608085
STRADA	63.6684736077699	1.41967578742113	0.3264852150763	4.34836164660428	1.37158300529154e-05	0.000368390746837105
COLEC12	807.532999733377	4.32680841454469	0.995724062803303	4.34538902511128	1.39029046444362e-05	0.00037269446697421
CELF4	23.5438951530357	6.99907388715252	1.61141447520101	4.34343491067341	1.40272050788828e-05	0.000375302061127874
BPGM	1457.41459497669	-1.13769028412243	0.262021591634744	-4.34197150328115	1.41209851876855e-05	0.000377084615992695
UCP2	589.007405799355	1.14236950352817	0.263129744897635	4.34146851764168	1.4153356072754e-05	0.00037722361310223
ITGA9	116.37588181895	3.9297930807492	0.905904649814231	4.33797649847041	1.43800526979487e-05	0.000382531440160375
ACCS	170.690511729237	1.21511891616501	0.280310427254584	4.3349044417153	1.45823453702183e-05	0.000387171028319028
PNISR	1570.00803323813	0.74425321992267	0.171890159119094	4.32981866871746	1.49232173790532e-05	0.000394711993381967
CDKN3	253.352619128467	0.984440493577154	0.227354858713093	4.32997341314553	1.49127345458483e-05	0.000394711993381967
NDST3	17.5367954662058	4.6322830132997	1.07185233862484	4.32175482235064	1.54793141737431e-05	0.000407132092686921
DNM1	37.635054156736	1.85223227856037	0.428536116955877	4.3222314415825	1.54459036914e-05	0.000407132092686921
SMAGP	511.337176840788	0.728358311825703	0.168533801392838	4.32173430971252	1.54807536323415e-05	0.000407132092686921
TBC1D3C	84.9614233184545	1.84252688096597	0.426531032178319	4.31979561148477	1.56173777900167e-05	0.000409948786374615
RRN3	1255.82181533722	-0.561801110926291	0.130092143139975	-4.31848609275203	1.57103119519921e-05	0.000411610173142192
RAB17	29.7178553606672	3.63499589043199	0.842275365596508	4.31568586581854	1.59108110510063e-05	0.000416078196335732
GLYCTK	233.898667227886	0.990159417526121	0.2295633350907	4.31322979836877	1.60886737526088e-05	0.000419938578437454
ADAMTS4	5471.51593291635	-1.19042171924105	0.276116536886926	-4.31130178823208	1.62296219246128e-05	0.000421987356318445
BST1	573.338303008125	1.251473198065	0.290303650813001	4.31091098772002	1.62583346990039e-05	0.000421987356318445
IL27RA	398.730735922541	-0.725254962598746	0.16821899689467	-4.31137372108374	1.62243421659929e-05	0.000421987356318445
PKDCC	33.5799456170775	3.15464387329831	0.732044277175464	4.30936211327306	1.63726100532609e-05	0.000423760725243994
CTSA	11139.5287030103	-0.554349531816297	0.128644499540153	-4.30915844671051	1.63876933210445e-05	0.000423760725243994
FGF12	88.6639639818372	-1.32625278158735	0.307860183144196	-4.30797113170741	1.64758882462062e-05	0.000425249412986653
GATA3	136.560947716406	6.45604372730582	1.49909456181828	4.30662874226905	1.65761470959096e-05	0.000427043373977367
CCNB1	1328.93852384151	0.790248050825017	0.183542593705922	4.30552949519269	1.66586791596761e-05	0.000428374849650486
CLIC2	145.830062650917	2.43456178262	0.565552402190356	4.30475014020109	1.67174306540513e-05	0.00042909102044761
GPRIN3	76.700241927346	-2.98807714225767	0.694996202788123	-4.299415061939	1.71249490886325e-05	0.000438739931816884
FOXS1	9.47568017774673	6.65810090238289	1.54979644968486	4.29611314681793	1.73818888416317e-05	0.000444502593839592
SELENOP	19.3014721680625	6.71024809639193	1.56277481512074	4.29380358031525	1.75637874174964e-05	0.000447870858650647
SMPDL3A	325.957119555616	-0.768406589901297	0.178964627664843	-4.29362271152451	1.75781087400693e-05	0.000447870858650647
HOXC6	10.8635366058143	6.85482861741483	1.59854499887028	4.28816744117886	1.80153270760299e-05	0.000457332416412707
NID2	2217.7009642275	-1.52914453758695	0.356564521353189	-4.28854932561359	1.79843863516983e-05	0.000457332416412707
REEP1	56.4016667395423	4.30476426357888	1.00413830424617	4.28702325703088	1.81083341043137e-05	0.000458854611993613
MGST3	3883.60719453046	-0.477148694607023	0.111357611968114	-4.28483231791688	1.8287706568716e-05	0.000462555725707087
NRIP1	1286.35894403283	-0.971073537828391	0.226860917569592	-4.28047963585665	1.86490952313685e-05	0.000470838793423242
SLC38A5	105.419231805969	2.23036596365844	0.521594369954779	4.27605452077984	1.90234653802032e-05	0.000479418947857534
TIMELESS	947.765720425472	0.691620462317506	0.161760370054557	4.27558654869695	1.90634722867788e-05	0.000479556840895309
LIN7A	20.9577134469993	4.89227038327086	1.14445887914186	4.27474544733244	1.91355795272285e-05	0.000480500284475759
NUPR1	521.058455534238	4.69130967529654	1.09880366029921	4.26947037473381	1.95937670995224e-05	0.000491117418671423
SNIP1	357.707539663066	-0.680766714481062	0.159465286497368	-4.26905898728184	1.96299356172899e-05	0.000491137452219258
PLAU	3495.32995386909	-1.15777483118443	0.271321988948857	-4.26716181637111	1.97975560959636e-05	0.000494440402785162
RRAGC	1039.27970659063	-0.50962969021743	0.119498571203801	-4.26473459124687	2.00139964630893e-05	0.000498948572507106
LAMP2	6945.6960203929	-0.48748048103335	0.114339237564149	-4.26345750958726	2.01287791120304e-05	0.00050091080062662
ADGRL4	8473.97599855154	-0.541643966961022	0.127081909057262	-4.26216422918988	2.02456563437311e-05	0.000502918039336404
KIF23	556.54698643287	0.969985989568181	0.227703842722025	4.25985779586652	2.04557005257226e-05	0.000507228316964615
ALDH1L2	36.796276191082	1.89180884447097	0.444363804026268	4.25734235626253	2.06871436130455e-05	0.000512052898771391
CREBZF	499.99296675415	1.21626691275056	0.285938179025946	4.25360095980815	2.1036002879629e-05	0.000519761451933324
MILR1	44.798825138223	2.05703298365673	0.483898316439918	4.25096123249715	2.12855012852947e-05	0.000524991955324338
ISG15	1387.67638378981	-2.01259601223842	0.473599579440166	-4.24957305624611	2.14178348859767e-05	0.000527319246855802
ZFAND5	4435.67410819217	-0.619570682981677	0.145850542097016	-4.24798340872503	2.15703364837401e-05	0.000530133968872946
DIRAS3	271.964894938055	1.21180716477401	0.28539043649152	4.24613795637827	2.17486750540838e-05	0.000533572618022982
MYBL2	885.852039027043	1.13651598333584	0.26801641065662	4.24047162094088	2.23050635545842e-05	0.000546257694036961
TYMP	179.130002211922	1.83543853362121	0.43291812332844	4.23968975821493	2.23828915663362e-05	0.000547198648398141
PLEKHA6	182.657939530502	1.85867378329016	0.438501431523845	4.23869490421285	2.24822948164545e-05	0.000547700255826819
SLC7A7	271.274825989364	-1.18479380446673	0.279512157117615	-4.23879167433919	2.24726073790694e-05	0.000547700255826819
PYGL	735.885826071872	1.12779991188467	0.266448512101053	4.23271236529531	2.30889720289629e-05	0.000561494685804166
SH3D21	129.026440801618	1.24978435157111	0.295348915746962	4.2315521911103	2.32084125477815e-05	0.000563412616500865
GNPTAB	1889.23398961256	-0.629473390710761	0.148777415472267	-4.2309740945063	2.32681471383747e-05	0.00056387694792927
ARHGEF19	99.1779655791471	1.36572045359552	0.323289157242013	4.22445486649323	2.39519845501616e-05	0.000579437730772724
APEH	1288.38664650449	0.792770530372819	0.18810897268808	4.21442166763295	2.5041904487404e-05	0.000604751105586246
CCNB2	502.962014667619	0.853574731358598	0.202607038882765	4.21295694397125	2.52049123633027e-05	0.000607630925480594
KDR	16839.4070859889	-0.867278141730529	0.206102880287119	-4.20798651878292	2.57656234140877e-05	0.000618421782308694
NQO2	339.120766214371	0.936859241436295	0.222647880695616	4.20780668789335	2.57861307760863e-05	0.000618421782308694
DYNLT3	895.791193756171	-0.629733357270723	0.149648776217714	-4.20807555655895	2.57554755621204e-05	0.000618421782308694
PLEKHG1	1729.22273589979	-0.995470432096608	0.236646250583942	-4.20657597422403	2.59268948186107e-05	0.000620725623191773
COL9A2	11.1134424736748	5.90400081008752	1.40672411923338	4.19698555627596	2.7049117687393e-05	0.000645367780424638
KLHL3	689.805189235892	1.2779401522503	0.30446262034382	4.19736304840036	2.7004085492823e-05	0.000645367780424638
STAT5A	536.545527293225	0.897782936607939	0.213932293945533	4.19657509415812	2.7098164006306e-05	0.000645428997241107
TSPYL2	828.839704075401	0.959445424427486	0.228712831277901	4.19497856358438	2.72897395573854e-05	0.000648878978585365
WDR76	260.472068928903	0.967520128516265	0.23072871777335	4.1933233879741	2.74897114875429e-05	0.000652516467890633
ETV4	488.490865624811	0.921970352291213	0.220370671945269	4.18372528500613	2.86770625652674e-05	0.000679538721469799
SLFN5	2728.16348395591	-0.93970498661816	0.224741872437344	-4.18126349321105	2.89893684694148e-05	0.000685768944746667
PRAG1	2095.743540324	-0.724128309242676	0.173244362597955	-4.17980878790928	2.91754309966688e-05	0.000688996657856707
LMNB1	1231.31455755286	0.724388908950192	0.173799671142166	4.16795327741243	3.07346911311511e-05	0.000724587302287205
TTLL7	166.692236290857	-1.20867172404607	0.290159503093169	-4.16554243842212	3.10613133234306e-05	0.000729809470066256
ACOX1	1002.32003645098	-0.601420629181986	0.14436656443876	-4.1659274189981	3.10089355065239e-05	0.000729809470066256
HYAL2	15375.6553805901	-0.478871685879869	0.115126048882675	-4.15954243655044	3.18885771863902e-05	0.000747981052044282
STON2	88.8306758390031	6.01190053963268	1.44552059489221	4.15898643082353	3.1966288621459e-05	0.000748539433048194
CREG1	341.614848921719	1.5848277507892	0.381103165354151	4.1585268632352	3.20306569466426e-05	0.000748784010708888
ALS2CL	257.325934410622	1.08442112614795	0.260945382426766	4.155739856605	3.24236585596322e-05	0.000756564782285799
CDT1	241.060016554713	1.36679576684387	0.328940828585632	4.15514173999248	3.25085952189244e-05	0.000756564782285799
ARRB2	810.399166096982	1.09892115693739	0.264480817246109	4.1550127089739	3.25269462065837e-05	0.000756564782285799
TRA2B	3478.46168928537	0.507593338745662	0.122282753581447	4.15098060747852	3.31053818497773e-05	0.000768731325026768
FAM72A	157.714541659564	1.2893122495924	0.31067028513578	4.15009838816385	3.3233239312668e-05	0.000770411955084653
CLDN1	64.7200095344568	1.41142032125983	0.340276410625462	4.14786413981944	3.35591439038817e-05	0.00077610681258516
EFNB2	2123.94508977048	-0.929741527489326	0.224161089876447	-4.14764903222848	3.35906808558031e-05	0.00077610681258516
IRF1	787.433116772181	-1.01007452287137	0.24355452801409	-4.14722128595753	3.36534764581892e-05	0.000776266069930922
PI16	20.2302810887053	4.0048336226525	0.966507370632675	4.14361415581439	3.41874767691272e-05	0.000784786481083197
WASHC1	303.605491481773	0.812438987747972	0.196071700563731	4.14358107474004	3.41924111375007e-05	0.000784786481083197
ZNF215	18.0429499188611	3.11296682354973	0.751218067032049	4.14389237981004	3.41460036728215e-05	0.000784786481083197
RAB3IL1	101.419393343347	1.42576240578805	0.344474621752587	4.13894759078096	3.48902635070765e-05	0.000799482176665453
GSTM2	46.5612490090578	3.31067421539696	0.801715017917027	4.12949008239683	3.63568684494245e-05	0.000831715774775466
GPR160	206.380413658015	-2.14857386603318	0.520411417563384	-4.12860631708084	3.64968676172509e-05	0.0008335452364032
PTCH1	147.050462901055	1.2283374000311	0.297657490073067	4.12668063460985	3.6803693916423e-05	0.000836855040935525
DYNC2H1	399.568252162033	-1.39318952716874	0.337580050454144	-4.12699010292371	3.67542205427992e-05	0.000836855040935525
SLC6A4	29.3799306102667	4.36623919611109	1.058081424593	4.1265625637371	3.68225860587358e-05	0.000836855040935525
NBPF3	26.5046445067783	3.71685094519046	0.901315225234097	4.12380800981709	3.72659553143536e-05	0.000845547476299207
PICK1	147.780877459064	1.56266668603283	0.379017360396949	4.12294224305777	3.74063515599821e-05	0.000847348446593656
RRM2B	2694.15152321814	-0.552695642821573	0.134149347623179	-4.12000246452243	3.78868346478574e-05	0.000856033041046463
ACADS	323.684905613917	1.13428584038154	0.275322574350716	4.11984321683934	3.79130289675626e-05	0.000856033041046463
UTRN	10732.6351502026	-0.526540190724146	0.127889344999885	-4.11715448792563	3.83578963292016e-05	0.000864671669524827
AKAP17A	2448.75585704509	0.874142888582386	0.212347699068451	4.1165639769923	3.84562615543822e-05	0.000865484032324393
GAS7	21.2719584260151	6.8517386194745	1.66465355011659	4.1160147821717	3.85479593409776e-05	0.000866143953735945
HSF4	31.6447982196252	2.76084182902624	0.671634747544997	4.11062983134486	3.94581339135262e-05	0.000885162596968053
ATP2B4	6175.99902605679	-0.911735766394362	0.221953783212102	-4.10777303815135	3.99492380158278e-05	0.000894734063044815
ATP6AP2	4285.62462764072	-0.52231312224112	0.127195040111728	-4.1063953577303	4.01881395285572e-05	0.000898635274546772
PILRB	47.95666227583	1.92131791972968	0.468073331692844	4.10473699234476	4.04775125603231e-05	0.000903650706451199
TMEM51	793.152692697026	-0.648258013850815	0.158077651962097	-4.10088336842358	4.11575972254371e-05	0.000917358579570497
GLT8D2	41.6197407822139	2.27034580884176	0.553695412609753	4.10035148772653	4.12523102643827e-05	0.00091799612232567
MALT1	229.310919863373	1.5306358857016	0.37356137360177	4.09741475930355	4.17789936773695e-05	0.000928228969926325
NDC80	285.632501561968	0.941429663545845	0.229823580399321	4.09631449440523	4.19779571162405e-05	0.000931159604658332
ARHGAP33	118.691718152047	1.21988740432771	0.297943143025673	4.09436307860456	4.23330491409517e-05	0.000937538628981268
TUSC3	434.028026381992	1.37891969100368	0.336819750386985	4.09393953121629	4.24104959987222e-05	0.000937758196557732
PLA1A	426.798635947225	2.30107312993786	0.562200117210647	4.09297874456986	4.25866772052382e-05	0.000940156756235195
ADGRF5	9716.16402332211	-1.26554545218869	0.309335628853623	-4.09117261040611	4.29197524452017e-05	0.000946005845165193
QRICH2	80.3071062404563	1.3974541952863	0.341719690135439	4.08947519158884	4.32350305244674e-05	0.000951444744631939
KIF2C	391.078066359788	1.15088722390188	0.281520373827071	4.08811344009094	4.34895488090246e-05	0.000955531447408411
CCDC136	18.2418768068301	3.84332880830232	0.941411969086286	4.08251534345009	4.45508696706021e-05	0.000977303911920981
LRIG1	273.539090616111	0.833103066957173	0.204207255536533	4.07969376390806	4.50950681645816e-05	0.000984575654926699
MCM3	1674.21213563794	0.58404056758452	0.143133806382151	4.08038172355453	4.49618030585667e-05	0.000984575654926699
CLEC10A	15.0196600974236	7.32259968271189	1.79479541360521	4.07990773054348	4.50535804652655e-05	0.000984575654926699
MRGPRX4	9.79824271890682	6.70655091982156	1.64523080220575	4.07635871564654	4.5746429538024e-05	0.000995666019694359
KLRG1	71.3222718853852	4.64952811508569	1.14058078622275	4.07645663616997	4.57271783971213e-05	0.000995666019694359
BIRC2	1614.42982395303	-0.479087969482438	0.117590644050438	-4.07420142436626	4.61725072726291e-05	0.00100234251019515
EXOC3L1	411.114969282958	1.6034937334409	0.39358471595624	4.07407520778621	4.61975519606004e-05	0.00100234251019515
PRPF39	478.797284643764	0.634990943221563	0.155877422548821	4.07365565095025	4.62808956816632e-05	0.00100258427057032
CDCA2	231.697886597454	1.39681071518119	0.343171197812808	4.07030288113841	4.69520544646228e-05	0.00101395991958904
PACSIN3	446.652294688668	1.18812928740952	0.291876950104825	4.07065130351271	4.68818797827705e-05	0.00101395991958904
MFAP3L	42.3560971197291	3.51899216832804	0.864975173355623	4.06831580457542	4.73541730348615e-05	0.00102105597323305
XRCC2	59.2250440634302	1.43840174397691	0.353862269019784	4.06486328130251	4.80606262743782e-05	0.00103417864737786
SKA2	970.231370671299	0.535574633409678	0.131765143085552	4.06461542763203	4.81117244855321e-05	0.00103417864737786
TPX2	1923.82993607834	0.879204052185392	0.216373332093204	4.06336605199882	4.83700844389606e-05	0.00103812518163742
NAPRT	931.104680210917	0.65383484354347	0.160952285350575	4.06228990237283	4.85936766434794e-05	0.00104131449671505
KIFC2	413.630351809767	1.24775381174628	0.307265180678857	4.06083699099767	4.88971036697415e-05	0.00104620212874889
RNF212	8.02564188717677	6.41815765498869	1.58079192440182	4.0600901079485	4.90537813620824e-05	0.00104793970460596
SDE2	770.666445359555	-0.747956008998246	0.184455397325688	-4.05494238630274	5.01466610957633e-05	0.00106800082204873
PCDH7	74.7228292850833	9.63773612393251	2.37671314497064	4.05506913795083	5.01194763033005e-05	0.00106800082204873
DEPDC1	359.164681521244	0.991895594422261	0.244815563116054	4.05160350836053	5.08678134210709e-05	0.00108069466578162
TFPT	1586.82736795692	-0.511523046252022	0.126256373041645	-4.05146317709681	5.08983372764786e-05	0.00108069466578162
FAM72D	131.841212000676	1.44410778047567	0.356570183776582	4.04999589472269	5.12185314697431e-05	0.00108583286715855
LRCOL1	15.7767583762973	7.39373909888908	1.82597555789671	4.04919938107261	5.13931472616925e-05	0.00108787384584735
EIF3C	8696.4832596651	0.669537031387452	0.165700884140264	4.04063644476812	5.33063402225874e-05	0.00112665424707892
C14orf119	1498.49850697698	-0.599498172885097	0.148563891717524	-4.03528856140204	5.45352315790599e-05	0.0011508757229587
RRAD	98.4474646734909	-2.06707794069566	0.51241617009283	-4.03398265187686	5.48393684410351e-05	0.00115553789100488
CENPN	522.972472114881	0.814398285223035	0.202118217512361	4.02931658138746	5.59392425527826e-05	0.0011769277607393
RASA4B	1337.85478529798	1.12501049267527	0.27934770236771	4.02727669903798	5.64266142492195e-05	0.00118537718479064
ZNF217	600.369014579534	-0.835688065503629	0.207525225441931	-4.02692281732983	5.65115725429501e-05	0.00118537718479064
CCNL1	982.516413179913	0.777860845909678	0.193195544460206	4.02628770804754	5.66643506049997e-05	0.00118678909879491
PABPC1L	40.9493102455825	1.97366590741727	0.490482574866478	4.02392665622129	5.72357486287736e-05	0.00119695121304089
ITGA4	366.12149951118	-1.19290361846614	0.296770572733513	-4.01961558209249	5.82931784859553e-05	0.00121723169391876
ATP6AP1	9613.93491107757	-0.615915935391067	0.153280273692335	-4.01823353099785	5.86360692114244e-05	0.0012225532388436
ABCB4	29.1684168950293	-3.96471851471012	0.988118225225041	-4.01239286301714	6.01063605300202e-05	0.00125132971862048
IQSEC1	1537.2698164241	1.64495578721657	0.410289801918984	4.00925340947514	6.09110231141981e-05	0.00126618333377808
PTTG1	712.314473672771	0.70991793349708	0.177164487258271	4.00711194711477	6.1465733879518e-05	0.00127580445538264
MX2	18.5553914740365	-4.76401089797973	1.18985611347659	-4.00385462075745	6.2318669789831e-05	0.00129157768462924
FRYL	1260.41804867795	-0.617210439321433	0.154216256599314	-4.00223979580229	6.27456569426934e-05	0.00129848910924924
ESM1	13960.2997297054	-1.33179573127619	0.332798964397426	-4.00180251067658	6.28617582134955e-05	0.00129895591451279
COQ8B	291.908436157288	0.774824859500056	0.19365452938853	4.00106758125715	6.30573436926218e-05	0.00130106132914672
CDCA8	431.230299324452	1.20029041022804	0.30052216498367	3.99401624932811	6.49634084953044e-05	0.00133840043080979
TRERF1	18.2009242546295	5.1156770893757	1.28217885475094	3.98983111476239	6.61203574659767e-05	0.00136021819818156
GADD45B	2808.07859316036	0.96882315016409	0.242954160510041	3.98767877911705	6.6722920734055e-05	0.00137058354632114
BVES	240.760032247047	-0.967225629321901	0.242719907522841	-3.98494560744212	6.74955845993005e-05	0.00138440721971327
TRABD2B	35.5486904684071	-2.67303453618363	0.67092397458951	-3.9841094332917	6.77336562031036e-05	0.00138724122424232
IFIH1	416.686071117277	-1.19500014539881	0.30035354673032	-3.9786450281933	6.93091288743111e-05	0.00141741761936478
SRSF3	7991.5556386827	0.399556336491131	0.100490180870993	3.97607341362111	7.00625045755386e-05	0.00143071755667048
RASGRP2	39.0367831026373	2.90566524627853	0.732451103522128	3.96704330474225	7.27697742970789e-05	0.00148381950938214
ANK2	74.1464232212707	3.04951268465536	0.7689311543036	3.96591121010986	7.31160788674506e-05	0.00148869482573815
EIF3CL	8373.94745443175	0.668739550944989	0.168690484012472	3.96429920075128	7.36118788596708e-05	0.00149659524135489
SHC2	642.592341071561	2.15465105513444	0.54369589760115	3.96297096343934	7.40227877403875e-05	0.0015027491674898
NNAT	21.5593554346375	5.37099623216695	1.3560702769081	3.9607064055803	7.472836692123e-05	0.00151485854462511
ZNF574	444.848573344567	-1.00467288269536	0.253884572663374	-3.95720335487836	7.58323711464303e-05	0.00153499753023226
N4BP2L1	46.5454962968642	2.42301367974726	0.612393087338823	3.95663133670655	7.60141039407555e-05	0.00153643645898301
RARA	1659.86485373139	-0.727636440615642	0.183925905233417	-3.95613896635285	7.61708619894404e-05	0.00153736713602525
MYO1E	2844.29575636514	-0.950983371195661	0.240409520034811	-3.95568100239108	7.63169402701178e-05	0.00153807987313622
TBC1D3	83.6650109430586	1.7641750501135	0.446293332715868	3.95294959791985	7.71937017160772e-05	0.00155349527830355
FANK1	87.6711874100592	-1.87262595840303	0.473912195976296	-3.95141963912805	7.76889601937253e-05	0.00156119956765567
SLC4A11	408.533000819039	1.07184886501046	0.271470716179686	3.94830381742169	7.87068777248625e-05	0.00157936951457723
CTSB	55750.0013272159	-0.626416871680149	0.158731525128499	-3.94639231981827	7.9337577563751e-05	0.00158972814148665
GALNT7	2034.03330643925	-0.658433129478207	0.166892900991055	-3.9452434799099	7.97189335229137e-05	0.00159277282143767
SOX21	21.2691267681356	4.58843982912969	1.16299437497866	3.94536717274654	7.96777907515879e-05	0.00159277282143767
PPP1R13B	711.960463119472	0.766690611515659	0.194513251595408	3.9415854972719	8.09447718124846e-05	0.00161494123762667
RAB20	85.7160730758815	1.29758210189394	0.329511561662683	3.93789551828309	8.21993699278252e-05	0.00163761901121633
TAF13	1832.98433908057	-0.701598915277401	0.178220159549407	-3.93669782953427	8.26105211894206e-05	0.00164345228830415
PHKA2	259.827325310261	0.733928224658503	0.186639839223924	3.93232349379578	8.41287479894844e-05	0.00167126150870097
CDK10	1034.28405251131	0.567229930338089	0.144403201614782	3.92809801995432	8.56203157921721e-05	0.001698462435843
SSH2	1170.22723687357	-0.758033010080125	0.193102088813341	-3.92555572411681	8.65297348457661e-05	0.00171405406286492
OOEP	13.8992759123537	-4.02582191177354	1.02575779783393	-3.92472952218816	8.68272399075895e-05	0.00171749722700397
PUS7	522.23715058298	0.772119665259242	0.196954815239829	3.92028833780502	8.84430859587763e-05	0.00174681424424448
C2CD4C	52.7439312760281	8.16879902846114	2.08389462433151	3.91996741729759	8.85609410880107e-05	0.00174681424424448
YAP1	1194.72696654989	1.20595102311861	0.307737564332104	3.91876443727609	8.90040463107381e-05	0.00175306409513604
PHYKPL	759.397486751309	0.638185829746682	0.162888283860819	3.91793574479541	8.93105040160094e-05	0.00175660858182196
HHAT	83.8671812704348	-1.10452445129261	0.282067784025537	-3.91581213398198	9.01003903273782e-05	0.00176216059167039
HOXA3	214.31670405037	0.956749225291968	0.24432546325333	3.9158801238001	9.0074999285321e-05	0.00176216059167039
CNTNAP3B	3047.56263040755	-0.68718083416184	0.175480832656778	-3.915987995714	9.00347279999166e-05	0.00176216059167039
SKA1	178.225738683579	1.14470124197057	0.292325020333872	3.91585106421331	9.00858508653088e-05	0.00176216059167039
CREG2	149.394214483612	-2.46688959801893	0.630267264706758	-3.91403732377992	9.0765596321345e-05	0.00177267379819718
SLC25A37	1196.93573739412	0.860824918378534	0.220142322327137	3.91031088106414	9.21774071873407e-05	0.00179771836545423
RP2	1307.52784090482	-0.632583816975476	0.161941823104928	-3.90624117258211	9.37429527995531e-05	0.00182568673572874
TRPV2	1484.81867421389	-1.04778704814396	0.268517737939668	-3.90211483302224	9.53558979610379e-05	0.00185449859816102
CDKN2B	1012.23893682357	-0.736961346044334	0.18898735556911	-3.89952726638813	9.63806835119477e-05	0.00187180723251316
DBF4B	156.129056541119	1.17129934866134	0.300544249478099	3.89726088818976	9.72867993033187e-05	0.00188676605464509
CRTAC1	1215.29001640763	4.13891992565121	1.06384965190993	3.89051208337627	0.00010003289524491	0.00193731768949905
RAMP3	123.324937597208	10.3606007274965	2.66874530842036	3.88219913485449	0.000103516051796532	0.00200198314101204
OSBPL5	832.647403938416	0.720458402307528	0.185719647167844	3.87927940470625	0.000104766361742712	0.00202334589591001
ZNF219	411.255335382634	1.07861311389825	0.278070133498744	3.87892471703768	0.000104919216045144	0.00202348365833731
POLR2J2	65.9571148254079	1.64680071393395	0.4248867211515	3.8758582745794	0.000106249516869303	0.00204629790741629
NAGK	5439.98221966034	-0.415640060217757	0.107312633707827	-3.87316987624583	0.000107428891220371	0.00206614623751534
PCOLCE	80.2296333605631	1.0744483697422	0.27753025441696	3.8714639310205	0.000108183667315663	0.00207754830134408
RNF122	329.710999863221	-0.940229898053892	0.24288098619931	-3.87115481029188	0.000108320968613936	0.00207754830134408
ENOSF1	501.295135409778	0.602233096451196	0.155781684526375	3.86587870250711	0.000110689944725161	0.00212005596200495
TRO	22.6056792370196	5.43194590014261	1.40675033836402	3.86134323341246	0.000112765356385802	0.00215683159610639
MBOAT1	136.520561014192	2.41359274052678	0.625131109035618	3.86093845857424	0.000112952353028364	0.00215743655316624
IQCN	104.156644323012	-2.06268263544058	0.534634331463364	-3.85811855702336	0.000114263222128537	0.00217947678911658
SLC26A6	203.365393700278	0.971037996709172	0.251868480623153	3.85533749322943	0.000115570080911131	0.00220094092409393
RBM24	233.203868034732	-2.12369564818256	0.550886529559487	-3.85505096644994	0.000115705521718895	0.00220094092409393
RAD9A	231.171946945082	0.811125856849364	0.210604856433655	3.85141098161184	0.000117439219577077	0.00223027668354666
ENO3	72.0897286008858	1.75886382752257	0.456712437872839	3.85114063395025	0.000117568956672631	0.00223027668354666
UBE2C	491.808314716687	1.01134558296855	0.262636990841891	3.85073549512828	0.00011776363173292	0.00223092195121872
GPM6A	26.5812139967468	5.24450987855127	1.36207793735317	3.85037429557266	0.000117937449614187	0.00223117087921336
ABCA4	519.139291712932	3.95496646141339	1.02763105269967	3.8486249038732	0.000118782727566127	0.00224373589628593
NPIPA7	560.396563846966	0.649899455091652	0.168892818518743	3.8479993453335	0.000119086371565802	0.00224373589628593
KCNC3	54.0332204353831	1.95982473309137	0.509291626151489	3.84813853685554	0.00011901874522994	0.00224373589628593
LY75	242.848552589937	-1.56857518429229	0.407705090231849	-3.84732793843778	0.000119413084461439	0.00224613924229666
SORL1	11.8963868799108	3.69954569131214	0.961666705589907	3.84701442797976	0.000119565930884253	0.00224613924229666
ZNF526	260.164086332839	-0.780190839394782	0.202826097014282	-3.84659987486642	0.000119768322092658	0.00224613924229666
CLDN14	194.169332573035	-1.25847860565289	0.327182616172673	-3.84641036365061	0.000119860951933014	0.00224613924229666
COL4A6	656.480487652772	1.59162602762137	0.413832981837367	3.84605891138678	0.000120032914608263	0.00224633025909749
FNBP1	1553.11376529321	0.757910453964101	0.197124842594604	3.84482465014711	0.000120638673137733	0.00225462801506132
TMC6	532.525522762176	0.921557583929141	0.239869751193051	3.84190828291416	0.00012208145724116	0.00227852569254133
FANCE	190.222777765866	0.931261623294018	0.242488216951373	3.84044072327344	0.000122813625662257	0.00228911410194107
SNCAIP	449.437141942236	2.06274467935767	0.537654172374644	3.83656406914354	0.000124767657109975	0.00232241781049479
DTX4	453.709943673555	4.48232795794792	1.16852987627547	3.83586936795721	0.000125120903800088	0.0023258753282035
IGIP	78.1579202610553	-1.13098157995457	0.29502292778595	-3.83353791667047	0.000126313320349316	0.00234177138367237
SRPX2	2888.1026104645	-1.30271584777928	0.339804591427328	-3.83372055776911	0.000126219523581357	0.00234177138367237
LCP2	16.9906192971897	4.57547876435029	1.1936468082628	3.83319314614455	0.000126490559047066	0.00234193053723674
P4HA2	2169.32329358847	-0.781071539268433	0.203828327334845	-3.83200681417213	0.000127102218008596	0.00234387968030195
MPZL2	1856.60992337217	0.705040532204244	0.183986037636541	3.83203280673412	0.00012708878672702	0.00234387968030195
IQSEC3	17.0245429135571	7.50372994319605	1.95795399987515	3.83243423679746	0.000126881523323454	0.00234387968030195
WDR90	268.398347395629	0.899377724386071	0.234733641900141	3.83148200277436	0.000127373693111495	0.00234577069303212
CNTNAP2	8.37102703868252	6.47902375975363	1.69160345253714	3.83010790740354	0.00012808707785684	0.00235578432201335
DNAJB1	3418.73593724193	-0.506839575323777	0.132360859616392	-3.82922547339673	0.000128547192138104	0.00236111945771127
CLU	6701.10920845143	1.28461220442632	0.335861466562082	3.82482759208956	0.000130863632744749	0.00240049194754767
DISC1	219.624352337309	-1.3506359446435	0.353159983068883	-3.824430879475	0.000131074511162007	0.0024011882084375
TGFA	217.903350293186	1.79765486460207	0.47013126621031	3.82372965553391	0.000131448040501661	0.00240190686437012
PDE1A	25.9423722674041	3.19153128657578	0.834669236155364	3.82370782140785	0.000131459687233278	0.00240190686437012
ADARB1	1085.93991254898	0.50352046033116	0.131884896389874	3.81787812034721	0.000134604390208795	0.00245613214512394
TBC1D3E	27.358058317034	2.18450594735392	0.57231697405282	3.8169511763464	0.000135110893219714	0.00246213892814823
PPIF	682.845515625673	0.575101795972359	0.150720396647049	3.81568658765613	0.000135804789243646	0.00247154037147742
TCIM	2856.30170213917	-1.26807236256541	0.332673602106105	-3.81176130158042	0.000137980089476347	0.00250784230689601
MSR1	33.7568232671064	-1.89066314313509	0.49650865764638	-3.80791576142393	0.000140142992932396	0.00254382431354151
KIF3A	593.118737785044	-0.583681311011884	0.153337204376285	-3.80652114655454	0.000140935247226437	0.00255486533026933
SERINC3	6307.09034302656	-0.423507956484077	0.111319459834723	-3.80443776059335	0.000142126641005777	0.00257310369883471
FOXP1	1201.64491808834	0.616420923063262	0.162051001648942	3.80386987300851	0.000142453031487585	0.00257565468129767
PDCD6	71.2327762153964	1.51223382997631	0.397838933966472	3.80112075733581	0.000144043076205053	0.0025976391638745
ZNF184	160.178731714988	-0.791007800975128	0.208083696984366	-3.80139248023145	0.000143885174801864	0.0025976391638745
HERC6	259.100234225227	-1.61931726184578	0.426307616449411	-3.79847133704199	0.000145591261884073	0.00262215338848539
PDE1C	245.585023345537	-2.27497421093195	0.599520038283858	-3.79465917009901	0.000147846410701887	0.00265932028368704
OPLAH	56.6590431236404	2.07295821084624	0.54640379240901	3.79382105257155	0.000148346603512543	0.00266486537694072
SGO2	270.669638102953	0.676536302410313	0.178406167227667	3.79211275553594	0.00014937106139257	0.00267842253479976
TTLL3	160.631837004741	1.37208109358729	0.361843364858564	3.79192000418083	0.000149487070752543	0.00267842253479976
PROB1	79.4734783793368	2.30223199030245	0.607783521734257	3.78791445963069	0.000151917131088163	0.00271845526068329
SLC39A4	192.676573751318	-0.963503840069299	0.254417989105429	-3.78709006960207	0.00015242185993879	0.00272397676590739
MXD1	469.344781962363	-0.731764607957772	0.193244484742349	-3.78672958730712	0.000152643059175108	0.00272442354717937
TSHZ3	41.3177128665865	2.1027840102202	0.555465425471585	3.78562537611582	0.000153322507476445	0.00273303766215393
PPL	20.2074908944375	4.23615143092286	1.11925096520253	3.78480927211559	0.000153826504820797	0.00273850621274563
SLC22A31	6.00555759918281	6.000847833843	1.58630980091967	3.78289778602137	0.000155013082410374	0.00275303019042345
TCEAL7	17.1339398521748	3.34552605747929	0.884391499922423	3.7828564134467	0.000155038859924466	0.00275303019042345
LIMD2	1576.93925952082	0.826255208863414	0.218532916659892	3.78091878098774	0.000156250646711835	0.00277100444475165
CRISPLD2	77.1528203520376	2.18762668613448	0.579143851110131	3.77734595980106	0.000158508480349656	0.00280746015068281
GSTM4	23.0351041499753	2.21703562873698	0.587197484025404	3.77562181216883	0.000159609000685491	0.00281260226334864
CAMK1G	8.5837440187462	5.52562598556772	1.46321666700792	3.77635527954099	0.000159139953867551	0.00281260226334864
RRM2	1672.79044721285	1.03253229629029	0.273468262660118	3.77569333364866	0.000159563206061827	0.00281260226334864
SNRNP70	5521.90506254072	0.957910554441453	0.253671009524168	3.77619246376749	0.000159243961168883	0.00281260226334864
ITGBL1	137.353091195811	1.63388429027319	0.432910418746469	3.77418565024202	0.000160531185341117	0.00282526747737231
C2CD4D	16.3974214275576	3.47009731162083	0.919598209380269	3.7734928974681	0.000160977804369909	0.00282954150820323
SLX1B	494.964246203237	0.715730398286385	0.189698625090577	3.77298674644921	0.000161304859834072	0.00283170579476097
NLGN4Y	776.198784936248	-0.684647702728293	0.181487322037134	-3.77242715933737	0.00016166717136858	0.00283448275457588
APLP1	117.004759870965	1.4895147395445	0.394888662674553	3.77198658846299	0.000161952963007861	0.00283591279234194
TBKBP1	873.229800748389	0.717085510189689	0.190147417800552	3.77120824718141	0.000162459023297851	0.00284119143263723
SMYD2	1339.24373024106	1.25055458046589	0.33183870497919	3.76856153818557	0.000164191009269231	0.00284824886844602
PDGFRB	15.3051705067089	5.4578414262098	1.44825063938062	3.76857518843836	0.000164182032247129	0.00284824886844602
RASA4	326.243829827498	1.15543595510282	0.306609229799658	3.76843174570378	0.000164276389735851	0.00284824886844602
ZC3H12C	681.140520831954	-0.964467036863722	0.255935533940469	-3.76839832286851	0.000164298382804642	0.00284824886844602
ALPK3	1049.83017421989	1.47268561574645	0.390748039648757	3.76888804629768	0.000163976409340261	0.00284824886844602
CSF3	688.409217520582	-1.1758301479864	0.311893355262438	-3.76997498711384	0.000163263909252246	0.00284824886844602
RAI2	98.5682043004409	2.80010132189657	0.743014115930171	3.76857082774418	0.00016418489998617	0.00284824886844602
POLE	603.431366581693	0.841620184076462	0.22335514184803	3.76808063209532	0.000164507569702476	0.00284831934275384
SLC5A4	11.9312922444252	3.4191346755612	0.907528838257961	3.76752179261253	0.000164876151769112	0.00285114600680683
SCUBE2	99.9255100774282	3.3929930260928	0.900855558123539	3.76641182428882	0.000165610535651308	0.00286028345529113
ZNF641	20.214233214563	2.79442073265544	0.742028308243955	3.76592200271789	0.000165935592027269	0.00286233742967783
RBPMS2	13.0454054123033	4.61828734822734	1.2266563546873	3.76493981430084	0.000166589203210326	0.00287004674414217
MGMT	225.434988568125	-1.61686139493963	0.43000506664467	-3.76009847408544	0.000169846485539237	0.00292253816381394
KRT8	370.40206064359	1.05208911176766	0.279989071390387	3.75760777570041	0.000171545489306028	0.00294811963428651
CTNNAL1	1708.97738372145	0.802551523306319	0.213601035873237	3.75724546477667	0.000171793963587075	0.00294874039353537
FZD6	1569.70463710263	-0.989403944284207	0.263472575209987	-3.75524452021488	0.000173172327521996	0.00296872955551906
TAF7L	173.237215049121	-2.29280105313898	0.61061064302307	-3.75493136147702	0.00017338898799113	0.00296877865258302
MED26	148.276239314874	-0.903359228824135	0.240713752725111	-3.75283596635938	0.000174845270812223	0.00299002639223957
LGALS3BP	88.6803719625819	-1.38359241739235	0.368963480537648	-3.74994407407531	0.000176874013016597	0.00302099944003501
CDK1	458.618695122773	0.818759772963209	0.218455331441632	3.74795051949542	0.000178285413465239	0.00304136517368342
CRLF1	12.3195296313311	3.46871802739733	0.926014905251809	3.74585550159594	0.000179780056376509	0.00306309921821375
RAB42	30.5229439944559	3.35540564007876	0.897573621784407	3.7383068738229	0.00018526372747875	0.00315266191148275
RTN4RL1	9.06793431458776	6.59427016938429	1.76470507606639	3.73675480329169	0.000186410540385553	0.00316829469252606
LYPD6	79.9749377336338	2.88964973112794	0.773752789340223	3.73459038977027	0.000188020953944394	0.00319175912771621
APOBEC3C	984.975279337661	-1.62531196654452	0.435351232181002	-3.73333494062279	0.000188961043232175	0.00320380103336017
C1QTNF4	14.0350141606333	4.29247580457402	1.15039404028486	3.73130914648264	0.000190487293635313	0.0032257397066097
CEACAM7	18.1691689211337	6.62205190075681	1.77548656497919	3.72971107265711	0.000191699462865761	0.00324231271784891
LTBP1	13021.0548034329	-0.604557818446102	0.162254401224932	-3.72598717743261	0.000194552294487427	0.00328656102342143
SEMA4F	61.2253789797169	1.4610584818774	0.392506179799255	3.72238338419194	0.000197351063987485	0.00332171742367299
HTR1F	5.87116285516226	5.96754594241561	1.60305472399565	3.7226089996113	0.000197174742868944	0.00332171742367299
RELL2	128.274195340873	1.24704889648572	0.334960084141836	3.72297761890239	0.00019688698097893	0.00332171742367299
HSBP1	1485.73200514815	-0.788861782641408	0.211954604539194	-3.72184310105673	0.000197773904011558	0.00332480439601029
NOSIP	3773.48987058071	-0.661466512555576	0.177767087140624	-3.72097289321233	0.000198456742034332	0.00333224947991382
KBTBD2	1369.20917643816	-0.500222589238115	0.134451399930781	-3.72047140822367	0.000198851254632212	0.00333484120993104
PRKCZ	13.5873686470489	4.68023362995289	1.25831250477508	3.71945253042642	0.000199655064739947	0.0033442825440035
PON2	4660.65741174209	-0.665804260040524	0.179098137747902	-3.71753871041199	0.000201173168905162	0.00336565135351455
SLC27A3	671.485175689805	0.962191031126183	0.258912696156639	3.71627597027559	0.000202180746229432	0.00337843783651251
TNS2	2026.01979594421	0.650478919858087	0.175084557824115	3.71522724757681	0.00020302115443171	0.00338840354620039
CD274	170.545736034566	1.21764436020274	0.327876101853646	3.71373318555026	0.00020422411069497	0.00340030695576781
JPH3	14.5407818049571	4.34608867407879	1.17027135017451	3.71374440075861	0.000204215055788518	0.00340030695576781
CMPK1	3366.65947960698	-0.409485499598203	0.110272494754733	-3.71339653200896	0.000204496092818202	0.00340073442670684
CST3	18738.2690593543	-1.01175277648071	0.272482293862991	-3.71309549012178	0.000204739592447567	0.00340073442670684
TFAP4	182.699903655121	0.847802976610023	0.228675143396591	3.70745575586971	0.000209351977976947	0.00347319183534993
POU4F1	13.8802295306887	3.94021856660933	1.06299652951417	3.70670877769486	0.000209970152442223	0.00347929061672161
MYZAP	509.57105943735	1.01945654543697	0.275237284283151	3.70391877718209	0.000212294256794333	0.00351360911781419
PMEPA1	1431.76599315106	-0.840574799108618	0.22715326784547	-3.70047416478486	0.000215196988438013	0.00355741116839316
TNNT1	10.4901644770756	4.89401656488883	1.32326273871733	3.69844659091113	0.000216922981370563	0.00358167957111966
SLC16A2	16.8162121708961	4.55828464483799	1.23384251390393	3.69438124677306	0.000220422876885712	0.00363514497438836
MAP1LC3B	4582.56826930171	-0.592635459273858	0.160510849408368	-3.69218318548728	0.000222337221727835	0.00365802684942265
OSBPL7	456.206442046074	0.60996360372463	0.165196632680549	3.69234889251136	0.000222192361257829	0.00365802684942265
CDH13	4251.39573092931	-0.530698754158805	0.143783170465499	-3.69096572596546	0.000223404242087738	0.00367123231435542
RNF152	1020.83553362948	0.776353960070214	0.210468273535201	3.68869828706211	0.000225404322665618	0.00369972154200327
RUNX1T1	285.382360480859	1.42392042800591	0.38605500464781	3.68838743407802	0.000225679828785037	0.00369987025089612
LRRC38	6.36006601288323	6.08304853251497	1.64971001812318	3.68734411847449	0.000226606822241957	0.00370688748004738
ARL5B	821.77941266273	-0.772935493127254	0.209631926345337	-3.68710771590183	0.000226817363712122	0.00370688748004738
CREM	1018.74683482391	-0.748670964522719	0.203056660176431	-3.68700521259542	0.000226908710790744	0.00370688748004738
ROBO1	131.775770378096	2.98673387636616	0.810179577522394	3.68650847198577	0.000227351876617336	0.00370976281869369
MYL2	12.5998253821519	2.85497616953996	0.774546595822064	3.68599666558451	0.000227809332978298	0.0037128643165923
UGCG	1610.68785876168	0.767111337120617	0.208160946763277	3.68518374387001	0.000228537704687185	0.00371893229010998
PKNOX2	8.55620854652114	6.51052679031043	1.76677221103366	3.68498369492772	0.000228717281848907	0.00371893229010998
FAP	960.34460851151	-2.7662801958894	0.751227257215488	-3.68234801029843	0.000231095647325762	0.00375320954241582
CCDC125	205.318354042807	-0.818093522055357	0.222200899060811	-3.68177413103745	0.000231616567212706	0.00375727529476125
MTF1	479.383644751917	-0.685848120168436	0.186356929031763	-3.68029310062058	0.000232966019647118	0.00377475629967314
FRRS1	55.4782453825485	-1.81864626166311	0.49420067357697	-3.67997527907024	0.000233256565154034	0.0037750590486351
FAM43A	8332.37290432063	0.61216216952225	0.166481635417496	3.6770552378771	0.000235941962887084	0.00381407461775326
MAST4	1870.67722532376	-0.91728215933284	0.249579117073166	-3.67531614860201	0.000237555060718043	0.00383568555015203
CA11	67.1117740601692	2.45235797161305	0.66751802931718	3.67384529541714	0.000238927426285441	0.0038533638111494
KLHL24	1104.10129027095	-0.55883613508282	0.152253168678599	-3.67044009614344	0.000242133212698022	0.00389899517982169
SLC35B2	2864.35869126649	-0.430742455307511	0.117360690706639	-3.67024471919835	0.000242318366713677	0.00389899517982169
SHCBP1	628.792919987724	1.06222355880166	0.289500191923349	3.66916357375994	0.000243345345569444	0.00391098781085335
GPSM2	256.252881946682	0.723121939385124	0.197113970079538	3.66854738450723	0.000243932488336418	0.0039158919457104
BUB1	500.901726515169	0.912070834108044	0.248736036469885	3.66682225483829	0.000245583373687202	0.00393784148616684
IL1A	58.3125672227979	-1.82311685489304	0.497286671212243	-3.66612853396775	0.00024625018888498	0.00394397938045771
FBXO44	322.434951427384	0.850999892555559	0.232158723059505	3.66559516412157	0.00024676402666083	0.00394765584586669
HSPA12B	1571.43936867667	1.41331989508272	0.385848261370624	3.66289040687207	0.000249385253023414	0.00398499841597598
GPRASP1	41.0900722934456	2.56029851206424	0.699448203928032	3.66045476660868	0.00025176799899194	0.00401844877471503
ZNF697	1531.36721518558	-0.759260319860475	0.207471241361502	-3.65959308325304	0.000252616070205594	0.0040228340433401
KCNIP1	119.050302873273	10.3096995268623	2.81717575979112	3.65958690757254	0.000252622157985926	0.0040228340433401
ZFAND2A	657.225653058068	-0.625159010405978	0.170891120654253	-3.65822991863222	0.000253963174232871	0.00403955628567886
ITGB1	51946.9056899082	-0.55974204373651	0.153036306025507	-3.65757680823279	0.000254610974110761	0.00404522652917852
PCDHA4	35.170930223794	-2.75959269059732	0.754818347967026	-3.6559692779459	0.000256212040230321	0.00406601187501513
NNMT	2262.45608109649	0.725501876150752	0.198498402728032	3.65495070076096	0.0002572314026271	0.00406856561440046
ITGAX	12.617328323699	4.57284461547096	1.25100145311248	3.65534716534002	0.000256834181210767	0.00406856561440046
ZFP92	10.8436774610091	4.94285637396985	1.35238050948865	3.65493020587734	0.000257251952286015	0.00406856561440046
RIN2	2061.03038161344	-0.403202416089061	0.110392360460604	-3.65244854269562	0.000259751658090236	0.00410342607991015
LTB4R	102.83025660531	0.997147552199132	0.27322899436726	3.64949391446656	0.000262757464197384	0.00414619334982371
IKZF2	68.513128327461	-1.71875229008951	0.471003226392128	-3.64913060841453	0.000263129306408601	0.00414734795549356
HCCS	1314.09610099124	-0.442943988351963	0.121433010927389	-3.64764066186931	0.000264659426827262	0.00416673560195393
EMP1	23464.7002890957	-0.603183512714859	0.165400279134635	-3.64681073013107	0.000265515349550054	0.0041754769466048
RASD2	8.81661823764591	5.56446794610396	1.52606378139149	3.64628792974182	0.000266055853953938	0.00417924387783301
CTDSP2	3862.17421000696	0.476143598149337	0.130633578496504	3.64487908567917	0.000267517546352301	0.00419745610016729
DUSP8	318.837558037508	-0.953592846566165	0.26211318075301	-3.6380957410331	0.000274661329098818	0.00430468083054874
ARHGEF2	2501.73131647137	0.41777986697694	0.114848626484765	3.63765662476043	0.000275129885602361	0.00430716301180878
TMCO6	148.831238542662	0.934296369444127	0.257031094638923	3.63495463751818	0.000278029552422697	0.00434765581637565
CACNA1C	17.0460690933301	3.01650264397709	0.830139919030437	3.63372797142464	0.000279355392566581	0.00436347466949329
ABRACL	2164.02445756536	-0.845374952076908	0.232693497476907	-3.63299774700754	0.000280147465338752	0.0043660243588035
SETBP1	51.3643872680593	4.71682923487862	1.29832269869749	3.63301761542849	0.000280125886285122	0.0043660243588035
JAK3	30.1384955712894	2.12482662841597	0.585054582178859	3.63184340938361	0.000281403866821228	0.00438068844695019
ZNF92	180.227353376546	-0.829335259969643	0.228376635745818	-3.63143654017518	0.00028184796752002	0.00438268855205263
DUSP14	1346.06647445254	-0.607350224697773	0.167281247970824	-3.63071313769553	0.000282639188816263	0.00439007581197162
POLR3G	901.720777509397	-1.03438506337723	0.284973008696632	-3.62976503672452	0.000283679325565778	0.00440130850816357
C18orf54	271.538548955485	1.00221346241594	0.276234922963739	3.62812004964158	0.000285492512146938	0.00442449667820578
PLK4	251.0054567274	1.04984054476159	0.289509213836406	3.6262767973762	0.000287537134271873	0.00444981058987367
PRNP	4176.67827133646	-0.672215243780156	0.185383941606602	-3.62607051050109	0.000287766808995143	0.00444981058987367
CDKN2C	327.888366552738	1.14839480294987	0.316895713582896	3.62388872340952	0.000290206501552723	0.0044825444722593
KLHL28	177.564465313425	-0.713156903312537	0.196924940086039	-3.62146563559166	0.000292938721929565	0.00451971899190437
POC1A	224.295511894785	0.779181640674409	0.215176206380458	3.62113290210498	0.000293315780907051	0.00452051379986161
PIF1	138.54976432989	1.14810928333584	0.317084372564696	3.62083212758013	0.000293657014642192	0.0045207553274074
EEPD1	82.5251751760918	-1.55494314987818	0.429669704280191	-3.61892666480434	0.00029582744884697	0.00454912508824919
ZCCHC24	364.969446950838	1.33655512533034	0.369495470618309	3.61724359731329	0.000297757050070486	0.00457373274035262
PTPRM	2754.69814226581	-1.14322791728344	0.316113731557304	-3.61650824736855	0.000298603808105542	0.00458167124790449
PCYOX1	2604.56124588173	-0.550028368707263	0.152113808964702	-3.61590030813638	0.000299305554693462	0.00458736968264173
ZFPM2	434.181363433854	1.22420289459615	0.338857275991798	3.61273899464914	0.000302979636600261	0.00463856144854601
ZWINT	760.837928582206	0.744542384552978	0.206180774168313	3.61111450646305	0.000304884005426651	0.00466257632087497
RELL1	1710.83397089689	-0.602929406538047	0.167058151004243	-3.60909900482937	0.000307262335718844	0.00469377865103616
PNP	5928.75592076582	-0.517523507616039	0.143405556103015	-3.60881071612229	0.0003076039385701	0.00469383328679606
SRRM3	31.7508169807274	3.41305394688542	0.947148376312039	3.60350503917349	0.000313954657710719	0.0047854823018343
E2F7	1429.41403430112	-1.04097812386614	0.288932678044971	-3.60283970269405	0.000314759649016293	0.00479249176122834
PTK2B	446.546900009447	1.22485161821227	0.340102531764566	3.6014187011703	0.000316485395086763	0.00481348980961094
TACC3	1365.92164837881	0.769080455150744	0.213712515563504	3.59866830037014	0.000319850831811107	0.00485935300933154
MXD3	228.837830335155	1.06653806794944	0.296478991672382	3.59734786580761	0.000321478412394754	0.00487874233280169
RAD51AP1	154.756213972612	1.08565073492754	0.30186289912651	3.59650271056511	0.000322524224342978	0.00488927006465785
NOTCH2	1164.01086337576	1.50313331838139	0.418280875591724	3.59359800099628	0.000326142899561494	0.00493873533621691
RIT1	1622.20004295572	-0.515969100863437	0.143613230655643	-3.59276856671119	0.000327183158662046	0.0049490907856004
CDKN1A	13494.4375577985	-0.674421535066277	0.187900245404856	-3.58925308273626	0.000331626772106767	0.00501084804948267
KIF20A	636.014484659377	1.03298570380999	0.287900573701024	3.58799460011743	0.000333231189822845	0.00502961771943481
RCAN1	1041.39498204063	-1.28292711622044	0.357948741535125	-3.58410846960486	0.000338231512868406	0.00509954700074993
DDO	11.6140968489156	6.95194125597389	1.9405694006521	3.58242341327129	0.000340421437041757	0.0051269979118892
HNRNPA1	36113.6165770043	0.409032858669107	0.114198909495391	3.58175800869285	0.000341289854427337	0.00513450803746263
LY6G5B	34.2487203421002	2.30652030261091	0.644300062237287	3.57988527053944	0.000343745096743804	0.00516584893223427
RIMS1	51.5117822188596	3.03663088560413	0.848459920800573	3.57899154828537	0.000344922621329455	0.00517794110246574
PLK1	854.273793589984	1.00927079083972	0.282031627541966	3.57857308287007	0.000345475266874249	0.00518063666934754
EGFL8	21.3665878223705	2.58628464092772	0.722831768016844	3.57798972784972	0.000346247055831366	0.00518522012826108
USP9X	3018.87631000219	-0.49422077495109	0.138136237866696	-3.5777778704819	0.000346527745861032	0.00518522012826108
SCN8A	75.94749168213	2.26894699560618	0.634273532260987	3.57723739081165	0.000347244792345059	0.00519035649785091
FEM1C	1037.42088097479	-0.72070752643954	0.201511242035564	-3.57651275015388	0.000348208340472262	0.00519357789022323
MYO18A	782.131819467508	1.01844434540789	0.284758371199369	3.57652117870431	0.000348197118743888	0.00519357789022323
GINS3	186.592303156684	1.03708149857711	0.290059194605699	3.57541328757703	0.00034967506288146	0.00520985828666519
P3H2	313.844982937276	1.32125465978522	0.369662295592548	3.57422078350546	0.000351272437732329	0.00522804830691438
ASF1B	360.924464668032	1.01844755755769	0.285162712563137	3.57146117878997	0.000354995173322372	0.00527779761965145
ITPR1	465.47819133183	-0.589423440787594	0.1651188666033	-3.56969165857765	0.000357401655302468	0.00530754049216457
TMOD1	50.5113632233111	2.07032919190232	0.580016916474645	3.56942898232317	0.000357760182966012	0.00530754049216457
NCAM1	19.9040611191061	3.00209771259539	0.841374131247094	3.56808891681237	0.000359594483238418	0.00532905975907009
OSBPL6	331.486292593945	1.2265779864986	0.343998022790268	3.56565417600214	0.000362949714890752	0.00537304876436353
SNTA1	239.510752121977	1.03344008584003	0.289880947341246	3.56505005009338	0.000363786760779165	0.00537970496291745
NOCT	504.266691028672	-1.02646405067352	0.288094969256098	-3.5629363932456	0.000366729561674161	0.00541745392915681
TOP2A	1658.69082102548	0.86044389732581	0.241615534868908	3.56121098667209	0.000369148294088824	0.00544738917291967
POLR2J3	293.592790935981	1.11018718200499	0.31199521264832	3.55834684956011	0.000373196290580013	0.00549544399893325
CCND2	2169.99729824267	-0.928261393384458	0.260867323262178	-3.55836592247905	0.000373169197365392	0.00549544399893325
DNHD1	67.2954692423867	1.18644456529934	0.333543456085382	3.55709141838368	0.000374983688800249	0.00551591472741552
CTSO	363.729764314473	-0.946936957245628	0.266330577208703	-3.55549470575279	0.000377268542285156	0.00554020688780579
MCM4	1168.89724890112	0.742542563637678	0.208850403692723	3.5553800735294	0.000377433077622373	0.00554020688780579
FAM111B	145.640538602174	0.945979161228204	0.266158748736219	3.55419149556392	0.000379143039762268	0.00555943004238527
WWC1	6.16455805421418	6.03856325356348	1.69973087955343	3.55265843917009	0.000381359283940099	0.00558014227269991
DPEP2	58.6210323753051	3.3880444808414	0.953635463090169	3.55276687159132	0.000381202132887809	0.00558014227269991
EZH2	460.246968202145	0.61830415247604	0.174209167530804	3.549205597155	0.000386395264514504	0.0056478785716299
RTN4R	14.1505292580397	3.68022081683604	1.03868117406727	3.54316695894757	0.000395352319413124	0.00577272587525829
FANCI	556.694920345636	0.686409919416134	0.193758563008744	3.54260430484901	0.00039619670549072	0.00577897841643291
BAALC	50.6360458948388	-2.06765949943914	0.583895007003171	-3.5411494783135	0.0003983878097853	0.00579875589798604
C14orf132	15.7245909805048	3.60765227254553	1.01870317283375	3.54141654679454	0.000397984733280589	0.00579875589798604
CEP55	820.691957420419	0.849792445833374	0.240121663827872	3.53900781914679	0.000401633956124022	0.00583988388977818
ALDH16A1	645.915106538058	0.84071164873004	0.237581213218923	3.53862848555855	0.000402211487652524	0.00584216393048426
IGSF3	23.1997538185207	4.00427920694411	1.13242021978315	3.53603647920638	0.000406178601472756	0.00589362179733614
ABTB2	67.0832619636045	1.95891724988913	0.554146910639663	3.53501429364266	0.000407753101206529	0.00591029181978483
PCDHB8	85.6673192760714	-1.30314546440831	0.368720305339922	-3.53423840655302	0.000408952024891129	0.00592148886093662
SERPINB7	5.52320693209313	5.8799427449402	1.6644233739905	3.53272060271714	0.000411306907242393	0.0059493830353832
TLN2	134.303133413487	1.15653037802111	0.327545433318853	3.53090063354744	0.0004141472988989	0.00598423453955268
SCNN1B	32.7752481887056	4.19071615841579	1.18803099793074	3.5274468138584	0.000419588048298804	0.00605654848095342
THEM4	619.492390602872	-0.506034309292884	0.143600969272646	-3.52389201727538	0.000425257516787639	0.00612189144842821
SH2D4A	10.5245659126128	3.50660627110327	0.995216841398581	3.52345953689392	0.000425952130227267	0.00612189144842821
ATAD2	337.739360072715	0.981991908627695	0.278635461448928	3.52428906041339	0.000424620751021978	0.00612189144842821
DNAJC15	998.32469077731	-0.659147768771479	0.187086150679962	-3.52323122997516	0.000426319244608244	0.00612189144842821
NUFIP2	1482.50933051479	-0.507324518669324	0.143975802832793	-3.52367903972383	0.000425599451045749	0.00612189144842821
GRN	25397.0426233892	-0.533861248214306	0.151539902948896	-3.52290873773582	0.00042683831110103	0.00612301321069101
DPY19L2	7.37485890753659	5.30006105592936	1.50503976944963	3.521542196767	0.000429044378338093	0.00614830777874382
AMOTL2	2764.90784702269	0.822098435834583	0.233485301128827	3.52098582591709	0.000429945597997238	0.00615487069462851
PPARA	129.905992999091	0.928539231469078	0.263850931563317	3.51918117539886	0.000432880982646329	0.00619051011846234
PALM	1157.57376539015	1.512988793369	0.430128017539975	3.51753136664338	0.000435580867613464	0.00622271185975366
SDC3	2070.94562938554	1.31148811589509	0.372887868574147	3.51711124556015	0.000436270895759352	0.00622616408891507
AK4	266.577102028399	1.31616957346463	0.37426575824168	3.51667109395224	0.000436994917556975	0.00623009386570447
FAF2	2196.70083612274	-0.379934394043507	0.108072623527796	-3.51554706123876	0.000438848973901226	0.00624370579056601
MZF1	221.594266577086	0.671324282090544	0.190953660709322	3.51563976095993	0.000438695791269797	0.00624370579056601
CABCOCO1	29.7999080647749	-2.97054544203449	0.845407761267798	-3.51374280924482	0.000441840390499527	0.00627983179373227
THSD7A	1281.08959839037	-0.78046258572402	0.222228813363976	-3.51197747002205	0.000444785703474161	0.00631522932356054
PECAM1	67001.3394975083	-0.853346879341963	0.243452779857908	-3.50518437226316	0.00045629117484922	0.00647197063734042
LUC7L3	2392.62029272599	0.597370243551598	0.170450976164543	3.50464548219972	0.000457215682499188	0.00647846629304462
FRAS1	26.3913722292792	2.0595481103537	0.587754102614226	3.5040982295031	0.000458156325494537	0.00648517710073103
APLP2	73137.4023347136	-0.454515225331757	0.129725507170682	-3.50366890247531	0.000458895536140347	0.00648902588069741
ANKRD36B	169.353672753329	0.716625547694404	0.204556454599498	3.50331427623483	0.000459506966899879	0.00649106179285018
KIFC1	630.172885091132	0.990713505422068	0.282835196192943	3.50279427298089	0.00046040490801882	0.00649713674059891
EME2	268.304890307241	1.05957025083417	0.302565794269951	3.50194989288451	0.000461866471328303	0.00651114499580184
TANK	1646.97194367126	-0.664192953326846	0.189764226169467	-3.5000957068362	0.000465091142646269	0.00654331875054315
CCNA2	697.362578303379	0.949508274014921	0.271267129005673	3.50027029627708	0.000464786615393272	0.00654331875054315
INKA2	1148.587980477	-0.840138879989845	0.240091901844595	-3.49923872290222	0.000466588636363875	0.00655774271715463
TBC1D9	2623.45821375092	-0.631469206401511	0.180536856348211	-3.49773015424375	0.000469235643453523	0.00658162236868244
ARID2	352.253423177726	-0.570211628529977	0.163015069155428	-3.49790747250675	0.000468923787332946	0.00658162236868244
F2RL3	492.877153575375	-1.22982180369691	0.351730679757095	-3.49648715473505	0.000471427190253552	0.00660568916635805
ATP6V1F	2941.71111886488	-0.52812777563893	0.151130133553251	-3.49452331723667	0.000474909123841021	0.00664777025570203
DOK4	598.305905763268	0.68792065280643	0.196951023535476	3.4928513721713	0.000477892415453118	0.00668279363643706
RACGAP1	593.429138535231	0.871198774270679	0.249596178763142	3.4904331411957	0.000482238259947968	0.00673678116462524
IRF2BP2	2593.75834340122	0.564639875565717	0.161812424814668	3.48947169052331	0.000483976317962647	0.00675426648364755
OAT	2874.91849343827	-0.440014755455086	0.126107712364941	-3.48919782306203	0.00048447246866213	0.00675440230907865
FIGNL2	10.0087024000879	4.22216286365594	1.210441311825	3.48811860798944	0.000486432245068459	0.006774922923792
AACS	641.395080266558	0.609570422475252	0.17489099487292	3.48543058445165	0.000491345688089148	0.0068296558806866
SPECC1	28.5689625807515	3.9826105476397	1.1426311055692	3.48547359530859	0.000491266705426936	0.0068296558806866
ADH5	3240.27955438656	-0.539040330689582	0.154681216152036	-3.48484673251962	0.000492419012202571	0.00683118977309635
JMJD7-PLA2G4B	13.376018076257	2.78292498804078	0.798581482030723	3.48483536202723	0.000492439936833461	0.00683118977309635
GGH	1638.85544913742	-0.672139323185393	0.192927584032448	-3.48389436666738	0.000494174486832014	0.00684841010394147
APP	119418.383601483	-0.402414037838237	0.115541659810656	-3.48284799177797	0.000496109973402451	0.00686837795679605
CDC42EP3	2166.49249880688	-0.925441521561402	0.265879377864497	-3.48068183773562	0.000500139205875621	0.00691726395696104
VSTM4	7.38378886572145	5.30174686032755	1.52380001574147	3.47929308672948	0.000502738430650282	0.00694361866507202
FOXM1	865.033822685368	0.970859416547177	0.279056590450465	3.47907718280358	0.000503143651760035	0.00694361866507202
MFSD5	1060.98948896497	-0.431665805655117	0.124082418433731	-3.47886357393701	0.000503544865024307	0.00694361866507202
ITGA1	1802.76303852154	1.64291762783573	0.472669098507288	3.47583041291285	0.000509274217050816	0.00701123030940044
PMP22	4708.32767217118	-0.369810148680736	0.106397721118282	-3.47573373559024	0.000509457826745286	0.00701123030940044
EXOC3L2	40.8853617844961	3.46569836143381	0.997261312791514	3.47521589074051	0.000510442369319018	0.00701782449540979
TRAM1L1	8.4265831924667	6.48842093268191	1.86745205422703	3.4744779219339	0.000511848483420919	0.00703019588603647
AHDC1	563.41914694842	0.749925354539111	0.215873962065794	3.47390369529859	0.000512945102701019	0.00703829614239758
CCDC57	215.167528523035	1.10806706480929	0.319079319668168	3.47270097592548	0.000515249076044543	0.00706293057251187
HSPA4L	330.845373744427	-0.621660701756131	0.179063069060833	-3.47174157695764	0.000517093848221106	0.00708122798461368
DEPDC1B	115.715017566179	0.907075587871472	0.26134350482031	3.47081741516837	0.000518876684521981	0.00709221876631287
APOE	48.9847379583415	2.95285156724441	0.850770688987651	3.47079607403738	0.000518917922121121	0.00709221876631287
RGCC	1614.85186320219	-1.37870812442848	0.397303063206304	-3.47016736619666	0.00052013414956784	0.00710185132831762
GNAI1	1442.53648900794	-0.503286283144587	0.145094251337626	-3.46868520637298	0.00052301189146434	0.00713412880635936
SCARB2	8702.77814309701	-0.326235250197423	0.0941909737218258	-3.46355109525562	0.000533095339093159	0.00726453570034112
CCN3	59.4776243887828	-1.105733516296	0.319400700298773	-3.46190072614643	0.000536374963063847	0.00730206150696528
HNRNPDL	5431.40050193476	0.489568732292206	0.141431478815585	3.46152593745104	0.000537122360273058	0.00730507452962946
FILIP1L	2236.62760523576	-0.816033229791056	0.235832065973154	-3.46023017024305	0.000539713840427963	0.00731177134518577
ZDHHC23	75.9977760821211	2.04949879452918	0.592264140337486	3.46044721424688	0.000539278950860484	0.00731177134518577
ANKRD6	32.7496468247209	2.32795372462998	0.672774933702665	3.46022660478433	0.000539720987240056	0.00731177134518577
TMX4	1230.21383581773	-0.440747046709712	0.127349463909354	-3.46092581138333	0.000538321142560671	0.00731177134518577
EVA1A	464.117706604557	1.35371748638793	0.391354775461645	3.45905447248235	0.000542075262174094	0.00731859950885593
RAB7A	14404.003600768	-0.316172317345024	0.0913949176780666	-3.45940808720594	0.000541364006880029	0.00731859950885593
RNF19A	1487.65602566323	-0.731009793405079	0.211337732030558	-3.45896488233052	0.000542255600623015	0.00731859950885593
LTBP4	2332.50951908017	2.80523393190971	0.81101291504313	3.45892633751773	0.000542333205718907	0.00731859950885593
KIFAP3	806.191709155516	-0.541076819688474	0.156468580304452	-3.45805412585492	0.000544092062040413	0.00732809153588086
CLSTN3	897.89178485676	1.36691165786261	0.395268443900796	3.45818564308583	0.000543826511483764	0.00732809153588086
TP53BP2	1150.60377934776	-0.468798426674237	0.135599825345144	-3.45721998889745	0.000545779108868116	0.0073313302560362
SHMT2	3222.19657882228	0.483093650227892	0.139728338056798	3.45737777280023	0.000545459616765715	0.0073313302560362
PDK3	206.575160593348	-1.51784452116349	0.439044749321862	-3.45715220033475	0.00054591642551789	0.0073313302560362
SNX32	14.0975916675753	2.70988686516436	0.783946085896355	3.45672606052482	0.000546780377696279	0.00733583799487008
GPR85	42.8240845708059	-2.03452477113452	0.588638119387074	-3.45632520920152	0.00054759422264008	0.00733966542044416
SPTY2D1	522.42399345042	-0.48193572607126	0.139446888097774	-3.45605221203178	0.000548149132222835	0.00734001817747954
PLAC9	140.810559295607	2.12533662090532	0.615025706052598	3.45568746149865	0.000548891362448108	0.00734287616469599
KAT7	888.223632097187	0.509560158837862	0.147504139118832	3.45454820374465	0.000551215669277225	0.00736687274647117
TM2D1	1029.93769254024	-0.581409189553128	0.168316335126312	-3.4542647872936	0.000551795316231813	0.00736752861653362
MAP3K1	544.0833851715	1.48453741290228	0.429931649751117	3.45296145041116	0.000554468234128356	0.00739610557070735
REV3L	832.858245107445	-0.426611020135365	0.123561393742396	-3.45262389176974	0.000555162471968541	0.00739825919938115
HMBOX1	371.678218710513	0.594870479811852	0.172331666358171	3.45189304080357	0.000556668347072501	0.00741121444625958
LTC4S	32.3371425866773	3.01131428928778	0.872622102038406	3.45088014875338	0.00055876164197844	0.00743195800815385
SDC4	2226.3732150316	-0.800451303383563	0.232058799186312	-3.449346916343	0.000561944251593507	0.00746713672500233
CDH5	35448.9758327009	-0.67292844397569	0.195118807605131	-3.44881383929692	0.000563054736769702	0.00747474003325438
CMPK2	48.5435464981385	-2.16975338137025	0.629452532910351	-3.44704845548581	0.000566746923399498	0.00751656903373967
TAP1	1645.85854871861	-0.467325222474257	0.135678671577226	-3.44435287463926	0.000572428077450947	0.00758467202622505
HS6ST3	240.422200411448	-2.01172553203623	0.584251946936104	-3.44325002695497	0.000574767667915638	0.00760841166508728
RPH3AL	250.879077770007	0.735287101196184	0.213629340664123	3.44188255653625	0.0005776809958818	0.00763969362744255
ZBTB46	265.41795061215	1.33642142505737	0.388338177678433	3.44138563209721	0.000578743070433571	0.00764645697054289
NCF2	19.1853046250878	3.07630094802335	0.894024933297179	3.44095654768586	0.000579661613174689	0.00764803338097582
PELI2	235.713249427271	-0.719307122873945	0.209060438171128	-3.44066591061648	0.000580284551994677	0.00764803338097582
KIF18B	264.806623344538	1.33366800181836	0.387631241039905	3.44055860472057	0.000580514704273982	0.00764803338097582
C3orf36	8.62419051254892	4.60577106505101	1.33949992438853	3.4384257745692	0.000585106919488052	0.00769678918146342
ZDHHC1	599.611962251372	-0.653720247980264	0.190127514276152	-3.43832532849909	0.000585324022441694	0.00769678918146342
ROBO3	422.961768238052	1.16437589250538	0.338733640768923	3.43743801135978	0.000587245119243682	0.00771474524675286
SEC31B	88.2468565444888	1.48480030640646	0.432457793211327	3.43339935067581	0.000596063459156454	0.0078216264706553
CDCA3	230.389777292629	0.888259815480818	0.258726688326688	3.43319748428594	0.000596507448683852	0.0078216264706553
SGSM1	37.4753812918975	3.02526135210244	0.881559258489691	3.43171638544797	0.000599774438048835	0.00785704513843974
RECQL4	313.412328457358	1.13705053332758	0.331373043400827	3.43133080970683	0.000600627664118673	0.00786080654472375
FBXO2	60.5672875612054	2.05622970701966	0.599442951355164	3.43023419054495	0.000603060511035144	0.0078852149305405
CKAP2L	247.517033652291	1.18878831381024	0.346632250533221	3.42953753432215	0.000604610801663225	0.00789804853423852
OTUD1	243.532875102465	0.669909828049923	0.19559700534586	3.4249493077124	0.000614914142633564	0.00802509190282864
IL11	17.7822119127667	2.82262454666818	0.824319520211323	3.42418743880355	0.000616640733972417	0.00803357506921518
ZNF264	300.999439368698	-0.686955420611639	0.20062059955461	-3.4241519671296	0.000616721231728603	0.00803357506921518
HNRNPH1	9544.73820301892	0.436954403915727	0.127967309969047	3.41457833271185	0.000638808219559584	0.00829964483407363
VIP	14.6163788353559	2.49032619918965	0.729239883356931	3.41496160046247	0.000637910039228774	0.00829964483407363
TFEC	534.974698853855	-1.383411526109	0.405155234661894	-3.41452215781802	0.000638939963101305	0.00829964483407363
HEATR5A	421.654587743951	-0.58764491460613	0.172120423596252	-3.41414982794016	0.000639813804664609	0.00830322849679697
DTL	232.046535208819	0.853155753891208	0.250025436051859	3.41227583626431	0.000644228881812727	0.00832227817776444
GSDMD	1411.42621857973	0.615306520880912	0.180335948685142	3.41200146375257	0.000644877669543032	0.00832227817776444
VPS51	1819.19195449878	0.525437273228555	0.15398753135815	3.41220661565432	0.000644392505219472	0.00832227817776444
ARHGAP11A	202.757569454753	1.02874548064794	0.301485832358179	3.41225148990002	0.000644286427247244	0.00832227817776444
WNT3	17.0998044803998	2.19838562341315	0.644151927823101	3.41283714052142	0.000642903499441111	0.00832227817776444
PTOV1	1426.36726533935	0.456732276866962	0.133843008638528	3.41244777379794	0.000643822623729965	0.00832227817776444
SPART	3321.15123676193	-0.431032979936692	0.126413314121875	-3.40971188779319	0.000650315397113326	0.00838466072824108
FLVCR2	189.520195489093	-1.47775851357769	0.433443454440322	-3.40934555231853	0.000651189388438626	0.00838814086072241
ARMC9	620.435964236913	-0.803386015101102	0.235703254733841	-3.40846381611614	0.000653297486902834	0.00839971194734514
TSPO	8684.61312242833	-0.516864639074606	0.151637600672368	-3.40855194742467	0.000653086493095395	0.00839971194734514
CRYL1	2079.47840899758	-0.714119345018836	0.209604823661564	-3.40697953674903	0.00065686051498538	0.00843469382802579
SYTL4	827.739542876204	0.716990127521988	0.210457002533252	3.40682476178811	0.000657233092461754	0.00843469382802579
ADAT2	198.174873217306	0.769803475644578	0.225990073585093	3.40635968400055	0.000658353820079493	0.00844127529605157
SALL2	13.9053246130687	5.31562394181026	1.56079051697942	3.40572542181865	0.000659885106674829	0.00845310386650062
MXRA8	21.8477606362491	2.35803217733378	0.693342288282616	3.40096402193286	0.000671486648366175	0.00859379133567991
GRB10	5034.69125573875	-0.752307999987583	0.221233235967767	-3.40051980298834	0.000672578640327452	0.00859984069943555
ACTA2	332.391347949791	-0.916930930595991	0.269944923462268	-3.39673337374006	0.000681953787870161	0.00871169300677558
ZSWIM3	88.3811993504228	-0.943375193021886	0.277796072073086	-3.39592704094711	0.000683965882021123	0.00872936602733944
TIAM2	145.349746500928	0.765072595631495	0.225382097466235	3.39455797169565	0.000687394852419178	0.00876507338906585
MAGT1	3060.207641417	-0.348164411453099	0.102578942153587	-3.39411193119742	0.000688515451688812	0.00877130785518426
TMEM98	2505.1543135679	-0.751787606536635	0.22154710524197	-3.39335332644291	0.00069042521481813	0.00878757519061829
MAGI2	80.9534539013401	-1.31331293510095	0.387512414253765	-3.38908609580936	0.000701259887030258	0.00891730292243788
SLC7A11	1966.38039164119	-1.33444157575918	0.393845143494957	-3.38823925545313	0.000703428751601277	0.00892852983979464
DLL1	219.445153501084	1.59009288959652	0.46927649670967	3.38839234597397	0.000703036206538675	0.00892852983979464
SLC46A3	308.802029133273	-1.5969824106208	0.471375997833112	-3.38791626633947	0.000704257608178964	0.00893088689239552
RANBP17	67.6858654319446	1.03001923358465	0.304084912456525	3.38727503861904	0.000705905820611446	0.00894362064325779
SMIM20	239.134207254797	-0.884216715218413	0.261111178668917	-3.38636101191048	0.00070826143277642	0.00895712045130543
CHST1	1420.04463332882	-2.37751389033132	0.702075904230859	-3.3864057661058	0.000708145923263578	0.00895712045130543
PAQR8	275.181053558022	1.03772537531394	0.306557649837563	3.38509045807145	0.000711548014888154	0.00899049657391893
USP1	770.539515151622	0.584494159900124	0.172683353673427	3.38477419778111	0.000712368295191955	0.00899267831548681
DGKH	607.263675280815	-0.528646247504113	0.156294659767996	-3.38236922674669	0.000718634842522296	0.00906354534356458
FAM111A	820.830139989151	0.601378011964534	0.177889331940149	3.38062999846932	0.000723198557238061	0.0091128268292266
CPEB2	649.605193647979	-0.666603631313054	0.197355972075158	-3.3776714446685	0.000731023672722558	0.00917924096999005
HOXA5	310.783034434771	1.23071789092758	0.364398306077467	3.37739739840048	0.000731752467024931	0.00917924096999005
NDOR1	294.750408490159	0.659290435889644	0.195152914569526	3.37832738672608	0.000729282008221183	0.00917924096999005
GAL	14.375883830585	3.98689176224476	1.18046561804153	3.37738914315801	0.000731774431353808	0.00917924096999005
ABHD17C	187.48129574982	0.987490663048003	0.29238216470444	3.37739705855939	0.00073175337121178	0.00917924096999005
KIF11	608.704730091133	0.872246687706624	0.258365665922326	3.37601625429925	0.00073543574265125	0.00921056563368009
CENPV	106.291512444298	1.28441134261092	0.38045861548762	3.37595546618055	0.000735598249153912	0.00921056563368009
SMC2	647.222496108743	0.599929226409553	0.177752138812608	3.37508865106832	0.000737919160877201	0.00923130222337011
DNA2	96.3388232022883	0.954053378249302	0.282708997293092	3.37468346385951	0.000739006387392609	0.00923658208400879
DOK1	349.817146387675	0.810627545891547	0.240329395525661	3.37298541494893	0.000743578912781404	0.00928537480475052
FGF1	8.99165277947899	4.67215130284591	1.38589725779629	3.37121043898672	0.000748386666408598	0.00933701459995489
ARL4D	58.3584784603634	1.34399443473475	0.398933061158624	3.36897230535713	0.000754490093778017	0.00940471224614142
CORO1A	39.2714819324457	1.54482390813354	0.458741321935642	3.36752726267433	0.000758455270331414	0.00944565908862961
PHACTR2	2322.69879656287	0.71115683358145	0.211219005544161	3.36691687260484	0.000760135977758661	0.00945810769458491
PBK	410.317856160845	0.91456618551386	0.271787851894477	3.36500023506917	0.000765435938332277	0.00951552680365443
NIPAL3	908.236516781763	0.655612148235317	0.194864041200372	3.36445936457396	0.000766937769782374	0.00952187215335059
SELENOM	573.994873976115	1.01447675281036	0.301539672691113	3.36432265697108	0.000767317797753083	0.00952187215335059
CYP20A1	826.242699054302	-0.529144345123362	0.157335564585698	-3.36315788815278	0.000770562789565106	0.00955360258562595
SWAP70	5933.19024026959	-0.680184531024387	0.202453965472267	-3.3596997195768	0.000780272305144392	0.00966535346051296
ITGA10	1375.36461810633	0.778381179680642	0.231929293576783	3.35611413149478	0.000790459407759639	0.00978281580762064
SFMBT1	45.8884481953663	1.40605114887987	0.419189874648819	3.35421066660497	0.00079591741617658	0.00982409710313599
NEU3	160.044423754193	1.07587356907533	0.320738282475693	3.35436593589934	0.000795470889151423	0.00982409710313599
SRSF2	2560.96624001873	0.390978591106897	0.11654958018837	3.35461174956605	0.000794764447895492	0.00982409710313599
TTK	189.03174173703	0.948609613706922	0.282868365881222	3.3535372919899	0.000797856615786682	0.0098305563148304
IFNAR1	2252.36281458394	-0.41436521521213	0.123558430564585	-3.35359726826199	0.000797683717031062	0.0098305563148304
CD109	5873.99326518796	-1.13460221199764	0.338376761181814	-3.35307368045881	0.000799194282558489	0.00983830834007728
DHFR	921.550854762618	0.629322727450122	0.187732135604007	3.35223761997565	0.000801611845418024	0.00985932868509714
RFC4	230.380521977647	0.62166235040309	0.185485581935694	3.3515400168333	0.000803634235268742	0.00987545574419624
ADAM12	35.0449597091802	2.4462110058361	0.730091627160878	3.3505534303259	0.00080650248789484	0.00990193947560367
FANCD2	185.466514779882	0.977067939853397	0.291731556892295	3.3492020892828	0.000810446591344085	0.00994157364611657
TRIM38	713.417294416882	-0.523747346939461	0.15640850357317	-3.34858613805767	0.000812250274364625	0.00995490495130378
PRKD1	323.573225708641	-0.770051368079293	0.230012159810536	-3.34787242862984	0.000814344879618883	0.00997177513085345
ZNF853	31.9859345965767	3.74521421503591	1.11901287417274	3.34689108720456	0.000817233119206352	0.00999832519233428
ARPC5	7413.62259871373	-0.436371866378664	0.130494793523478	-3.34397913201152	0.000825859493030338	0.0100949691199113
TMEM97	314.034861782579	1.0070374435632	0.301245247310989	3.34291562290968	0.000829031035766654	0.0101159270322107
PSMD10	2743.35301348416	-0.63903172796715	0.191154340597499	-3.34301447704354	0.000828735762387528	0.0101159270322107
FBLL1	15.4904128192617	3.01791106058119	0.902936078245205	3.34233079538288	0.000830779889932226	0.0101283665949068
LAMB1	29266.6040070074	-0.520184837677789	0.155746261252463	-3.33995072173563	0.000837932568935817	0.0102066067124936
PSD4	8.96836207687441	3.25530539648924	0.975495357374662	3.33707933295572	0.000846637780929424	0.010303604054326
PARP9	899.048496513077	-0.918168550029075	0.275172305108146	-3.33670406863155	0.00084778164977114	0.0103084903579002
TEX2	1110.41346793697	0.715763348784831	0.21457719835944	3.33569155649916	0.000850875112040952	0.0103370531984258
ALAS1	1508.3175493998	-0.409781236271805	0.122871143411028	-3.3350486118698	0.00085284488961553	0.0103519266933577
GOLGA7B	22.748290974974	3.34274854243198	1.00243168999946	3.33463973234304	0.000854099765221335	0.010358104226955
EFNA5	676.38509781653	1.53031748022314	0.459070993965945	3.33350941431221	0.000857577693766585	0.0103912075529169
RAD54L	83.0423755901615	1.27702341082725	0.383180908154481	3.33269060031668	0.000860105338785693	0.0104127486786209
RNF213	2802.61359972125	-0.714419896698052	0.21446449152223	-3.33118033492271	0.00086478559707849	0.0104602898963693
BMP4	1073.86297512488	1.56054716414676	0.468542642948207	3.33064063139983	0.000866463838384667	0.0104714681112354
YBX2	4.99283357675857	5.73528368319694	1.72227683553548	3.33005911991713	0.000868275463617084	0.0104842374676407
GTDC1	403.820623389206	-0.917133894333806	0.275570285691692	-3.32813057849022	0.000874308758105665	0.0105479160860602
AARSD1	8.99978614493813	3.26269379473574	0.981724878072999	3.32342988102736	0.000889177735894634	0.0107179878824938
CHPT1	680.808645378813	-0.530988116385704	0.159792936610743	-3.32297614430352	0.000890625306531105	0.0107261257645195
LTBP2	25719.6247120046	-1.28837475030355	0.387860815806289	-3.3217450636906	0.000894563873326046	0.0107642235225351
GINS2	193.893593345664	0.914017230227013	0.275209007557472	3.32117483486124	0.000896393658230192	0.0107769024573026
WASF1	570.494661236838	0.486117065213873	0.146391552234417	3.32066337021589	0.000898037827703588	0.01078732982309
TRIM59	211.027452016231	0.78191968043597	0.235533562675634	3.31978029607947	0.000900883165002891	0.0107954079338211
PCDHB15	51.9421452383372	-1.51895828894019	0.457503989615415	-3.32009845469775	0.000899857070326631	0.0107954079338211
MAMDC2	392.964522148475	-0.947188870904624	0.285320980439688	-3.31973088500179	0.000901042618126074	0.0107954079338211
RBM6	2204.81998196022	0.392244867928857	0.118285313871686	3.31609102677242	0.00091286089981937	0.0109275745300791
IRAK3	237.927281317833	1.06379952760766	0.320834679717929	3.31572487283148	0.000914057686005725	0.0109324763375327
FAM177A1	1612.14412837151	-0.431252142317063	0.130119984805959	-3.3142652372744	0.000918843018415945	0.0109802531443406
TEC	17.3759247689923	-2.31192758504736	0.69766198366091	-3.31382193553926	0.000920300947420502	0.0109882192225977
HOXA9	254.401421173238	0.999837539799942	0.301776173411058	3.31317588296819	0.000922429521245935	0.0110015155041247
MCM10	150.366639752334	1.11260901782177	0.33583094763328	3.31300324065642	0.000922999104299675	0.0110015155041247
DDX51	580.179598807423	0.704825668086645	0.212765561206254	3.31268680932527	0.000924043923507986	0.0110045230890497
ALAD	1473.59446567218	-0.547304603668518	0.165342346442662	-3.31012965186335	0.000932527657497458	0.0110865402842549
PLIN5	7.86594622880132	5.39559182379206	1.62992905627478	3.3103231107026	0.000931883315674065	0.0110865402842549
ATF7IP2	90.0095329594432	1.14358124999985	0.345536745449527	3.3095792706854	0.000934363037570997	0.0110988581178023
S100A11	7560.86475746216	-0.49193891616914	0.148695528852534	-3.30836387593746	0.000938427928950216	0.0111186094039272
PLGLB1	9.81055811719212	3.10736904360831	0.939218897256121	3.30846094843953	0.000938102668668387	0.0111186094039272
STMN3	31.2381259135208	2.09165655925629	0.632190554426946	3.30858559117874	0.000937685182097519	0.0111186094039272
EPHB6	21.0469220350393	3.85936731432833	1.1666796688448	3.30799225990603	0.000939674066475474	0.0111238824271768
ADNP2	571.487233858729	-0.501758030983336	0.151742002606583	-3.30665222788861	0.000944180328384002	0.0111677070186885
SULT1B1	504.525925707147	1.77175027534251	0.536139182459921	3.30464613165064	0.00095096386102384	0.0112383695099379
TPP1	5576.67039593977	-0.465690792861042	0.140939852759121	-3.30418106549998	0.000952542895827284	0.0112474580369538
DST	6798.51443025313	-0.9492734827876	0.28746633334721	-3.302207502821	0.000959270773033036	0.0113172760869471
C1QTNF6	590.948936945572	0.503409019035165	0.152485321644237	3.30136050871615	0.000962171652244924	0.0113418638056647
HSPA6	8.15596650088972	4.52580760937302	1.37109325730848	3.30087511206741	0.000963837752525925	0.0113518668630831
FNDC4	1964.91583721722	-0.607514962497953	0.184082534510798	-3.3002314103966	0.000966051348382632	0.0113586697913982
NAB2	634.139337679635	-0.895072350329512	0.271210892723836	-3.30028171560546	0.000965878186678448	0.0113586697913982
SLC22A17	31.5880387908916	3.8482161002886	1.16620073218729	3.2997887877081	0.000967576193876348	0.0113669737970956
MAD2L1BP	456.51783069544	-0.475639673149851	0.144205707111746	-3.2983415336071	0.000972577591306518	0.0114160713718363
CLK4	248.693524047441	-0.817466810481251	0.247967781026409	-3.29666542603851	0.000978399770736225	0.01147471217605
NME5	63.6506591690342	-1.69087694323744	0.513016241846017	-3.29595206801456	0.000980887490691666	0.0114941803339616
ORC6	250.387345050143	0.741450525764912	0.225005451863144	3.29525582436059	0.000983321173911395	0.0115129829856101
PCDHB4	9.01908675957327	3.6166716033357	1.09791253915328	3.29413452744143	0.000987252364270929	0.0115492723928106
EFR3B	50.1554262123432	1.47990865572609	0.449552084357501	3.29196261616976	0.000994908358982008	0.011629038276788
ANKH	917.247007882945	0.85198519926736	0.25887719404919	3.29107862280627	0.000998040148363366	0.0116483256934702
DIAPH2	1007.76995227608	-0.679025818726169	0.206326647117268	-3.29102337586204	0.000998236178541665	0.0116483256934702
ST8SIA4	422.423076012615	-0.96684686142954	0.293836983449036	-3.29041923205434	0.00100038216151169	0.011663565654703
CXXC5	586.234169271225	1.51766652130885	0.461449957722904	3.28890813816086	0.00100576844216826	0.011716527338883
BTN2A2	387.876044479425	-0.901554166884121	0.274177231226024	-3.28821675984066	0.00100824179468103	0.0117256662989454
LY6E	634.388139354672	1.47288257555273	0.447918009578172	3.28828612392661	0.00100799339616006	0.0117256662989454
LRP1	90.3043945987679	2.58081914105582	0.785332321842677	3.28627648356593	0.00101521308729247	0.0117968610294086
ECHDC3	67.6700255185688	2.009321787759	0.611808757068094	3.28423182006754	0.0010226076979006	0.01186293274273
BCAM	1454.37497937457	0.745998281709725	0.227130818528667	3.28444324086988	0.00102184078141657	0.01186293274273
NCOA2	336.722677125533	-0.807707778696449	0.246043490380592	-3.28278459002125	0.00102787176073309	0.0119140461348412
EPHA2	8058.99012557895	0.427105726546423	0.130164715789684	3.28127114906105	0.00103340347206333	0.0119681739892172
PKMYT1	173.961432128959	1.41431748484278	0.431338520947937	3.2789037291049	0.00104211180292147	0.0120589704128063
CLK2	530.431248234587	0.840369657353634	0.256317250030229	3.27863090468754	0.00104311971359362	0.0120605831331898
NINL	414.694051086888	0.991093984756017	0.302320483563742	3.27828922828199	0.00104438326028047	0.0120651463829073
NEBL	241.061243262843	1.09067431266191	0.332738912338865	3.27786823908096	0.00104594205952496	0.012073110090244
SH3GLB1	5747.40982779648	-0.434760600237639	0.132666462392776	-3.27709499745665	0.00104881075558114	0.0120938044090374
MET	1563.23825546523	0.595215622538631	0.181638975888358	3.27691575900798	0.00104947676169451	0.0120938044090374
CPA3	145.034083552417	-2.33559753082356	0.712885499986799	-3.27625899371893	0.00105192048571336	0.0121119136522519
GJA4	1579.04878379398	4.69309468164387	1.43262418272694	3.27587286200263	0.00105335967976589	0.0121184362164284
ZNF595	176.087344166787	-1.0883798062053	0.332338328004059	-3.27491509252586	0.00105693735525704	0.0121495298966053
FIS1	3319.52574167631	-0.41178625429612	0.125759816905205	-3.27438656026762	0.00105891645800404	0.0121622116921787
GSDMB	36.425864646576	1.75738172900265	0.536785443411845	3.27389975002417	0.0010607423642674	0.012173114438196
APMAP	6042.45336080034	-0.593450345721271	0.18131630834698	-3.27301140824906	0.00106408182655855	0.0122013544538333
SLC39A14	1169.61718223634	0.70087569831626	0.21424384949161	3.27139238759667	0.00107019309154413	0.0122613046775427
TRIM28	9008.01072105015	0.462862838707669	0.141500416492049	3.27110583970384	0.00107127809045822	0.0122636171179744
CYP27C1	481.203778219548	-1.3087229448772	0.400172891122118	-3.27039380705534	0.00107397857283103	0.0122742933846352
PTGES	6.38070445968512	6.08761906794117	1.86136449227884	3.27051423468822	0.0010735213923693	0.0122742933846352
SPP1	32.7766374742972	1.63627670392306	0.500392729846755	3.26998496645659	0.00107553200183516	0.0122819386327986
SMPDL3B	5.77823830875531	5.94364861092907	1.81780221045506	3.26968939565827	0.00107665634553072	0.0122846754429249
DHPS	31.9940107907114	1.85035475926012	0.566830428071588	3.26438855012636	0.00109700611877302	0.0125065902834829
ACAD11	35.1376569867338	1.39298218868654	0.426756772076524	3.26411267455354	0.00109807487181638	0.0125085050615605
ATG16L2	607.117422833257	0.81441159060805	0.249638602145286	3.26236240553083	0.00110487794902121	0.0125756845902528
BMF	322.584797579684	-0.684158075862851	0.20978328194791	-3.26126119064497	0.0011091781868164	0.0126039675140201
CDAN1	309.665122803314	0.703429125438275	0.21568830345532	3.26132253891083	0.00110893821571179	0.0126039675140201
PPM1K	82.2089092216942	-1.65199066670652	0.506611832486187	-3.26086080263741	0.00111074553227185	0.0126059437329276
ADGRE2	27.4211549848613	-1.74148397390354	0.534074170413004	-3.26075303839696	0.00111116773218374	0.0126059437329276
ZNF449	119.083941183981	0.867861033497054	0.266289790252885	3.25908489646892	0.0011177221519431	0.012669950858679
STK17A	2046.95025287995	-0.584727837838219	0.179518162409755	-3.25720712594841	0.00112514299598965	0.0127436669186886
HR	6.22880813327058	5.05073184888354	1.55229961631717	3.25370939720155	0.00113908740166404	0.0128910901870471
NCAPG2	861.427171195684	0.686889929945439	0.211161946136817	3.25290585028226	0.00114231338958353	0.0129170714395414
TMEM263	1214.63371195536	-0.392668163465802	0.120738009742996	-3.25223319733064	0.00114502037086927	0.0129266283495046
ADGRL1	361.792858515329	1.1949992713703	0.367431728995135	3.25230288260195	0.00114473965887666	0.0129266283495046
PREX1	6525.02314191965	-0.584501793841438	0.179742333713231	-3.25188719744776	0.0011464150988048	0.0129318603265666
PKP2	24.512860165532	2.39687859025849	0.737580343116261	3.24965085177261	0.00115546776600957	0.0130128348733243
LRRK2	26.6576777253678	-2.69696530171007	0.829906176541331	-3.2497231349088	0.00115517413555912	0.0130128348733243
CKS1B	1237.64706860235	0.511221975706726	0.157399019501736	3.24793621539102	0.00116245326495115	0.0130808963023596
SEL1L3	4343.20562653338	-0.608864919393679	0.187530177919716	-3.24675700811388	0.00116728003194762	0.013124575322773
BCL2A1	27.2957170433167	2.2406594707004	0.690239503572216	3.24620578669325	0.00116954265462472	0.0131393764580249
ITPRIPL1	18.0218597815541	3.10407780329781	0.95665167352954	3.24473148292879	0.00117561422519222	0.0131969111810987
GTF2H2	434.058929376265	0.723794539494715	0.223142675453524	3.24364014200173	0.00118012739954962	0.0132368732392132
CD46	5456.48475060561	-0.644928298437869	0.198845960180299	-3.24335630380972	0.00118130381568992	0.0132393743217677
RHPN2	82.38213524053	1.71707573723133	0.529506902262843	3.24278253955411	0.00118368518996708	0.01325536495797
DUSP1	7958.24787467698	1.15163624096772	0.355314965050801	3.24117010045738	0.00119040129062164	0.0133198326523546
LIG4	538.037509083017	-0.480389490933034	0.148239958645573	-3.24062078350681	0.00119269732334865	0.0133347786087112
SPINK5	27.8192719481508	8.21219550593772	2.53790447332685	3.23581742033523	0.00121294941142228	0.0135445518438939
ACSS2	852.42055401342	0.530209449052365	0.16386191504453	3.23570885222646	0.00121341080900217	0.0135445518438939
SULT1A3	21.4521757254512	1.95013693424252	0.602837985533306	3.2349270965686	0.0012167379385162	0.0135707815375389
SPDYE2B	83.7380726643239	1.09798706120384	0.339557013377651	3.2335867555257	0.00122246200681629	0.0136127565570577
BTBD1	2819.74941436372	-0.367383534972076	0.113614786362884	-3.23358910167429	0.00122245196564705	0.0136127565570577
DHRS13	88.0617254545031	0.997226140532753	0.308462017815303	3.23289767601099	0.00122541446436768	0.0136346997213218
SLC25A29	1723.17363627	0.507564789811183	0.157018558885276	3.23251463657891	0.00122705849692204	0.0136420610794712
BCDIN3D	77.8070012548985	-1.13470015795019	0.351095546243509	-3.23188422664637	0.00122976869714529	0.0136612545028476
S100A13	2817.41264873905	-0.492138229301044	0.15233120940949	-3.23071175768124	0.00123482397522637	0.0136736568739979
SAMD5	434.648033626122	-0.749839702594565	0.232057009853482	-3.23127365584865	0.00123239887592483	0.0136736568739979
AP1S1	5869.25673915734	-0.474709517449033	0.146929891640422	-3.23085733031627	0.00123419527489551	0.0136736568739979
GDF6	14.0804157857376	4.73825621402614	1.46659484150695	3.23078745398933	0.00123449702046733	0.0136736568739979
GCAT	243.074856549966	0.742626824988198	0.229904296663116	3.2301563553481	0.00123722536933566	0.0136893318554542
CASP3	1423.62311383356	-0.411739560483487	0.127479086594411	-3.22985966940196	0.00123850991740682	0.0136926343257255
PLCB2	27.258373017961	1.54062607483296	0.477051915296162	3.2294725698282	0.00124018777718651	0.0137002764311948
AGFG2	1779.3074426416	1.01953279128941	0.315724390570694	3.2291860297728	0.00124143111948079	0.0137031101153499
ALDH3B1	17.1409515959856	3.03030347237045	0.938588526557209	3.22857502156537	0.00124408622516949	0.013721510184832
ABCA9	169.127225992179	1.40878539797999	0.436771174047193	3.22545415469147	0.00125772977647337	0.0138609806953248
PDPR	700.498995368597	0.746905283558624	0.231625043701253	3.22463094501117	0.0012613515728248	0.0138898714831445
TBK1	1114.29780734979	-0.38072843975711	0.118144666655861	-3.22256137779049	0.00127049942402108	0.0139795206037692
RTN4	29102.1745451025	-0.506833529658953	0.157332014378816	-3.22142655873346	0.00127554148579758	0.0140238868343509
ZC3HAV1	2074.86294390129	-0.487941026401323	0.151501574646939	-3.22069937252088	0.00127878211698813	0.0140483927820389
RUFY3	727.892325372653	0.615709475174656	0.191216105785393	3.21996660608538	0.0012820553022115	0.0140696611521325
XIAP	1564.38224124274	-0.453657324823975	0.140899724148157	-3.21971762234928	0.00128316924371386	0.0140696611521325
DKC1	2053.49885346813	0.376072250689493	0.116807637002762	3.21958615326325	0.00128375779056257	0.0140696611521325
PRXL2C	746.23748690294	-0.448131733989994	0.139252329877175	-3.21812736910944	0.00129030506370784	0.0141302650746428
CIP2A	327.060014513561	0.809742803837867	0.251638659353167	3.21787918406216	0.0012914220237574	0.0141313524207212
NOL3	222.225497778553	0.736083637167875	0.228806359391579	3.21705934714928	0.00129511805684295	0.0141606372734813
BOD1L1	1501.00467502414	-0.536076855134626	0.166772328637286	-3.21442327702063	0.00130706839718215	0.0142800564620545
BLZF1	662.939505927265	-0.407463774058245	0.126777780005522	-3.21399991418446	0.00130899712419508	0.014289885272463
RHOT2	1991.81811693298	0.551456168267328	0.171614253393885	3.2133471280013	0.00131197618981445	0.014305911306363
FTL	14879.261216324	-0.416687261721802	0.129678755123054	-3.21322687996505	0.00131252563764269	0.014305911306363
SNN	1993.75541040768	-0.559874081013257	0.174258423226529	-3.2128953691119	0.00131404150584194	0.0143112002746048
NUF2	305.909077165484	0.797305905770595	0.248198202305948	3.21237582852343	0.00131642041000073	0.0143179774055238
PCDHB13	195.997948158443	-0.930662127799348	0.289736468768257	-3.21209867627581	0.00131769107651844	0.0143179774055238
JAG1	6520.80394444572	-0.581887622661738	0.181155776630986	-3.21208428173418	0.00131775710242398	0.0143179774055238
ZNF438	535.779830337425	-0.649868549107577	0.2023735687486	-3.21123234188196	0.00132167028226279	0.0143492678182183
TFEB	216.544435997382	1.00686106003716	0.313753711571498	3.20908095395621	0.00133159994039299	0.0144345017738463
SPPL2B	676.978140022688	0.430047554249758	0.13400796536778	3.20911934652174	0.00133142213922816	0.0144345017738463
MDM2	2061.06918147289	-0.412872214122843	0.128668762980283	-3.20879912544206	0.00133290579718253	0.0144373868172204
SLC12A2	2569.38049099194	-0.65771524795518	0.205087550813425	-3.20699742791079	0.00134128195068277	0.0145167896860335
MYO16	7.67790073272485	3.81283606844358	1.18902595662012	3.20668867421684	0.00134272222178204	0.0145206026666214
ATP6V1E1	3169.48026292579	-0.428873104143298	0.13375225807719	-3.20647374712575	0.00134372565365177	0.0145206026666214
IFFO1	1119.74901195127	0.607055541486192	0.189379591714168	3.20549609380522	0.00134829876818982	0.0145586910537199
MBOAT2	337.08675223881	-0.911806026692244	0.284607833165052	-3.2037277981856	0.00135660671436841	0.0146370169663712
ETNK2	147.565642681011	1.21300062829595	0.378673903788534	3.20328550808543	0.00135869208643076	0.0146481353355416
GTSE1	535.872538517375	0.978295547439451	0.305447724495507	3.20282480105312	0.00136086743715459	0.0146602057659649
ZNF749	110.159592073991	-1.09340509361165	0.34142193328516	-3.20250396068849	0.0013623842674291	0.0146651689438143
CGREF1	11.7441404856729	5.07127791482463	1.58396384820487	3.20163741146743	0.00136648883136434	0.0146869511037749
CEP128	122.61954436614	0.881590645739404	0.275369928694486	3.20147755391803	0.00136724726999077	0.0146869511037749
DDX39A	3126.43652501145	0.353444368561766	0.110402813154621	3.20140726909523	0.00136758085677523	0.0146869511037749
ZMPSTE24	2029.31138803874	-0.382724003420408	0.119564407281253	-3.20098608041541	0.00136958148160039	0.0146970699022434
TBC1D19	143.436085170924	-0.821302456186038	0.256597347419323	-3.20074414036671	0.0013707319048356	0.0146980565486851
MANEAL	18.6113167336953	2.34219935478437	0.731918997915086	3.20008001084308	0.00137389441885334	0.014705098074977
FST	32.3542333313496	4.02389714817176	1.25749173023138	3.19993925322385	0.00137456555533056	0.014705098074977
COL4A5	2680.16721921974	-0.720078218109498	0.225007095193863	-3.2002467188383	0.00137309994116214	0.014705098074977
CERS1	43.469493423701	1.55764954918859	0.48687491925398	3.19928073431122	0.00137770941110328	0.0147273848210779
H6PD	2794.40408016467	-0.587503932791615	0.183687832986604	-3.19838240366449	0.00138200885401305	0.0147506340867219
MGST1	591.130460979024	1.20111589678037	0.375535184574412	3.19841108401487	0.00138187139781681	0.0147506340867219
LRIG2	283.869534076825	-0.635699772229669	0.198803996779084	-3.19762068433702	0.00138566416101193	0.0147782892010842
LAMA4	20323.5707935193	-0.549052748217476	0.171747904840097	-3.19685267036395	0.0013893586993919	0.0148063199537651
SLC2A7	7.02483411223833	6.22654484627351	1.94799446823445	3.19638733467087	0.00139160161824268	0.0148171004427945
RCAN3	212.718666352026	1.21083714554961	0.378862645848484	3.19597922576367	0.00139357145169881	0.0148171004427945
GALT	26.0715880344049	1.65336408310722	0.517302748419894	3.19612468357733	0.00139286907070002	0.0148171004427945
ALDH1A2	353.596019359924	1.80799674125815	0.566026280265642	3.19419222091532	0.00140222716596078	0.0148977248864051
AP5M1	809.441996699475	-0.43615022404727	0.136683870511698	-3.19094142135771	0.00141810029217519	0.0150548475972054
FAM114A1	3065.37501392656	-0.612654672290907	0.192056019897588	-3.18997901038249	0.00142283127220584	0.0150820114853819
SLC48A1	991.781194816652	-0.739108718899698	0.231681725915148	-3.1901899728181	0.00142179298834128	0.0150820114853819
RRAS	5596.02905587552	-0.536961787925093	0.168360493037035	-3.18935742132197	0.00142589458312708	0.0151029536089265
PRDX4	3063.70069597186	-0.626213737503534	0.196463729886318	-3.18742669634688	0.00143544838289395	0.0151925581134644
GPC2	98.9896365045787	1.40654359057801	0.441546070276274	3.18549679243649	0.00144505705790047	0.0152826064782985
SDCCAG8	806.447454779401	-0.405821325839967	0.127448602926164	-3.18419595446703	0.00145156712659588	0.01528885584773
XIRP2	33.4558559587996	-2.87870527866947	0.904067687659073	-3.18417007704742	0.00145169690442046	0.01528885584773
EDIL3	2722.53719564805	-1.02118034783179	0.320716528984428	-3.18405899148833	0.00145225413100648	0.01528885584773
AGAP2	16.2890117140282	2.11019596682843	0.662569931370804	3.18486527522099	0.00144821412951249	0.01528885584773
NTN4	12791.8652609726	-0.574781588084437	0.180489230773122	-3.18457553186065	0.00144966473670436	0.01528885584773
GAS2L3	397.091805967117	-0.555764813219213	0.174496565273907	-3.18496133346137	0.00144773350696867	0.01528885584773
ID1	7493.5947987261	0.944009720321944	0.296622857581054	3.18252520395865	0.00145996808362774	0.015358421825193
STARD10	404.416680345582	1.08832111113482	0.342074202419612	3.18153518574842	0.0014649672655159	0.0153993455328947
DOCK4	3753.44268591585	-0.805893820603569	0.253551509383583	-3.17842249317625	0.00148078802589679	0.015542118312625
AKT2	1039.98517493345	0.613967713520302	0.193157936054908	3.17857876336891	0.0014799900189306	0.015542118312625
VPS13C	2404.88142058916	-0.377944531334165	0.118919308041327	-3.17815952311816	0.0014821317997789	0.015544472939373
ZNF736	74.1123063514897	-1.34226340872598	0.422531078344963	-3.1767211396226	0.0014895018247269	0.0156076136463486
MAST3	156.220341154137	1.02748065056111	0.323475848955764	3.17637515715005	0.00149127960889528	0.0156076136463486
GINS1	244.682547862169	0.703088854554548	0.221352750987625	3.17632761019471	0.00149152407523438	0.0156076136463486
CCDC152	4.94019049418842	5.71757978215977	1.80041356247885	3.17570357239904	0.00149473603803052	0.0156294462530812
MSX1	271.213793135065	-0.786178050870309	0.247676366497897	-3.17421505324362	0.00150242328882736	0.0156980058605393
ATP6V1D	1878.81397534957	-0.470178095494946	0.148188850599997	-3.17283043623901	0.00150960663212984	0.0157612012735
SAMSN1	66.8822666281607	-1.65496448822223	0.521665860730092	-3.17246078918418	0.0015115296913302	0.0157694224596628
CENPK	335.800033996881	0.67280036416287	0.212114073536976	3.1718798896462	0.00151455633490151	0.0157730525797331
GM2A	1710.46099073421	-0.407609592409577	0.128506405026462	-3.1719009828782	0.00151444633585616	0.0157730525797331
TUBGCP6	966.892348932739	0.634365265645816	0.2000054351538	3.17174013375188	0.00151528533352758	0.0157730525797331
BRI3	7960.54084725609	-0.407802803779311	0.128624978934698	-3.17047907145898	0.00152187795408344	0.0158179620287445
CDC6	372.979345348118	0.949123753192004	0.299350904994384	3.1706059255435	0.00152121358918117	0.0158179620287445
STX8	995.716245220472	-0.566557771782413	0.178747500264375	-3.16959829337166	0.00152649817269641	0.0158541163994483
ADAMTS7	5256.73615117477	-0.790844614943716	0.249605869487937	-3.16837347040806	0.00153294459339156	0.0158972879939024
RNF135	150.933031159875	-0.720446208238512	0.22737345897408	-3.16855894918079	0.00153196678344667	0.0158972879939024
B4GAT1	1021.30450797356	-0.551950467708796	0.17441260555764	-3.16462486151201	0.00155283018714523	0.016091492521417
PHLDB3	352.437677516637	1.67694279014664	0.530041697383333	3.16379409096536	0.00155726928753655	0.016125459602336
HRH2	4.22701309856881	5.49396802410633	1.73667218958401	3.16350319712455	0.00155882639623012	0.016129555393481
LIN9	119.724791791823	0.756720565997935	0.239246274147777	3.16293563481171	0.00156186859574111	0.0161490002386159
SRSF6	2150.42835344374	0.4549620910371	0.143856844742861	3.16260301586851	0.00156365401149994	0.0161554312527442
EBF1	31.9774281683016	1.84127904379458	0.582268562466133	3.16225048454625	0.00156554836324799	0.0161629773769975
PLOD1	13926.0198368781	-0.751124132457403	0.237564861206388	-3.16176444884605	0.00156816357535161	0.016177949039623
HS3ST3B1	6.54125198246902	5.12379751329628	1.6208419132852	3.16119509947217	0.00157123218890154	0.0161975725130563
PHF19	1131.48107470586	0.563291163152385	0.178213803702138	3.16076056652635	0.00157357790342014	0.0162097201534808
GLIPR2	2129.44479484986	0.916146897847008	0.289939499746566	3.1597864335415	0.00157884823107527	0.0162519544378882
TP63	6.22087360485269	5.04916486971008	1.59819599886738	3.15929014544421	0.0015815395307774	0.0162590937402353
TMEM106B	1002.18394203687	-0.405908387896296	0.128483461148908	-3.15922675390774	0.00158188359808857	0.0162590937402353
MAP4K2	1559.81614838547	0.414407284473843	0.131184298610389	3.15897015773673	0.00158327701741743	0.0162613791892444
TXNRD3	183.553932643129	-0.62621862518151	0.198314992799506	-3.15769683543095	0.00159020839631392	0.0163204979979417
ITGB1BP1	2349.02190612342	-0.446366072521589	0.141380377534063	-3.1571996079445	0.00159292264922332	0.0163362805813257
POF1B	10.4775654514618	3.84615517893453	1.21834850881399	3.15685959404062	0.00159478116323561	0.0163432702824278
ESCO2	122.720226698919	1.11772766621387	0.354265871688619	3.155053183323	0.00160468851048691	0.0164326730506056
PCDHGB7	589.210703562652	-0.817914545921228	0.259357342054487	-3.15362017300977	0.00161258818926993	0.0164892485980871
SPIRE2	24.4545538351361	1.98900173220519	0.630675666083728	3.15376324023437	0.00161179790488183	0.0164892485980871
AKAP12	16348.8206947221	-0.797633272584323	0.253191578736274	-3.15031517464151	0.00163094414094721	0.0166646728044099
BAG5	1469.02855353273	-0.369062672813742	0.117160054723016	-3.15007255404808	0.00163229920246928	0.016666254945212
CENPA	173.26551329147	0.864075145115756	0.274403382973767	3.14892307722883	0.00163873324520585	0.0167073787393014
RGL3	6.58389498228344	5.13266579320168	1.62987849912845	3.14910945567187	0.00163768843402207	0.0167073787393014
SHF	40.8490804670088	2.40872441913304	0.765153732339534	3.14802675243852	0.00164376648885793	0.0167446519325324
CBLN2	10.3143915328177	3.19027119946056	1.01347854520344	3.14784285721623	0.00164480089557642	0.0167446519325324
CDC45	258.89111692023	0.828523567581619	0.263221613364421	3.14762741931286	0.00164601349110946	0.0167447203938066
LBH	816.543942779506	1.30805745059314	0.415832805059858	3.14563313590626	0.00165727746116013	0.0168346414233136
FCHO1	26.3518281217908	1.77930119582146	0.565611526461923	3.14580080599054	0.00165632771516938	0.0168346414233136
MDM4	284.763779398749	0.535409093145368	0.170274882581787	3.14438092704716	0.00166438630039472	0.0168847345024862
KLF9	1426.89901229458	0.702967802448786	0.223566361393565	3.14433619649642	0.00166464075571825	0.0168847345024862
TUBB1	9.33571108213281	3.31521349386639	1.05478111973905	3.14303454226271	0.00167206107173113	0.0169476204686558
EPHB1	36.3444440024428	1.75198690127724	0.557530436848324	3.14240584098168	0.0016756559852147	0.0169716695920432
FOXL1	245.557905343162	-1.33172138147027	0.4239786908047	-3.14101017422055	0.0016836618334963	0.0170403266909108
COP1	1069.2956786949	-0.418766820358935	0.133388828590589	-3.139444470603	0.0016926849188456	0.0170829040358517
ANKRD36C	108.236438654746	0.870567345538669	0.277291184545802	3.13954209169918	0.00169212103486735	0.0170829040358517
TPM2	1102.30716799548	2.56737263621753	0.817783997645826	3.13942635660308	0.00169278956887023	0.0170829040358517
SYNRG	1398.76223690903	-0.440480063964718	0.140297925324357	-3.1396049723926	0.00169175791168501	0.0170829040358517
PTPRS	388.719795712411	1.1811187447899	0.376310383637641	3.13868231158678	0.00169709328701612	0.0171138978819941
MYO7B	32.3260937499609	2.54229432415391	0.810566947446252	3.13643966382245	0.00171012620760472	0.0172328102458629
SPON1	26.7859072432338	2.03489980078652	0.648935678554919	3.13574960975783	0.00171415486829677	0.0172608807115076
MYL12A	12482.5475755188	-0.439844873086748	0.140304638711078	-3.13492752005512	0.00171896576963135	0.0172967816500732
ZNF468	200.181477833408	-0.689486023248819	0.219969246558545	-3.1344655402332	0.00172167474039954	0.0173114956156322
RAD52	110.896250357238	0.788658603550199	0.251680148014572	3.13357493537605	0.00172690817806781	0.0173515535171126
FKBP9	6779.72682966805	-0.446031157799954	0.142391267799486	-3.13243336261358	0.00173363776546669	0.0174037418829738
SEMA7A	82.2981307993835	1.5433140601182	0.492714411460337	3.13226896600006	0.00173460886979949	0.0174037418829738
CREB5	129.814484500902	-1.459893332965	0.466153324339947	-3.13178788337968	0.00173745353883573	0.0174071283118853
MTSS1	1003.23335943271	-0.731030317715512	0.2334119183745	-3.13193226295584	0.00173659936395419	0.0174071283118853
IL7	54.8139741431793	6.32231956971358	2.01911098115377	3.13123925763647	0.00174070282925299	0.0174271084982026
TBC1D3B	22.7363952039369	2.05424794781901	0.656109270254615	3.13095400560614	0.00174239446968058	0.0174314766613721
TFPI	11731.8034530728	1.15345823098734	0.368672653892809	3.12867856839391	0.00175594279631158	0.0175471428264002
RNF182	266.180657167654	-0.867305541012954	0.277219471143392	-3.12858810903776	0.00175648340261387	0.0175471428264002
MLLT1	3010.0605582903	0.541923620812076	0.173260925741152	3.12778901817538	0.00176126560741578	0.0175822675949501
DMTN	1588.79902026591	0.851715496095335	0.272342273788086	3.12737161311237	0.00176376834838801	0.0175946029351407
SPNS2	1012.76163153666	2.53340235967313	0.810347643894313	3.12631545085795	0.00177011565724497	0.0176452448072532
ARHGAP6	81.7604549030077	-1.34177387409911	0.429326690528794	-3.12529806252314	0.00177624979333833	0.0176936905525797
ADAMTS15	85.6173766595941	6.64789058949197	2.12822312382028	3.12368121325486	0.00178603847211976	0.017778444604914
ADAM22	79.1170352585568	-1.58483170147321	0.507400874262293	-3.12343116037668	0.00178755675414985	0.0177808116677112
KRI1	687.856760808378	0.500579730909372	0.160288302025096	3.1229960301844	0.00179020162547145	0.0177943734941278
TESMIN	49.3510009005733	1.22457340789265	0.392256939378672	3.1218655043614	0.00179709017330646	0.0178500673437293
SLC16A9	8.22510671151025	3.91807482679115	1.25542364037827	3.12091846988846	0.00180287941028471	0.0178947701867145
FERMT1	21.2283373278789	2.5761705871729	0.825869018004947	3.11934523636225	0.0018125345125611	0.0179777530295882
SKP2	397.818403507976	0.467799333863783	0.149991653868405	3.11883576051642	0.00181567139175051	0.0179960120955372
EML1	1694.39606812411	-0.597306169328789	0.191533011715377	-3.11855467618502	0.00181740418288276	0.0180003384333167
ARHGAP27	1228.76450276855	0.467350796819372	0.149878157377465	3.11820484717034	0.00181956288469559	0.0180088739963528
GFPT2	110.924407099485	2.30799363143171	0.740313359185728	3.11759014313922	0.00182336176851284	0.0180336193145081
DHRS1	598.004712694826	-0.640292218337804	0.20544723144346	-3.1165774970008	0.00182963583917193	0.0180827923578231
CDH2	226.558128184865	1.85834700565285	0.596514399940938	3.11534307610486	0.00183731079221698	0.0181457309108997
RASSF3	3122.15748594437	-0.539118149501212	0.173166204244233	-3.11329887869368	0.00185008557476563	0.0182589113654553
KLHL18	743.0245541417	-0.827617505577021	0.265862031117797	-3.11295863533941	0.00185221975897398	0.0182669911740857
CDCA5	347.944388535421	0.907988102522488	0.29171950789056	3.11253816753017	0.00185486027755211	0.0182800495486789
GSN	17277.8575011435	-0.74305504986549	0.238827313086804	-3.1112649565145	0.00186287709018351	0.0183460363647434
EIF4E3	120.579245499658	1.34358890728661	0.431970657818018	3.11037076933277	0.00186852638189834	0.0183886302898939
COL16A1	9.2503994558615	4.1023432335392	1.3195832719958	3.10881724601936	0.0018783786609933	0.0184594239819908
MTMR11	97.2722342121705	1.42200056284791	0.457384801359564	3.10898079389839	0.00187733921498758	0.0184594239819908
IVNS1ABP	2976.00669873602	-0.464191848026014	0.149332148078546	-3.1084522254502	0.00188070049511075	0.0184691704915897
HOXC4	5.94576765909297	5.98510419286556	1.92629061923124	3.10706190079156	0.00188956827906649	0.018540553980491
SPINT1	11.1838067846125	3.31891253084455	1.06831297396724	3.10668559843429	0.00189197501010771	0.018540553980491
ABAT	22.57683311462	1.96598899686077	0.632800301299508	3.10680793423052	0.00189119227378358	0.018540553980491
NPPA	4.56921865676382	5.60588614151836	1.80548064736873	3.10492729439568	0.00190325801869068	0.0186248349876947
E2F4	1897.31336643563	0.369365505899484	0.118960351309931	3.10494632734535	0.00190313555442278	0.0186248349876947
HMMR	271.672384254881	0.903591081966081	0.291144539789255	3.10358244265939	0.00191192958303616	0.0186833597396482
A4GALT	1414.37358334095	1.07518644506725	0.346424265406665	3.10366955330078	0.00191136679908309	0.0186833597396482
MAD2L1	497.146103615097	0.684178112994903	0.220468018538712	3.10329868944129	0.00191376384447136	0.0186881327315958
COL11A2	24.0162498735383	1.65854110527094	0.534532189438616	3.10278994986776	0.00191705652820842	0.0187071306751244
PIK3C2B	1008.7276434767	1.40837999647863	0.454200971394758	3.10078596299295	0.0019300774800379	0.0187855466167006
SLC26A1	41.5322832556558	1.49836510115576	0.483242312917247	3.10064963498414	0.00193096621788775	0.0187855466167006
CDK17	2469.50181352749	-0.37983390051393	0.122477031077228	-3.10126639397737	0.00192694848888998	0.0187855466167006
PHF11	618.178982084395	-0.608947896103919	0.196402296528853	-3.10051311449131	0.0019318565871128	0.0187855466167006
DCUN1D3	778.409731925692	-0.923184324502255	0.297731443008694	-3.10072834489065	0.00193045305318748	0.0187855466167006
SDC1	296.803473103135	1.70247260132407	0.549474667039161	3.09836413477954	0.00194592171965317	0.018856293788628
GLB1	2789.88528750189	-0.519686944289426	0.167720387746293	-3.09853173649673	0.00194482139058684	0.018856293788628
PTGR1	2381.23057722119	-0.7248393898675	0.233899071083769	-3.09894086585707	0.00194213779705698	0.018856293788628
PITPNM3	10.3593996577178	2.94813355104284	0.951315034838423	3.09900868069805	0.00194169330922955	0.018856293788628
YJEFN3	17.6865537090658	1.98725206183536	0.641361475730299	3.0984899109703	0.00194509592760208	0.018856293788628
SLC5A10	13.4827675749545	2.97331926414644	0.959873157913994	3.0976168461759	0.00195083473446812	0.0188907190535734
BTG3	517.756838258265	-0.660066491270793	0.213266296575424	-3.09503424530727	0.00196790174429077	0.019042706356252
FLT4	6037.3069657951	2.09666614814232	0.677571554364733	3.09438336753685	0.00197222461357702	0.0190712472034335
NFKB2	1119.12952598421	0.561680640384942	0.181544016208169	3.0939088608731	0.00197538158861115	0.0190884820733851
NETO2	762.71520860595	0.584624143123354	0.18908854717954	3.09180091467017	0.0019894622728174	0.0192111774133118
UBA7	560.042420916456	0.611878544425113	0.197937646388754	3.09126917283522	0.0019930287288105	0.0192322424796821
LBR	1749.31205058959	0.57381572665987	0.185679164307505	3.09036142423373	0.00199913066913054	0.0192777281052407
ANKHD1	23.823030888435	1.64279495137661	0.531778287099003	3.08924789001542	0.00200663932819103	0.0193367062534772
WDR27	250.882975744561	0.810789158570399	0.262710999530352	3.08623986060669	0.00202705231296546	0.0194928313142925
GSTO1	11038.06066574	-0.563993633923503	0.182741420149857	-3.08629337268475	0.00202668751251269	0.0194928313142925
EFNB1	5839.190865481	-0.668885228938647	0.216710996719395	-3.08653109008928	0.00202506768279906	0.0194928313142925
PHYH	435.221330888889	-0.594876075515946	0.192790435545881	-3.08560989465877	0.00203135142449405	0.0195206545885982
CENPP	58.0129451810471	1.01534063404897	0.329105846808878	3.08514918192446	0.00203450078679386	0.0195238962857081
MOK	225.941574041202	-1.53294440543932	0.496857868643751	-3.08527750526267	0.002033623138091	0.0195238962857081
FAHD2B	91.3286585548073	1.18250713880638	0.383322187032856	3.08489093198516	0.00203626810307048	0.0195273611044452
RTL10	689.396714784488	0.655353186044578	0.212537241817266	3.0834745969275	0.00204598577003517	0.0196070106298885
MCM6	747.590483650224	0.662001759464957	0.214788076742608	3.08211596055339	0.00205534752478047	0.0196775848830359
CHAF1B	219.847532407402	0.797855111012402	0.258876203339628	3.08199479411273	0.00205618433424205	0.0196775848830359
C2CD4A	78.7822326590265	2.39478401806723	0.777394211236883	3.08052720672692	0.00206634475475758	0.0197612005954296
VPS41	2007.4890991695	-0.485604948667553	0.157696855455138	-3.07935720890579	0.00207447787216604	0.0198253267260135
FAM89A	216.057941059373	1.63864065580893	0.532184290953587	3.07908497801157	0.00207637446301475	0.0198298045346787
PPP1R9A	142.010771310244	-1.55737207854279	0.505961023349846	-3.07804753068093	0.00208361678898569	0.0198852939737837
ADRA1D	9.91618455234011	2.87889506681419	0.935659116787778	3.07686316005529	0.00209191309399391	0.0199507590818677
GLIPR1	1108.17023548572	-0.969580665918577	0.315195079866553	-3.07612880990743	0.00209707229137091	0.0199862359903751
IGHMBP2	432.343289088695	0.617548746201637	0.200784561305819	3.07567843954414	0.00210024215142002	0.0200027177740867
BAMBI	90.1450366468649	1.43270378065504	0.466054122017458	3.07411459950862	0.00211128314287824	0.0200940902823902
RHOU	243.588624118053	1.81436175121224	0.590627764263596	3.07192086283721	0.00212686103852729	0.0202284879321849
MYL6	29258.2385862678	-0.415923426583246	0.135430120497701	-3.07112941386114	0.00213250700246244	0.0202683040631029
LTB	45.355655307688	1.85243698214705	0.603407736293398	3.06995895267463	0.00214088192195124	0.0203339852039774
VCAN	6322.47126621434	-2.65504562971736	0.865116675907887	-3.06900294914677	0.00214774471094058	0.0203852242352159
CHRNA1	75.8021593106971	-2.37839797229535	0.775369426194114	-3.06743842605411	0.00215901935972528	0.0204782396373942
OSBPL1A	788.619508518039	-0.562073097106637	0.183262813601646	-3.06703300064137	0.00216194987468561	0.0204920381978733
EPPK1	5.90138439026534	5.97666634332132	1.94924259827713	3.06614802518881	0.00216835936748954	0.0205387709256206
EPOR	413.830606420185	-0.698157010732244	0.227734249682839	-3.06566540476259	0.00217186211342567	0.0205579259079951
ATL3	2649.65296095987	-0.540063584843724	0.176182548949128	-3.06536367004013	0.00217405466774191	0.0205646615233407
ACIN1	4727.68107103655	0.660851150075511	0.215617871344503	3.06491825540582	0.00217729498021318	0.0205812921002316
SLC39A11	240.300780590586	0.863478776593424	0.281950603380808	3.06251792420247	0.00219483330373256	0.0207188682907072
TSEN54	273.283655807168	0.515515660867855	0.168325816316651	3.06260603482284	0.00219418722972199	0.0207188682907072
RHOD	341.154425692578	1.11143977479039	0.363068712929012	3.06123809408964	0.00220423738122718	0.0207912613053216
CKB	27.0167401900998	1.47741375167702	0.482646643103135	3.06106708248941	0.00220549675232167	0.0207912613053216
USP45	323.966900761304	-0.576857994143629	0.188599828167088	-3.05863478111215	0.00222348034821913	0.0209323716036412
CSGALNACT2	1302.61212725907	-0.785776797557126	0.256887744713029	-3.05883333763127	0.00222200726824586	0.0209323716036412
GIPC2	273.542572076034	1.69794128513174	0.555266477945722	3.05788545242905	0.00222904764204845	0.0209705660958569
CDO1	37.684064920565	-2.39963816168935	0.784875011632172	-3.05735069421974	0.00223302854754534	0.0209795902646919
NOP10	3294.37762380159	-0.528652772613417	0.172908831755661	-3.05740757858142	0.00223260477333093	0.0209795902646919
FZD9	44.8705148922005	2.24449804683576	0.734431359344282	3.05610322636509	0.00224234042185246	0.0210528323852895
BMPR1A	92.3947303260011	0.922208622455671	0.301796615068068	3.05572884655342	0.00224514195860395	0.0210584716630239
HOXB7	1703.84482232557	-0.558581314299505	0.182804710716527	-3.05561772511262	0.00224597411298707	0.0210584716630239
TMEM187	225.471046537392	-0.703293793655059	0.230285333006716	-3.05401036389299	0.00225804279990611	0.0211573429956115
SEMA3C	245.175834834475	1.50655349144952	0.493433069812727	3.05320738235341	0.00226409412347816	0.0211711858576551
LDLRAD3	1128.63069615259	-0.418672148902563	0.137117635193784	-3.05337929953989	0.00226279729528526	0.0211711858576551
SPTBN5	597.306490114228	1.11825925797171	0.366213898775688	3.05356858849494	0.0022613702132759	0.0211711858576551
LPL	39.3803824645836	-2.32603121695594	0.761989670147361	-3.05257578689499	0.00226886430502199	0.0212015139566187
BIRC6	1645.1015016749	-0.614490782240157	0.201362285125548	-3.05166770359716	0.00227573882260438	0.0212514521120945
FBL	4580.85211933278	0.774253802998856	0.253830171513849	3.05028278703509	0.00228625988836673	0.0213353526947986
CCL28	26.7539686451216	2.14710161660534	0.704180463139535	3.04907865099331	0.0022954437751864	0.021406670424606
NPIPA5	621.105427292231	0.574997018899368	0.188600845693361	3.04875101055609	0.0022979485144454	0.0214156463567711
NT5E	9738.23888529867	-0.575794178600375	0.189007962690296	-3.04640169866207	0.00231598194859818	0.0215692322858714
CCNA1	893.076735025215	-0.746749077960992	0.245265690148477	-3.04465364686324	0.00232948407908932	0.0216804396261624
AATF	1423.81976186326	0.376477836769828	0.123719438532655	3.04299664818199	0.00234234942135888	0.0217855753951704
FHDC1	22.156868669406	4.1400870565457	1.36094325523168	3.04207176943678	0.00234955866742789	0.0218233924119757
SFSWAP	1176.50963476392	0.404608638679315	0.132999539180969	3.04218075619627	0.00234870808252552	0.0218233924119757
BTBD19	691.558417824903	0.67409316695036	0.221731629422279	3.04013084965239	0.0023647538525587	0.0219498475913303
CCPG1	590.729857529421	-0.527024275286512	0.173516127385714	-3.037321563286	0.00238690675766523	0.0221406728369668
TAP2	516.54315899959	-0.940986911016642	0.30983042883584	-3.03710295516265	0.00238863855578756	0.0221419459183352
FBXO41	10.0307622247832	2.67293721774401	0.880430919218288	3.03594201361902	0.00239785474228771	0.0222125490002716
ACTR10	2007.76708326502	-0.459639671857831	0.151438772747983	-3.03515185389636	0.00240414606522905	0.0222559815078471
NDUFV3	1079.07405580365	-0.514076135885927	0.169507932858062	-3.03275561926882	0.00242331760453749	0.0224185131622969
ADGRL2	2060.60564336161	-1.3214287938623	0.435844758906771	-3.0318795095227	0.00243036195095011	0.0224568025060358
PTPRG	1434.04263436537	-1.18139554458586	0.389663065969177	-3.03183865180415	0.0024306909237053	0.0224568025060358
TMEM217	277.425137511814	-0.898116639996929	0.296501052361579	-3.02905042947938	0.00245323728640136	0.0226500352120806
ESRP2	7.70461804486765	3.8136381102356	1.25936247799275	3.02822910550267	0.00245991514321893	0.0226965991220851
CGN	6.70078814390999	4.22846796468794	1.3966327486343	3.02761622110234	0.00246490909374765	0.0227163584961078
DAZAP1	4819.00969941295	0.460647384445683	0.152151598202601	3.02755534537531	0.00246540563204465	0.0227163584961078
TMSB15B	259.516112741808	1.68471905708534	0.556496968205885	3.02736430445754	0.00246696446868288	0.0227163584961078
PNMA1	3398.50614019181	-0.355163996661341	0.117336969479842	-3.02687207821875	0.00247098504358681	0.0227383023957896
HOXB9	95.0873082860729	-1.26091931239902	0.41661675474546	-3.02656889824175	0.00247346444417925	0.0227460445509093
ANKRD1	12567.3422110688	0.59259972465123	0.195853166184728	3.02573471848953	0.00248029810423664	0.0227697410331392
ETS1	8126.64738587756	-0.475314195890789	0.157098030745829	-3.02558977750528	0.00248148723107607	0.0227697410331392
SLC2A3	3570.03648070121	-0.73722286258194	0.243649430329389	-3.02575245747667	0.00248015260560573	0.0227697410331392
GABRQ	4.43145101542273	5.56111577751892	1.83810941345332	3.02545416329219	0.00248260031140521	0.0227697410331392
GPR137B	510.259250497886	-0.453789456829748	0.150014647071811	-3.02496766607412	0.00248659709274422	0.0227913447061691
RHOF	116.996451371142	1.261585145115	0.417085204623525	3.02476599776238	0.00248825560888651	0.0227915022328483
PHF13	649.887434979964	-0.691709826109403	0.228769233039048	-3.02361387027659	0.00249775010447796	0.0228633869154785
COPB1	3368.09283005463	-0.410797316532031	0.135913358797668	-3.02249403712829	0.00250701021929263	0.0229330328755583
SYT9	215.245298908605	1.01963957127894	0.337498668720844	3.02116620235417	0.00251803103160603	0.0230035387532114
VRK1	378.960296005751	0.617315712446619	0.204320290846068	3.02131379066847	0.00251680388721844	0.0230035387532114
UXS1	1785.5976254527	-0.539927020143068	0.178787480686719	-3.01993751502745	0.0025282683945074	0.0230818770060024
COPZ2	475.112843016895	-0.608734596629123	0.201614859830125	-3.01929429776171	0.00253364281760319	0.0231157451808396
GJD3	85.020628909058	1.70233073997539	0.564055593267108	3.01801942981399	0.00254432591113241	0.0231979708483156
ASS1	37.4384278899876	2.04202497494702	0.676779968303864	3.01726568542612	0.00255066147513152	0.0232404758816774
TRAF6	383.992840517916	-0.581016308194838	0.192603779827055	-3.01664021711594	0.00255592977070564	0.0232732070793564
CLSPN	472.909833560286	0.886574046098841	0.293955449527443	3.01601500337578	0.00256120586564157	0.0232907037657491
RRP12	1154.5144700618	-0.859223618393108	0.284879358818558	-3.01609643449231	0.00256051811567886	0.0232907037657491
EXOC2	1695.51565099332	-0.450858787934985	0.149523075159003	-3.01531243559258	0.00256714662441242	0.0233141909918842
NRBF2	690.059413545933	-0.541551789569274	0.17959218580385	-3.01545296720624	0.00256595731274648	0.0233141909918842
MYO6	3132.2067015283	-0.531792105793023	0.176480809123573	-3.01331407326369	0.00258411329869017	0.0234529393892887
TUB	5.29985490587457	5.81886939842631	1.93181275260545	3.01212909510943	0.00259422247003896	0.0235240911046642
CPT1B	3.91953194334629	5.38440436964636	1.78765190836937	3.01199822204638	0.00259534117617352	0.0235240911046642
KIF15	161.233401353395	0.984996265277608	0.327052201462231	3.01174020805776	0.00259754797812863	0.0235287353061279
AQP1	460.001571792184	4.29296152085633	1.42580122979552	3.01091164121944	0.00260464634311165	0.023577652620892
CLDN5	11822.7071803368	-0.897089612454356	0.298002412805088	-3.01034345329649	0.00260952427753296	0.0236064196207314
CELSR2	17.8064984414399	2.17728061160565	0.723576598993264	3.00905338098962	0.00262063066591533	0.0236606485220418
GMPPB	776.291091120775	0.503670433099554	0.167381200830167	3.00912187630081	0.00262003989693626	0.0236606485220418
EIF2AK4	2537.37646648568	-0.475833686861094	0.158123816887802	-3.00924741273306	0.00261895746689313	0.0236606485220418
NDFIP1	3587.60030992801	-0.334153363506064	0.111064535369892	-3.00864143890029	0.00262418621716959	0.0236773553031948
CD74	12.2559657310421	3.46031676602798	1.1507139102994	3.00710431590043	0.00263749238377826	0.023781960546198
SLC25A24	1301.84211009519	-0.38349451605032	0.127548900004502	-3.00664698822792	0.00264146314677003	0.0238023084075592
SGSM3	25.7833110497255	1.53377397093305	0.510309296310861	3.00557717059251	0.00265077322591534	0.0238707114235152
LRP12	593.396143250876	-0.814790425481718	0.271168817023809	-3.00473496335007	0.00265812361689553	0.023921389853669
MYCN	29.2733776147626	2.7643969047978	0.921082645180118	3.00124741168826	0.00268876004966352	0.0241814261979454
EVI5	449.893405352904	-0.647219390906697	0.21573960088473	-3.00000272667839	0.00269977189490845	0.0242647459758568
KIF26B	117.352939031782	1.77978281595277	0.593673481015358	2.99791530675888	0.00271833204103937	0.0244157559649888
ANKS3	198.412876983137	0.64795704188106	0.216369937246081	2.99467222724258	0.00274739901457921	0.0246608808768241
NOXA1	51.8254285917948	1.41840726347131	0.473714779203974	2.99422210523977	0.00275145571712301	0.0246813398501099
PCF11	1209.65544662325	-0.410092847950488	0.137089822059153	-2.99141717299433	0.00277685856331105	0.0248931297676806
MCM2	555.197571883719	0.860805563715429	0.287839068334891	2.99057931466729	0.00278448806594709	0.0249132740230292
SLC29A1	12962.8214072618	-0.39963037430606	0.13362592390491	-2.99066500442267	0.00278370690066505	0.0249132740230292
TRIM6	96.5296727723042	0.843947440502237	0.282188325339114	2.99072415376519	0.00278316779997117	0.0249132740230292
KIF16B	273.297329111181	-0.758486325494361	0.253790176926614	-2.9886354731282	0.00280226239416139	0.0250561594367837
SERTAD1	1297.89735690202	-0.758897981494487	0.254079410832796	-2.98685351562745	0.0028186474366095	0.0251864467855596
GIPC3	213.911797625249	0.890491694776415	0.298159077626447	2.98663284668489	0.00282068255669918	0.0251884231397588
RAB9A	706.115335554635	-0.455689431687945	0.152603486135298	-2.98610105986655	0.00282559247667009	0.0252160521407718
CALM1	17420.9508990454	-0.614080436286214	0.205726254750747	-2.9849395597573	0.00283634360788469	0.0252957401021752
TRAF5	291.299115552759	-1.03297549957412	0.346337437123695	-2.98256956612287	0.00285839680089633	0.0254442618766337
CENPU	254.213733102183	0.750929618627385	0.251773587926348	2.98255915091085	0.00285849406074813	0.0254442618766337
PLEKHA1	1703.04433460342	-0.496525703137559	0.166472033845201	-2.98263733354316	0.00285776404557372	0.0254442618766337
GOLGB1	2173.74150388629	-0.436120904676984	0.146263554762143	-2.98174692517362	0.00286608813922801	0.0254791932786941
TBC1D4	1426.69373088449	0.408431029478593	0.136973577697219	2.98182347533794	0.00286537163173374	0.0254791932786941
MIB2	903.826908261475	0.642354086425207	0.215446379472054	2.98150327705334	0.00286836976808648	0.0254831622518547
TNIK	438.248153001337	0.924557159041269	0.310175646053111	2.98075355304639	0.00287540092082548	0.0255292948763316
FUBP1	2260.79720046464	0.29374934874868	0.0985639047456193	2.98029333869036	0.00287972474866356	0.0255513468753624
BUB1B	437.739651418776	1.00639365070117	0.33778038462639	2.97943189274984	0.00288783420305873	0.0255989421606133
SOX9	5.02606065062982	4.732459136038	1.58842959953751	2.97933200024472	0.0028887759157195	0.0255989421606133
STARD8	723.25080403595	0.94850197737757	0.318416326779863	2.97881075059734	0.00289369442111632	0.0256261739359829
SLC43A2	3030.79984414013	-0.532272759966678	0.178704127409263	-2.97851408181347	0.00289649719638038	0.0256346463154481
MYSM1	438.361806906859	0.61214649603034	0.205599166330736	2.97737829853655	0.00290725041502116	0.0257134262821553
RBM5	1224.29839170141	0.374415628635297	0.125798180219616	2.97631991163664	0.00291730365483936	0.0257636178581087
TOPBP1	828.678689306226	0.487092989494552	0.163662990580084	2.9761950931491	0.00291849135033883	0.0257636178581087
NPFF	20.7140252602684	1.81529363271703	0.609931521816087	2.97622531019867	0.00291820378311219	0.0257636178581087
TMCO3	3910.98627559004	-0.354007463025429	0.119012387059375	-2.97454300155171	0.0029342532632607	0.0258698671832622
NOG	60.0864787190482	1.94847631917058	0.655012540743332	2.97471605193906	0.00293259862724443	0.0258698671832622
SPEG	6.49163949756877	5.11333685353454	1.71924225696539	2.97418053378935	0.0029377217911576	0.0258736163408665
ASB9	212.951113294495	-1.04936213820532	0.352832420259914	-2.97410917463963	0.00293840508206441	0.0258736163408665
TTLL4	309.87761112769	0.558030767510035	0.187648876772939	2.9738028657921	0.00294133975312293	0.0258830442407256
MYLK	771.370874356413	-0.885344823675388	0.297759933220213	-2.97335109563118	0.00294567293553802	0.0259047589505262
TNFRSF25	404.441021987794	1.07790473551331	0.362562056436748	2.9730213528325	0.00294883936143192	0.0259161920081289
ZNF429	40.4876588411599	-1.80575386100383	0.607790144009084	-2.97101537233358	0.00296816923270936	0.0260695749306782
GLI3	607.487198102953	-1.35656490279224	0.456728406763948	-2.97017851901064	0.00297626737414188	0.0261241774698699
TLE4	594.036317983916	0.747952229186993	0.252070535540364	2.96723386405954	0.00300492301089967	0.0263590403849354
TYW1B	92.9076537841008	0.793051243936758	0.267371993391496	2.96609691193626	0.00301605434129244	0.0264318772173079
ANKRD2	13.4553102011442	3.61402884002351	1.21848697808555	2.96599709723757	0.00301703337098034	0.0264318772173079
PHACTR1	338.890032279965	-0.724108482334882	0.244228153516434	-2.96488538241418	0.0030279572066824	0.0265108535762874
SLC35C1	1084.97890344301	-0.480615654820817	0.162253566317073	-2.96212690870292	0.00305521827403257	0.026732678609462
SGCB	2957.86537070388	-0.490123223926231	0.165507226586216	-2.96134032353516	0.00306303274170149	0.0267841767325359
ZNF804A	12.6223206656867	6.09044089402936	2.05764263692101	2.95991188399114	0.00307727044693803	0.0268469813072535
PRICKLE1	288.721537439839	0.971755534704156	0.328302948249819	2.95993544951265	0.00307703507321519	0.0268469813072535
LMF1	286.024722593388	-0.626568320177598	0.211660257457563	-2.9602549278918	0.00307384572518099	0.0268469813072535
FAM118A	409.313983456465	0.896323797622576	0.302828053965048	2.95984399690403	0.00307794859867114	0.0268469813072535
RPL36A	39.4216820261352	1.27049888332805	0.429334172997988	2.95923074200293	0.00308408083023483	0.0268835821774268
SGIP1	468.380125895232	0.790288806160424	0.267186471863636	2.95781743981321	0.003098255564718	0.0269901987275246
LNX1	99.4465128139884	-0.837809608130022	0.283394167169811	-2.95634033860691	0.00311313363557946	0.0271028048048003
ZNF627	221.028208362604	-0.918956274332371	0.31089561428075	-2.95583543839419	0.00311823415171911	0.0271302001445937
BCL2L13	2043.91411699208	-0.473393907556155	0.160301904744713	-2.95313962931416	0.0031455964570238	0.0273511286175532
PAQR3	539.807054811301	0.902937488541226	0.305919184123547	2.95155562449647	0.00316177592149439	0.0274746060362147
TTLL1	412.679138828761	-0.531099538920761	0.179976140398031	-2.95094415152028	0.00316804194270927	0.0274946440102881
BGN	11959.1580418719	3.07580223373654	1.04229011455175	2.95100393910896	0.00316742877522961	0.0274946440102881
RPS6KB2	615.30059149094	0.435121401927961	0.147509974439372	2.94977613264248	0.00318004259405446	0.0275815561905311
FAM131A	512.843870079137	0.570867147676532	0.193543847117719	2.94954944927448	0.00318237641674471	0.0275845686160531
PERP	5365.73843719756	-0.42950362635833	0.145678848019063	-2.94829093034924	0.00319536193640964	0.0276798476911942
PCDH1	5369.21623227887	-0.864506061333629	0.293359261332355	-2.94691927368268	0.00320956980397819	0.0277855899613723
RCOR2	12.3230323066696	2.19410542740604	0.744600734573553	2.94668716471606	0.00321197971783631	0.027789127951324
AK3	2998.43112997159	-0.478946010066219	0.162613203901697	-2.94530824419247	0.00322633064084314	0.0278959073964806
GPR132	5.24900948157769	4.79627103408057	1.62897412976199	2.94435064771799	0.00323633104172343	0.027964961322571
NPR1	725.057911221229	1.2813454195482	0.435350816330175	2.94324800019764	0.0032478812238978	0.0280268790336145
IQCA1	24.9327641597897	3.77062134940521	1.2811782380961	2.94308882034131	0.00324955172433525	0.0280268790336145
ZNF8	136.18624465396	-0.79821823035474	0.271192058046439	-2.94336875535659	0.00324661449036657	0.0280268790336145
KLHL7	782.464329324422	-0.472727417023263	0.160635139868344	-2.94286429115515	0.00325190935901828	0.0280298034508552
RPL39L	167.672352581719	0.700717290805991	0.238199986422012	2.94171843303362	0.00326396555748109	0.0281162690640089
ZNF28	223.765449986365	-0.571382419951803	0.194279569537707	-2.94103194335576	0.00327120798170533	0.0281611866298576
TCF19	525.584624433096	0.649756820885493	0.220994211663128	2.94015311982898	0.00328050088281036	0.0282172573565422
RIPK2	531.412743810246	-0.450063326391075	0.153081106632772	-2.94003183208452	0.00328178529676045	0.0282172573565422
SH3TC2	217.78705834016	1.06302828315735	0.361917108719236	2.9372147863339	0.00331174645160183	0.0284572470463756
SERPINE1	153105.04030575	-0.835193020342296	0.284534834715551	-2.93529268982913	0.00333233198593433	0.0286164266893532
UAP1L1	2062.1833238075	0.534571131368407	0.182133379304865	2.93505305512183	0.00333490661244927	0.0286208363538137
CYTH2	3120.32897420656	0.425951185091616	0.145152916331983	2.93449967010935	0.00334085908435469	0.0286539571889675
AURKA	612.788536362236	0.615523550524011	0.209767673823324	2.93431079872886	0.00334289288824192	0.0286539571889675
ADRB2	406.404463758194	0.795595376491736	0.271285573779329	2.93268589777241	0.00336043677133545	0.0287865669381642
ZEB2	1003.268838749	-1.16147008136756	0.396154739695363	-2.93185961187972	0.0033693902124446	0.028845470092482
STX12	2168.38630385965	-0.32394576120043	0.110543132731118	-2.93049195546491	0.00338425756060235	0.028934484894182
GBP2	1384.21229717427	-1.0427778968143	0.355926617869571	-2.92975530477583	0.0033922901777134	0.028934484894182
GPR17	16.061001801089	1.99445821460048	0.680616803432688	2.93036875454946	0.00338559976602791	0.028934484894182
HGSNAT	2848.74170294296	-0.47307850145038	0.161467467575419	-2.92986883707339	0.00339105106369562	0.028934484894182
PRSS23	28865.0139970249	-0.396804880358493	0.135438683980829	-2.92977507382352	0.00339207438476818	0.028934484894182
PCDH19	57.4471555646039	-1.67376023518691	0.571243032229756	-2.93003177413587	0.00338927345636181	0.028934484894182
PFDN5	32.2863103231257	1.37269429815796	0.468595905496797	2.92937749147136	0.00339641667619477	0.0289518980758997
REEP5	3531.66310661691	-0.364444832952434	0.124428850224056	-2.92894157822874	0.00340118342345309	0.0289747441828647
CCDC40	79.0430965727907	0.90411393393935	0.308750384268523	2.92830059493314	0.00340820369177191	0.0290167482918116
AKR1B1	5280.31047757506	-0.566775411279421	0.193601741064153	-2.92753261496554	0.00341663224098936	0.0290706833936141
CD63	37089.4042096425	-0.467151705851653	0.15960233498153	-2.92697287859675	0.0034227872752582	0.0290874076525308
TBC1D3D	136.73582267884	1.19237411330391	0.407361270522997	2.92706793597012	0.00342174128394862	0.0290874076525308
NCAPH	301.589009487969	1.01490269592673	0.346878293076316	2.92581783347118	0.00343552042577923	0.0291777594081776
IL13RA1	3102.03354650348	-0.302447590243953	0.103404797244716	-2.92488935042526	0.00344578721379389	0.0292470667791821
SNX7	1265.62943612097	-0.458598390144022	0.156896025026008	-2.92294460658261	0.00346738196175888	0.0293989566309017
RECQL5	357.489244608114	0.494188268409786	0.16907483820325	2.92289659219255	0.00346791667589061	0.0293989566309017
SH3BP4	2549.15965594613	-0.722111739062602	0.247093684116649	-2.92242086900815	0.00347321864260755	0.029425939030658
OBSCN	96.1997242556437	0.88398501394714	0.302568827692188	2.92159975860581	0.00348238733147625	0.0294856283444385
DDX47	11.2796217639702	2.33469094595008	0.799377347680364	2.9206368590815	0.00349316732453378	0.0295588796273468
CACHD1	299.030406351953	-0.582079206807355	0.199343167110857	-2.91998574741042	0.00350047394530198	0.0295803654423528
RNF144A	886.561828116154	-0.79070102745735	0.270802743928019	-2.91984126891832	0.00350209713288405	0.0295803654423528
CTSC	4899.19941914009	-1.15004755918913	0.393845156584149	-2.92005002464315	0.00349975202323683	0.0295803654423528
BRICD5	31.0240755782298	1.44979547270322	0.496637730615738	2.91922136263338	0.00350906943548621	0.0296212390159037
IFI44	592.742913221716	-0.847783368622551	0.290469329243073	-2.91866742293161	0.00351531047276218	0.0296378878110356
TMEM150A	781.475177264037	-0.465040708063533	0.159328403366478	-2.91875584163028	0.00351431361449225	0.0296378878110356
AKAP9	1437.88801947344	-0.484170643619243	0.165927984044848	-2.9179565243701	0.00352333470639756	0.0296875156147067
PARP14	1561.57128321589	-0.536060255062961	0.183746274580723	-2.91739386981401	0.0035296974542182	0.0297230920856725
PLD3	7997.87786453446	-0.349615743135654	0.11985937895984	-2.9168826517347	0.00353548759833395	0.0297538065396759
SIX5	114.651784596687	0.782935517223785	0.268512020391967	2.91583042010885	0.00354743256293182	0.0298362498902915
MYO1B	2639.33481149982	-0.746681269878026	0.256104079659334	-2.91553836577398	0.00355075447585161	0.0298370142118792
PDZD4	8.52769976481161	4.58746754793128	1.5735052713853	2.91544466444177	0.00355182086218035	0.0298370142118792
GNB3	40.0449436091372	1.52105076292357	0.522216980097153	2.9126796348916	0.00358342027469061	0.0300842647728863
SSH1	2593.07458536161	-0.427034804725933	0.146672439272534	-2.91148634906422	0.00359713625220951	0.0301811685789614
RSRP1	656.427181425706	0.632423511553246	0.217320370951556	2.91009769946612	0.00361315790625746	0.03029728906177
ADGRG6	980.893795231088	3.016655251464	1.03733471494944	2.90808280874996	0.00363652028760999	0.0304747861881426
JUN	22195.7307988391	0.894949888856869	0.307858148908076	2.90702030149637	0.00364889515636584	0.0305416263660615
D2HGDH	297.055063615524	1.14163190872844	0.392697677361492	2.90715217976074	0.0036473571104806	0.0305416263660615
STMP1	1264.32774841563	-0.40464653964358	0.13925840604726	-2.90572433743249	0.00366404089610183	0.030649922821247
PRR22	18.7788035554421	1.69794688929213	0.584478174425038	2.90506466039118	0.00367177237813462	0.0306961055043813
RLF	338.477882525417	-0.4817455514446	0.165957663468388	-2.90282196902806	0.00369816801543059	0.0308981715176108
IFT88	309.185060920434	-0.632518597392873	0.217944600834911	-2.90219897611501	0.00370553096337831	0.0309410721331757
CDC42BPA	3250.18836953496	-0.414832930476385	0.142947243531365	-2.90200020810729	0.00370788293977043	0.0309421048687813
IGF2R	6648.41586692357	-0.444488518905881	0.153195385397879	-2.90144848522334	0.00371441846390344	0.0309780269007587
PHAX	1632.05402337563	-0.331297674006777	0.114278327477588	-2.89904202589727	0.00374304719940951	0.0311980512671071
IL18	6.32388635403725	6.07397082275385	2.09603449420447	2.89783915271832	0.00375743237866817	0.031299163773357
GPR150	52.4614357051417	-1.21361342433207	0.418876680209091	-2.89730481946685	0.00376383858166218	0.0313337305425426
UTP25	805.977687623286	-0.503280489342198	0.17372904742229	-2.89692769752461	0.0037683659280111	0.0313526238923679
EYA1	3.57554328448611	5.25253340782642	1.81370183865729	2.89602915753504	0.00377917284582762	0.0314049037325926
LACC1	708.685431864986	0.889805597328492	0.307235248330587	2.89617028698171	0.00377747359173869	0.0314049037325926
ZNF250	150.607630306375	-0.832155987706516	0.287441224955068	-2.89504745826419	0.00379101212702069	0.0314844464089769
OXTR	14.6029831024239	3.28516527612291	1.13527928489295	2.89370670269271	0.00380723607549126	0.0316002869959782
ZNF487	40.526133389621	-1.13904007381994	0.393715187656152	-2.8930559692168	0.00381513306135919	0.0316469161828158
NFIX	1160.97347034563	0.852985767197805	0.294954207123175	2.89192609089177	0.00382888008156985	0.0317419873508531
SGO1	69.3595812773734	1.16772202982512	0.403853937420338	2.89144644047318	0.00383472949584495	0.0317715118014935
RHOC	14108.9846659304	-0.495591061961989	0.171434532465611	-2.89084733883124	0.00384204704061948	0.0317941985733266
PLA2G4C	1687.95386182298	-0.758491555706574	0.262361121682257	-2.89102116519068	0.00383992258604501	0.0317941985733266
BRD2	4266.06786364467	-0.503312522047426	0.174151223391758	-2.89008892527393	0.00385132864705785	0.0318330652339555
CYP1A1	276.735131326079	2.7139578112736	0.939047455685319	2.89011784744461	0.00385097431886313	0.0318330652339555
PAQR6	19.1589171059823	2.30925201525536	0.799898376411726	2.88693174452293	0.00389018612189608	0.032135112723765
CHMP4C	6.6971155730925	6.1576768129791	2.13425245810617	2.88516796107763	0.00391204886995417	0.0322964985779926
MAPRE3	132.525301321686	0.970933353975183	0.336614198525697	2.884409981004	0.00392147855046626	0.0323409926486629
CPQ	1178.35426957645	-0.652182463808171	0.226109910145703	-2.88436036876009	0.00392209647273141	0.0323409926486629
ZNF587	297.978540683789	-0.649854699775942	0.225372683626807	-2.88346701702337	0.00393323834382449	0.0324136187788409
UFM1	1729.35236806225	-0.35299006589224	0.122497196252949	-2.88161751199054	0.0039563967554622	0.0325851277261852
NKTR	1014.93068032735	0.533295688513984	0.185101780024462	2.88109432790709	0.00396297018791925	0.0326199194009761
ZSCAN23	3.59796483195318	5.26072357315671	1.82733734785354	2.87890113959317	0.00399063408618071	0.0328225569311846
TBCB	2683.41921473293	-0.452184157760854	0.157075567863929	-2.87876825091329	0.00399231590499573	0.0328225569311846
ERGIC1	6395.48418685477	-0.579033575252411	0.201192472057422	-2.87800815473428	0.00400194793955235	0.032824010093694
PRSS21	3.59459193463263	5.25949718919849	1.82714010873395	2.8785407118247	0.00399519709928832	0.032824010093694
NXPH3	102.01208203185	0.812400269898278	0.282263521333544	2.87816245634618	0.00399999090499329	0.032824010093694
SLC6A8	1543.92026526582	-0.977218280118088	0.339521922745837	-2.87821850269629	0.00399928027439824	0.032824010093694
ARPC3	4939.61901381586	-0.338976379118951	0.117903615634201	-2.87502955100744	0.00403989685415308	0.0331140486731938
LPAR2	36.4257429421265	1.26554006734971	0.440209434572919	2.8748590283566	0.00404207925256111	0.0331140486731938
CKAP2	999.425058073634	0.42612074197408	0.148264161466908	2.87406435755002	0.00405226380163802	0.0331779098759113
ZCCHC18	75.8168702785423	1.68356348859246	0.5859620419704	2.8731613449417	0.00406386513458271	0.0332532888973574
KIF14	260.415264622186	0.945428669402976	0.329133043976449	2.87248177205394	0.0040726157272199	0.0333052661885604
TRIM13	421.684455999227	-0.55144506429421	0.192097403515941	-2.87065339875065	0.00409624393877744	0.0334787777126919
COL23A1	13.0127422161364	6.13494506217222	2.13737907251688	2.87031212247623	0.00410066803219977	0.0334952213500741
SLC4A7	822.646017089358	-0.470539628926681	0.163970817997943	-2.8696547024153	0.00410920264133909	0.0335452015741532
PGPEP1	1095.39043175783	-0.63622060497134	0.221812181579699	-2.86828523321088	0.00412703283647428	0.0336709623779564
TXN	5271.65475490029	-0.340948065688368	0.118905367495497	-2.86739003351787	0.00413872605846598	0.0337465355536457
C5orf15	992.601757477612	-0.49076303758516	0.171279173420748	-2.86528144539557	0.00416638761406401	0.0339521469535756
TRAPPC5	88.2570022398296	0.94114186276944	0.328548263017835	2.86454676133336	0.00417606491428024	0.0340110483282671
HPSE	1133.75632296662	1.26975252552579	0.443514032301883	2.86293653198669	0.004197346309243	0.0341643322685512
SLC2A10	60.9754672978724	1.62061258561697	0.56639502540919	2.86127616400968	0.00421939333330267	0.0343236648074053
SNX6	3319.1146342638	-0.344723077094999	0.120487588834883	-2.86106710598558	0.00422217672143608	0.0343261978652585
ZNF704	365.415365364454	1.28215538220514	0.448337553779284	2.85979921020925	0.00423909313113201	0.0344435618600931
SPESP1	12.6800425186296	2.11212142227222	0.738689864827542	2.85928035951234	0.00424603340339335	0.0344797776839299
ZNF846	115.207820168829	-0.724658755870761	0.253469104027602	-2.85896286512241	0.0042502853658427	0.0344941336002874
BRSK2	14.0140458512401	2.29093063009632	0.801467300304018	2.85842058587707	0.00425755663336526	0.0345329622727278
GALNT13	98.1234326558667	-2.10711498593353	0.737302554545164	-2.85787018225292	0.00426494837284952	0.0345725884996123
TKFC	452.029857721692	0.582955776152839	0.204022149950626	2.85731611148062	0.00427240111373575	0.0345725884996123
PCDH9	870.136593550503	-0.970655313995314	0.339694483840432	-2.85743619684819	0.00427078485784669	0.0345725884996123
TRIB3	1294.56541520326	-0.327297402577068	0.114539373983137	-2.857509965309	0.00426979226654173	0.0345725884996123
LRRC36	11.3062802688453	-2.76565596710259	0.968085576958653	-2.85683004987142	0.00427894879386048	0.0346054064947854
NRIP3	665.78725376977	-1.16132071252185	0.406650239820275	-2.85582202788104	0.00429255675493354	0.0346549087784925
EPB41L1	413.495243389679	1.12295195815064	0.393210841758419	2.85585197277077	0.00429215194400156	0.0346549087784925
RAB22A	1705.39701756051	-0.353930318706801	0.12392192836944	-2.85607497691331	0.00428913834415927	0.0346549087784925
ACOT11	138.429421226173	0.840743940569525	0.294530828318599	2.85451932271103	0.00431020096418698	0.0347615307611652
SLC2A4RG	1908.96070387822	0.305723842617981	0.107103263733059	2.85447737036249	0.00431077027010849	0.0347615307611652
FNIP1	699.600041943028	-0.521420671891702	0.182723067095143	-2.85361164400881	0.0043225336665733	0.0348361593116871
DPCD	685.642090731993	-0.562273339018518	0.197082953090748	-2.85297804909396	0.00433116132242884	0.0348854443870341
ZYG11A	9.17478193143475	2.52177195997136	0.883986020741366	2.85272832465885	0.00433456610493709	0.0348926289467574
HERC1	1496.93044558633	-0.500619064358531	0.175543764887431	-2.85181911576043	0.00434698291350825	0.0349723086540994
CLK1	1074.65788746915	-0.730327559514327	0.256237136690756	-2.85020184406656	0.00436914925334785	0.0350797497879033
GBX2	316.373312189781	0.78469069725721	0.27530454569775	2.85026422381962	0.00436829237967095	0.0350797497879033
ARID3B	126.517609796779	0.664782813684903	0.233248312935882	2.85010770417725	0.00437044268565985	0.0350797497879033
PHKB	2316.34351796037	-0.397701024438709	0.139512459641618	-2.85064879122861	0.00436301316880061	0.0350797497879033
FZD2	32.8927620171523	2.0817483522253	0.730669383162472	2.84909755382812	0.00438434347794932	0.0351709956873508
CCDC150	27.4318080502859	1.55732093748321	0.546868914977552	2.84770425751322	0.00440358254648698	0.0352845627469811
TRIP13	542.531587941673	0.672924236891928	0.236296428659741	2.84779689946528	0.00440230094679589	0.0352845627469811
UBAP1L	31.6696000641859	1.82532223108683	0.641137143717047	2.84700746006442	0.00441323281617659	0.0353414941669136
ZNF281	895.513739486014	-0.446269998533072	0.156819064925795	-2.84576367512613	0.00443050622202573	0.0354593714115558
NPIPA1	829.889867875809	0.509664014560216	0.179199925073856	2.84410841327173	0.00445358915252313	0.0356235823571061
RC3H1	597.326304266926	-0.476779991813842	0.167673925487272	-2.84349513753129	0.00446216902581549	0.0356417474423181
FZD5	95.0842120332312	1.13606297652377	0.399544439306061	2.84339578970719	0.00446356033430731	0.0356417474423181
TRIM22	2899.51559694222	-0.378840440099163	0.133218191138374	-2.84375907570807	0.00445847463377902	0.0356417474423181
CST1	485.998141537375	-3.18834211065937	1.12187977829031	-2.84196415013225	0.00448365330764439	0.0357816148447988
HEXB	6559.34431914225	-0.464434660609984	0.163491535573563	-2.84072602890816	0.00450109630914416	0.0359001857258907
FASTKD5	431.139393642652	-0.409732716013287	0.144286994861557	-2.8397064919567	0.00451550596582202	0.0359944407815181
LAYN	681.644114324072	2.48017555197005	0.873538943226704	2.83922722759068	0.00452229409276712	0.0360278690603352
FGF5	254.294600473321	0.83239341900199	0.293263650486727	2.83837910910703	0.00453432919411051	0.0360538504533261
TRAM1	8035.25375451868	-0.374463103917258	0.131933774434701	-2.83826567929045	0.00453594100114941	0.0360538504533261
ZNF251	271.913065880002	0.670484123893612	0.236200979748026	2.83861703117773	0.00453095007112894	0.0360538504533261
CETP	129.037363922913	1.32489475370706	0.466785451158857	2.83833772114756	0.00453491724570221	0.0360538504533261
ARPC2	10844.7940217865	-0.351350321630932	0.123839350755831	-2.83714602415572	0.00455187886682083	0.0361598340644588
CXCR4	1589.61475432629	-2.77005063842245	0.976465928543598	-2.83681238377051	0.00455663791126051	0.0361769434166743
DUSP18	206.569304379468	-0.630027477188367	0.22220464215392	-2.83534795259566	0.00457757989815455	0.0363224425518709
PXDN	30835.6505627538	-0.726052884683299	0.256152554016015	-2.83445498902934	0.00459039240110769	0.0364033060432789
EPB41L2	2562.58625277285	0.72197455021589	0.254754608810489	2.83399995622047	0.00459693382948859	0.0364260859412129
SPDYE2	74.7999000590887	1.02719574427891	0.362468420569154	2.83389030875019	0.00459851135351766	0.0364260859412129
POLE4	366.261701616477	0.509309726617525	0.179756183561828	2.83333633661812	0.00460648897963634	0.0364476957101027
PC	300.389518193833	0.603484710387168	0.212992491548298	2.83336142978694	0.00460612734781359	0.0364476957101027
DPM3	1126.93289511221	-0.447485013344174	0.157960947693371	-2.83288382273331	0.00461301482689504	0.0364785443543648
CHCHD7	985.85729174857	-0.481636929484214	0.170042313547924	-2.83245340194969	0.00461922983024924	0.0365069012082191
AKAP13	2138.0413159507	-0.568825257070531	0.200846483353019	-2.83213949069117	0.00462376729043952	0.0365219753100359
NPTN	3037.5972847953	-0.334309188996828	0.118074856097129	-2.83133259736368	0.00463544913397334	0.0365934318785411
SUMF1	1892.27484152759	-0.531622000375097	0.187971392113579	-2.82820696488683	0.00468095334752061	0.0369316580589041
SRSF11	3226.50507468845	0.379531029566352	0.134262172056454	2.82679047830961	0.00470170798189358	0.0370322841954477
NBAS	1398.29054541778	-0.480682900974823	0.17003518392617	-2.82696139631628	0.00469919924644269	0.0370322841954477
RIOK2	557.741791617386	-0.447925839628709	0.158447853378069	-2.82696060614923	0.0046992108417304	0.0370322841954477
GIMAP5	28.1457414989672	2.63287580535229	0.9317133476348	2.82584317594674	0.00471563448652066	0.037120918639357
CSMD1	3.95762924363933	5.3974784263305	1.91018104033013	2.8256371057885	0.00471866891067835	0.0371237600530762
ADGRB2	11.802117606181	2.41031587847407	0.853258560748025	2.82483644390397	0.00473047559876768	0.0371575034264175
ELL2	954.331486002732	-0.426295400451364	0.150911609258891	-2.82480189923657	0.00473098560117428	0.0371575034264175
FBXL17	420.826848975031	-0.417695990532753	0.147854741414715	-2.82504292074858	0.00472742830219229	0.0371575034264175
ZDHHC11	4.9169385469203	4.69885979405413	1.66389521670902	2.82401184093065	0.00474266327142457	0.0372281640401366
MAFB	317.355505302864	1.27525989480826	0.451736937111025	2.82301443615366	0.00475744293860674	0.0373230805906741
FAXC	39.2206285237056	1.44448016233553	0.511878128690206	2.82192201888302	0.0047736783337683	0.0374293039766836
PTPRH	7.61999325303887	4.42309874164409	1.56993627370127	2.81737470223311	0.00484180023652539	0.0379420079483023
ARFGEF3	534.889930171546	-1.37448136342718	0.487898431195753	-2.81714651153636	0.00484524175113332	0.0379475617350464
DNAJB4	2772.72000033445	0.769567245583202	0.273196060557414	2.81690462158576	0.00484889229082019	0.037954745406048
ORAI1	1881.62077806503	-0.614800476337811	0.218343998580438	-2.81574249961039	0.00486646545086374	0.0380708390144754
KLF15	34.9622221393754	2.04940569750571	0.727942092491454	2.81534165786652	0.00487254017629003	0.0380968991486281
RFC3	230.165828385303	0.655168918430168	0.232762704893132	2.81475040742019	0.00488151305328571	0.0381241227547387
PCDH17	32.878875842701	1.98367268888198	0.704715846334596	2.81485466688391	0.00487992971631845	0.0381241227547387
RARRES2	5.40488900377714	5.84817374561015	2.07860423538727	2.81350997272483	0.00490038661111021	0.0382500103889131
NIPAL1	84.6611902383387	-0.966590390147966	0.343733495565037	-2.81203433072201	0.0049229248667465	0.0384043453368775
HELZ2	812.198927346587	-0.880539698567754	0.313412232732681	-2.80952562345833	0.00496145695218182	0.0386832067591223
POLQ	111.296454691322	1.231846638059	0.438522062504095	2.80908702979453	0.00496822140296751	0.0387142101019118
DDA1	4020.96416637367	-0.382218892217255	0.13607454056926	-2.80889349777162	0.00497120890769276	0.0387157638206515
HES5	6.69854734953039	4.22304470826314	1.50381585026171	2.80821930925134	0.00498162887623605	0.0387638152973835
PXK	628.489924931009	0.72859825361411	0.259460009795237	2.80813314617968	0.00498296199811533	0.0387638152973835
PCLAF	100.177303174483	0.909025754348096	0.323747548131459	2.80782282242638	0.00498776602553944	0.0387794619432479
HAGH	1754.57990101447	-0.390350256085693	0.139044573855543	-2.80737496805334	0.00499470650630022	0.0388116925274118
GIMAP1	681.267597560736	0.559888223050872	0.199479343735145	2.80674786956514	0.00500443944098141	0.0388655738688299
CCHCR1	298.957217032266	0.64531535223003	0.230067681388824	2.80489353539152	0.0050333202029995	0.0390680180764958
PRR11	1202.4822217463	0.768844504406984	0.274128717836254	2.80468427560457	0.0050365888127362	0.0390715487450585
POMGNT1	2262.34292547414	-0.296619810455566	0.105782530376595	-2.80405289417425	0.00504646253929872	0.0391262863320503
DNMT3A	1023.13207293684	0.594514374041092	0.212066843608169	2.80342916377613	0.00505623379613822	0.0391583170625629
FGD4	324.622789376542	-0.863661130046073	0.308064663034582	-2.80350599623665	0.00505502922858341	0.0391583170625629
FES	1172.00480375339	0.328418143755052	0.117186676076127	2.80252119739027	0.00507048841962551	0.0392468239659531
WDR62	202.266638247527	0.899829953167769	0.321100614306721	2.80233021388192	0.00507349138668742	0.0392481901925022
RNF111	680.562932453667	-0.366735788393343	0.130924455382525	-2.80112517804134	0.00509247610980554	0.0393731198556569
ACOT13	739.948969759414	-0.500455848549132	0.178678024391882	-2.80088080362652	0.00509633392620287	0.039381019977325
SPC25	209.08656201517	0.782460582149606	0.279491179257276	2.79958954063927	0.00511676233849515	0.0395168864473546
MCF2L	4.58092714538085	5.60949995238558	2.00420734485524	2.79886208719126	0.00512830357295304	0.0395840041211929
SYNE2	1013.71616776445	-0.53737558328233	0.192053263363279	-2.79805494513184	0.00514113661797065	0.0396610128206336
ZSWIM5	156.424437075844	1.87616729342473	0.670784108383007	2.79697635942422	0.0051583307471335	0.0397457179512901
PPP1R3E	104.943260391195	1.08506786925071	0.387963778547404	2.79682776911126	0.00516070354790264	0.0397457179512901
VMO1	8.66237981021818	2.911407216348	1.0409330518832	2.79692071558382	0.00515921919391921	0.0397457179512901
DHX32	1065.70325754488	-0.464294028067381	0.166062663990384	-2.79589654236948	0.0051755965438956	0.0398383223994093
NCSTN	3945.31691658524	-0.457801643507188	0.16378215579892	-2.79518633317566	0.00518698092561287	0.0399038322066816
IL17RA	1436.87980507532	-0.995982181615473	0.356395997987805	-2.79459417961689	0.00519649021323334	0.0399548522153699
GGNBP2	1827.28503275084	-0.400893761150259	0.143489242539952	-2.79389419062991	0.00520775152490408	0.0399971447316471
TRPM2	10.1980913789265	2.31940531103269	0.830138824674396	2.79399691002578	0.00520609761232687	0.0399971447316471
LTK	11.1691567622689	2.6594484665209	0.951976895176338	2.79360610535436	0.00521239259636625	0.0400106598082597
LYPLAL1	412.220757265958	-0.661160085166629	0.236778991896377	-2.79230889476874	0.0052333370707783	0.040127067125802
ZNF578	50.9632079414851	-1.43003493529615	0.51212913047586	-2.79233273445583	0.00523295147566971	0.040127067125802
GABRR2	15.6752540689359	2.04113652754711	0.731081215028653	2.79194224333491	0.00523927070995481	0.0401503935311438
MYCBPAP	12.6595531702177	1.98668433526591	0.711866014413129	2.79081216835974	0.00525759733485939	0.040268613674494
FGR	9.32194965286262	3.66491195138076	1.31342470208993	2.79034797011899	0.00526514208405748	0.0403041692277961
TTC29	19.6238164398833	-2.33264903587787	0.836206646283555	-2.7895605066584	0.00527796332785469	0.0403800544190579
ANO10	2291.49464368276	-0.381547506681816	0.136856640892705	-2.78793563975422	0.00530450809599147	0.0405607926326749
JHY	141.10571395481	-0.931138329092053	0.334047104193771	-2.78744619367191	0.00531252756890951	0.0405997566438511
SIN3B	2066.81737927714	0.437866127915655	0.157158675415923	2.786140356279	0.0053339770519356	0.0407412570644542
ARSB	993.870304411013	-0.477180447975353	0.171349755270455	-2.78483297056469	0.00535553028727407	0.0408609305324658
PCDHB11	29.5201299860953	-1.61273281990616	0.579099588421469	-2.78489719583847	0.00535446965131615	0.0408609305324658
POP1	276.092647890224	0.631310043075272	0.226786064212762	2.78372502854938	0.00537385707412999	0.0409782423566003
SOWAHC	142.587955138162	0.962330680001495	0.345790633141476	2.78298654668234	0.00538610394699828	0.0410490885883744
MMP16	640.86896237814	-0.752039105434364	0.270273660551105	-2.78250978619562	0.00539402385248938	0.0410868980886822
IGF1R	1612.71870790252	-0.507529453709176	0.182412646215146	-2.78231506553866	0.00539726155898453	0.0410890208377517
SLC33A1	310.768326720863	-0.477977733333848	0.171823849575605	-2.7817892249209	0.00540601371274719	0.0411330994055931
GLRX3	3061.16110693765	-0.349862551815315	0.125844890707306	-2.7801093063765	0.00543406040259038	0.0413238569279135
ZNF384	1138.24438094636	0.341640949752475	0.122923191110583	2.77930426850969	0.00544754722691271	0.0414037442763601
PCDHB6	21.0320040607952	-1.60984327986509	0.579306628737963	-2.77891396370205	0.00545409688561873	0.0414308475676705
WIPI2	3715.29588798477	-0.360064205490026	0.129582928731644	-2.77863920050528	0.0054587119168993	0.0414432332848899
TBC1D7	691.572183649676	-0.469020343550897	0.168853082383755	-2.7776830421428	0.00547479942128782	0.041542658340985
SIPA1L2	662.734695432228	-1.27558641596699	0.459327767663039	-2.777072290789	0.00548509778816832	0.0415980709374687
PTK2	3957.10963006309	-0.313333673260897	0.112845843463688	-2.77665232181745	0.00549218936270109	0.0416291165340979
RNF19B	1977.57670627367	-0.447518495302566	0.161227817354515	-2.77569034082092	0.00550846452193342	0.0417296990461361
REM1	3.96040777407149	5.39851012044034	1.94521661769504	2.77527452281239	0.00551551295277241	0.0417375546932958
GRAMD4	624.930466881249	0.663787916281373	0.239173352403561	2.77534227626393	0.00551436392554408	0.0417375546932958
INAFM2	942.44493513322	0.644727913519155	0.232346168881075	2.77485923965957	0.00552256044035014	0.0417681232433018
PRRG4	13.9842473019576	3.94014149534446	1.42009503090555	2.77456184945028	0.00552761223967351	0.0417835729777389
TENT5B	11.8985248230065	2.42080778903199	0.872646009395943	2.7741005665146	0.00553545635396684	0.0418149936280997
ASGR1	161.268419877388	1.3007578464822	0.468916737183434	2.77396335710952	0.00553779153694911	0.0418149936280997
MACF1	12504.176448962	-0.713358888013922	0.257233641459308	-2.77319437678127	0.00555089536407971	0.0418684046852857
MAN2A1	2432.70720800435	-0.603096633495916	0.217462690470486	-2.77333381736012	0.00554851714878734	0.0418684046852857
GYPC	8001.42180076502	-1.20350318453762	0.43411765301211	-2.77229727053751	0.00556621788143119	0.0419419352033439
NQO1	7990.02582716932	-0.743782022885561	0.268293504250648	-2.77226996219296	0.005566684904203	0.0419419352033439
IFNGR1	1760.04259210792	-0.559201899237889	0.201818311463747	-2.77081844150866	0.00559155951498962	0.0421065051112505
RRP9	626.188450454005	0.48295523668976	0.174323145255751	2.77045963105595	0.00559772386445651	0.0421300778221372
CBR3	84.9445700236504	-1.00969653141193	0.364549059097016	-2.7697137222434	0.00561055817455788	0.042203797839605
ATAD3B	972.099650199683	0.80821482796602	0.291892757860401	2.76887591830062	0.00562500530856411	0.0422835898564551
NCKIPSD	268.93495905763	0.579123124932242	0.209164441876655	2.76874558474787	0.00562725580114712	0.0422835898564551
CTNNBIP1	1499.28227366099	-0.839977952557766	0.303441969364168	-2.76816669202963	0.00563726146399707	0.0423358640827817
SLC49A4	273.365596890594	0.612373388295877	0.22127321457713	2.76749894679376	0.00564882279771797	0.0423519543524641
AQP3	15.8573996315704	2.06431140978413	0.74583352303116	2.76779113037788	0.00564376130492225	0.0423519543524641
CEP290	648.216174552084	-0.423244042032622	0.152942634706145	-2.76733850470026	0.00565160387549446	0.0423519543524641
NUDT11	116.062859842524	1.05375321615913	0.380747062648998	2.7675938162931	0.00564717892574381	0.0423519543524641
ZBTB43	379.863918323801	-0.562121239792648	0.203142942470019	-2.76712167775954	0.00565536428175156	0.0423572753055028
ABHD3	99.9138297479593	0.710774599278507	0.256980425517008	2.76587058274392	0.00567710600448787	0.0424971935193092
FGL2	7.06128848842864	3.23065131430227	1.16935772492033	2.76275706351738	0.00573154086805971	0.0428517292492338
SLC26A4	53.8552652071493	1.70835661264701	0.618379937067787	2.76263266358162	0.00573372554695927	0.0428517292492338
IPPK	243.618991034694	-0.561999725611083	0.203406206509871	-2.76294285830364	0.00572827938679266	0.0428517292492338
E2F1	322.170455582201	0.83863885526891	0.303592301700597	2.76238511507442	0.00573807516282287	0.0428611682146091
PPFIBP1	6294.77051680979	1.01230019740416	0.366834875312722	2.75955277300497	0.00578805378416802	0.0432112445413748
SULT1E1	4.60413636374612	5.616399962509	2.03661377581501	2.75771480543062	0.00582069562893841	0.0434082596688715
EPS8L1	577.374816423969	-0.464687084267474	0.168500694821694	-2.7577754783694	0.00581961544937027	0.0434082596688715
SMG8	564.31953080287	-0.425474520839515	0.154300187962542	-2.75744654920837	0.0058254736461356	0.0434205727591191
GPR4	1106.95000968049	0.540220293832099	0.195982683969797	2.75646951500752	0.00584290589322331	0.043527141219581
IGF2BP2	2869.92307617934	0.464739427382994	0.16863001109976	2.7559710418809	0.00585181775598199	0.0435701562249683
ARL6IP4	22.920355527105	2.21538397512148	0.804132538443926	2.75499854714058	0.00586923960915747	0.0436764529543198
SLC9A3	29.5511292512752	1.94344578615062	0.705494417925824	2.75472879270173	0.0058740804276034	0.0436890631053566
KIAA0232	804.283849907313	-0.380734277786354	0.138266816600129	-2.75362004527411	0.00589401502596286	0.0437904187536224
HOXB8	414.256380141808	-0.727817059629905	0.264296838391035	-2.75378647758578	0.00589101879090682	0.0437904187536224
ZNF461	108.993236666151	-0.822263721622524	0.298784620274633	-2.75202826995154	0.00592274078213314	0.0439803093586635
KIAA1549	513.000404606871	-0.848204054395523	0.308237295746551	-2.75178917704028	0.00592706642201156	0.0439889066467411
PPP1R13L	1300.63938851557	0.527060564761814	0.19158365617132	2.75107269218466	0.00594004603382562	0.0440616876205676
ANLN	1574.49446047899	0.753875428447728	0.274218424369452	2.74917861621157	0.0059744819624789	0.0442934631772461
SPDYE6	67.4189205006357	0.971524547901786	0.353450990439104	2.74868248832696	0.00598353167371299	0.044336884109487
DYNLT1	3683.18244451579	-0.502052250822481	0.182836655778678	-2.74590589444061	0.00603440701226785	0.044690013745254
CD14	10.321801220577	3.82711649269861	1.39453627781485	2.74436495742904	0.0060628093370423	0.0448764234830327
EMC7	2167.95696656429	-0.397863188293035	0.144997495868921	-2.74393144453134	0.00607082145846082	0.044911788370904
SAMD9	800.306619506921	-0.442513556079368	0.161422489091132	-2.74133770685164	0.00611895809211388	0.045243797692808
SGSM2	1417.06918541497	0.553974703294604	0.202116307837531	2.7408708838077	0.00612765817534597	0.0452840135299915
ORC1	103.270520949875	1.24290107473273	0.453855824296822	2.7385372362653	0.00617131714478856	0.0455581658014535
RASL10A	30.6806830128399	1.8143176817458	0.662491348496265	2.73862849056666	0.00616960466801312	0.0455581658014535
SUGP2	1416.35154220404	0.459774857779324	0.167929263190588	2.73790790862645	0.00618313875624855	0.0456211821303227
FAM3C	5570.88902799707	-0.330189834418436	0.120631697077136	-2.73717308484273	0.00619696786261862	0.0456746792676869
PGF	5242.91172013116	-1.22644213495593	0.448061659723908	-2.73721731895483	0.00619613460621801	0.0456746792676869
TUBA1A	24130.1326596104	-0.73447237702782	0.268371103435651	-2.73677891406788	0.00620439747830398	0.0457051795139147
DNAH1	143.18502095941	0.754465153108537	0.275849863126106	2.73505719581826	0.00623694377860543	0.045856892389942
UBE2J1	3819.93503163008	-0.422083092564746	0.15433208146962	-2.73490183340677	0.00623988820111948	0.045856892389942
PAG1	25.0963993914798	1.85763014732821	0.679158332080181	2.73519451883703	0.00623434227945143	0.045856892389942
PDLIM1	8340.26676390185	0.478165775899994	0.174843818267024	2.73481659597329	0.00624150414928636	0.045856892389942
ZNF626	47.3282427029185	-1.20130969112192	0.43916194372787	-2.73545945471614	0.00622932599437503	0.045856892389942
SRGAP1	466.469987366819	-0.696341253173819	0.254651944801046	-2.73448236854368	0.00624784413471628	0.0458791981251562
BTN3A2	1060.49811876943	0.566575631536635	0.20729968032142	2.73312351788558	0.00627368001918238	0.04604456699068
ZDHHC2	1117.00923328001	-0.544734474223599	0.199358243281125	-2.73244018034128	0.00628670865124069	0.0461158142266922
CFD	14.2861183834609	1.77466930694365	0.649698994125475	2.73152540328685	0.00630418807256342	0.0462196175161646
MITF	71.1084757719541	1.33427837494594	0.488525483629191	2.73123597367687	0.00630972755216284	0.0462358188861916
SEMA5A	3.79347279062222	5.3363910418207	1.95441128307151	2.73043401255551	0.00632509941992531	0.0463186086680596
TSPYL4	779.919201878532	0.481040558018107	0.17620454678043	2.73001217509748	0.00633319865557884	0.0463186086680596
TPM1	7289.70672464271	-0.419253488894477	0.153556876960603	-2.73028142531215	0.0063280280024823	0.0463186086680596
THSD4	2632.26324114394	-0.668355737359376	0.244823319022332	-2.72995129723901	0.00633436827456756	0.0463186086680596
CAV2	6519.91391562992	-0.369156066340606	0.135236537166438	-2.7297065872537	0.00633907173929154	0.0463286053535802
GALNT8	3.26072196773409	5.1191470124423	1.87661996979082	2.72785491727071	0.00637476388211979	0.0465649506928539
ARSI	4.95436891791315	4.70847514358081	1.7264938310425	2.7271890920906	0.00638764223418241	0.0466344900440888
QRFPR	3.25119764266083	5.11531584834426	1.87614408641827	2.72650479532724	0.00640090225207075	0.0467067412886256
HLA-C	1447.89549203111	1.11617224723945	0.409715872010984	2.7242592330168	0.00644458999923127	0.0469584900012278
GRIK4	5.23581959543539	3.84576141929467	1.41160763729312	2.72438411191176	0.00644215343537452	0.0469584900012278
SIRPA	3633.78505429949	0.812073178472077	0.298094911134	2.72421013623756	0.00644554817386866	0.0469584900012278
DSP	11.3404725009932	3.62774449499204	1.33182408858485	2.72389163560387	0.00645176715771449	0.0469791498437459
PHACTR4	1262.31720812014	0.410541732805974	0.150739034922061	2.7235263448399	0.00645890640252134	0.0470064854850164
PLXND1	37166.3622147007	-0.607567562223451	0.223103707783401	-2.7232517480763	0.00646427780168092	0.0470209332394664
SULT1A4	11.8095071219035	2.12278437194147	0.779716380322954	2.72250837036696	0.00647883921576579	0.0471021787173422
MRPL17	2937.12365864946	-0.574433021466332	0.211029954026839	-2.72204495383283	0.00648793162471148	0.0471435994457057
TTC32	33.3415477824732	1.28796224571439	0.473296742734869	2.72125736228841	0.00650341080495166	0.0472313611075098
GAS1	19.7134621540386	2.35588521953202	0.865879809579217	2.72079934590101	0.00651242784400212	0.0472721239110368
PLEKHO1	2960.30093776849	-0.444656088026933	0.163491503708292	-2.71975043314976	0.00653312032991778	0.0473975490602081
NUDT18	340.217179233104	0.564178012275726	0.207544322977059	2.71834952738306	0.00656084900433176	0.0475738638507315
SPARC	87125.6847855513	-0.810631862643727	0.29823960055243	-2.71805575497751	0.00656667716355204	0.0475758668866384
IQGAP1	11660.8210579573	-0.486602681400299	0.179041694031343	-2.71781767946808	0.00657140376556045	0.0475758668866384
NEDD4L	985.847203974273	-0.463572056178918	0.170562694763695	-2.71789828849252	0.00656980306201658	0.0475758668866384
GPC5	31.3053814185807	1.89272780138162	0.696500406176394	2.71748269577071	0.00657805950311059	0.0475992361960363
GPX1	8159.60995668986	-0.431428830694089	0.158814914199294	-2.71655110522364	0.00659660101029186	0.047685524742378
ZNF276	360.567840923266	0.781533030679408	0.287694444227653	2.71653848852563	0.00659685244347602	0.047685524742378
TTC1	2067.29121956633	-0.38051369948922	0.14010443002493	-2.71592910674924	0.006609006836695	0.0477270794797771
OLFM1	11.0386547761221	3.05211683676139	1.12379340115383	2.71590564033184	0.00660947528731178	0.0477270794797771
HSPG2	91633.2557012427	-1.12202921573512	0.413232735983162	-2.7152476510981	0.0066226226222536	0.0477661398945946
PEG10	731.690603322618	-1.20932473409171	0.44542407778598	-2.71499632463239	0.00662765059924098	0.0477661398945946
MEN1	1170.50984382332	0.349345927512293	0.128675059942971	2.71494668560576	0.00662864407150251	0.0477661398945946
ZNF776	194.259008183102	-0.744514923307124	0.27422075610392	-2.71502031387069	0.00662717052816615	0.0477661398945946
CHST6	6.32642747758888	4.14289984056266	1.52635097113373	2.71425112501185	0.00664257906644183	0.0478417286911884
STUM	6.89659079597049	6.19986205145772	2.28474348036438	2.71359218430462	0.00665580470082797	0.0479040782880825
PRPF40B	53.1087145290487	0.920088575909656	0.339081133243521	2.71347617341148	0.00665813561111906	0.0479040782880825
TPPP3	58.6456506971635	-1.44282251348746	0.531805389819587	-2.71306485625679	0.00666640577918916	0.0479387419211914
AMIGO1	70.4392004187432	1.00206127836143	0.369384507820671	2.71278642483814	0.00667200931435832	0.0479542035917079
NPW	9.89434834718478	2.45150130699729	0.903958170725574	2.7119632151005	0.00668860149034764	0.048048587840128
GUCY1B1	38.9938055098616	3.38189978190006	1.24765048530672	2.71061472882661	0.00671586101933369	0.048119942921907
FUT11	767.861805722695	-0.416859896692351	0.153787955937235	-2.71061471720504	0.0067158612546922	0.048119942921907
IFIT1	184.781596653248	-1.82714113165	0.674045053970924	-2.71071068749183	0.00671391792830412	0.048119942921907
GALNT18	336.814423417112	3.88424830570493	1.43266206247467	2.71121041552227	0.00670380697654662	0.048119942921907
SRPX	8575.91964217338	-0.514235926340523	0.189708637317533	-2.71066164204109	0.00671491099876524	0.048119942921907
LIPE	90.0152825728644	0.722017799388792	0.266384425049	2.71043548907179	0.00671949184396902	0.048121126222462
NUP43	594.317912408998	0.39963149197907	0.147470577838545	2.70990659856638	0.00673021576229404	0.0481730804511418
CTHRC1	2456.18823743409	-0.772584357734341	0.28511773306759	-2.70970293366913	0.00673434942433065	0.0481778341608734
KRT7	11949.993965	0.625681403472232	0.230947672419942	2.70919120732479	0.00674474569342729	0.0482273628727762
NDRG2	6.42614192150765	6.09774850483714	2.2509998086311	2.70890671845297	0.00675053162664819	0.0482438920059891
DHRSX	1248.39280560313	-0.401861033590591	0.148375264214109	-2.70840989378591	0.00676064674310813	0.0482913275076129
CENPW	402.816590991636	0.484484858436781	0.178911829390207	2.70795318614801	0.00676995711019536	0.0482931019447822
LMNTD2	19.4545789368608	1.69560159366423	0.626093872273005	2.70822263043149	0.00676446287038824	0.0482931019447822
PJA1	608.60291924735	-0.367726448057704	0.135798351232265	-2.70788595532179	0.00677132863938434	0.0482931019447822
TBC1D3I	78.1756418955459	1.16469933879831	0.430171002727375	2.70752638233137	0.00677866827738582	0.0483083372243124
RASSF2	749.715066003916	1.27080964046635	0.469376759111919	2.70744048527409	0.00678042267392949	0.0483083372243124
C1GALT1C1	1460.88664021256	-0.347127415682721	0.128300216905312	-2.70558713037023	0.00681837587287394	0.0485538294208859
ME1	767.165844924084	-0.534527226526414	0.197749217538215	-2.70305608882177	0.00687051516461973	0.0489000377118962
CENPM	138.816139739504	1.03000509160524	0.381258619704558	2.70159161884237	0.00690084648250361	0.0490803718433083
DRP2	17.1596777629328	2.02108253064723	0.748135768277313	2.70149164943824	0.00690292137476459	0.0490803718433083
SEMA3E	42.9450721245541	-2.74898239516729	1.01776857903638	-2.70098964714554	0.00691334904508057	0.0491293576458489
TMEM9B	1392.81159711614	-0.462272061609412	0.171201627550651	-2.70016160607261	0.00693058016812072	0.0492266169895265
P2RX7	17.7892226966975	1.7489997968647	0.647877579361733	2.69958376795159	0.00694262753637353	0.0492869764673225
PIK3IP1	956.899729400326	-0.456903253909706	0.16928432639602	-2.69902869117864	0.00695421806308199	0.0493440327153585
ZNF440	99.7527332533805	-0.69657176372119	0.258541718766644	-2.69423351497832	0.00705507174135693	0.0500340787540768
GDF3	216.39566183345	2.98784127469995	1.10910401831693	2.6939234060607	0.00706163904195141	0.0500550891968031
FANCC	257.45705615647	0.64405953094977	0.239140684932147	2.69322441362294	0.00707646201920999	0.0501345671422193
FBXO32	157.668925454457	-0.881790240217105	0.327435806051231	-2.69301714693701	0.00708086272613086	0.0501401630877374
PAPPA2	3.6164191152113	5.26773609123125	1.95850791959627	2.68966800620196	0.00715231346375386	0.0505945108291829
DBNDD1	1066.61943744397	-0.412484478359739	0.153354957020148	-2.68973684564723	0.00715083834869669	0.0505945108291829
RRAGB	460.645158028695	-0.607303622035661	0.22584835132176	-2.68898851145675	0.00716688857005546	0.050671799737164
GEN1	156.960828573515	0.622787880269009	0.231643956008077	2.68855657191113	0.0071761674926755	0.0506857893200875
PARPBP	138.8757470412	0.66801971238144	0.248455632415815	2.68868814076004	0.00717333999008606	0.0506857893200875
AMH	42.3475010907503	1.65857687908222	0.617445232459771	2.68619270485708	0.00722713931679047	0.0510198558988065
TLR6	138.851184940989	-1.63262334212544	0.608009531544449	-2.68519366460966	0.00724877902629784	0.0511206427420883
CPNE5	570.47369613064	-1.11740834737448	0.416120107965339	-2.68530245471232	0.00724641976056253	0.0511206427420883
TAF1	824.415315224643	-0.353350479032778	0.131688077282072	-2.68323819684839	0.00729130379769215	0.0513944388501285
WNT5A	4.21943690412666	4.47121276249428	1.66668618710896	2.68269623704632	0.00730312912971898	0.0514455422007837
TALDO1	7317.36111798901	-0.572744074407683	0.213512760366861	-2.68248170940035	0.0073078147836016	0.0514455422007837
CETN2	1283.58090154461	-0.381984965119931	0.142404342923922	-2.68239687973564	0.00730966835389213	0.0514455422007837
NBPF14	849.304942571648	0.758080816368422	0.28282746689219	2.68036490478979	0.00735419427188202	0.0516584500169401
EXO1	108.710245074168	0.833943248908932	0.311138055880222	2.68029973559381	0.00735562631886596	0.0516584500169401
VAMP5	11262.2078429644	-0.673272216287259	0.251194050715343	-2.68028726942352	0.0073559002826426	0.0516584500169401
RHAG	10.791501297042	3.01340429416079	1.12433407830521	2.6801680677536	0.00735852038985363	0.0516584500169401
STXBP2	42.4755106167677	1.48013794202218	0.552180980436283	2.68053046820394	0.00735055725778167	0.0516584500169401
LY6K	219.072821918857	-1.49341140705303	0.557464114598814	-2.67893729469525	0.00738562233509287	0.0518225122511872
ACKR1	8.59684834433368	5.52707375690824	2.06401329733026	2.67782856053173	0.00741011357895904	0.0519680995744572
GALNS	1596.09335863776	-0.528997897379426	0.197600546587104	-2.67710746005573	0.00742608130866128	0.0520537935649019
VPS13D	1158.11276323286	-0.55082379746673	0.205773465361439	-2.67684561028903	0.00743188722763434	0.0520662805697447
MAPK8IP2	10.6934317359641	2.23502329250499	0.834995511008644	2.67668899178292	0.00743536182988649	0.0520662805697447
SLC18B1	531.446305001292	-0.861098327237966	0.321868139854253	-2.67531395815655	0.00746592973637613	0.0522539820157858
COLGALT1	8808.75621054033	-0.588379487090854	0.219944339949706	-2.67512902230354	0.00747004956954549	0.0522564777444376
CCDC17	16.2365656273251	1.9165359765425	0.716641822002166	2.67432895723005	0.00748789619237976	0.0523549478989855
RNASE1	4116.61021396252	-1.07986512717369	0.40382180309484	-2.67411298473172	0.00749272032444388	0.052362312242188
TCP11L2	222.387011448654	-0.563978416717081	0.210951245139589	-2.67350124595799	0.00750639973535604	0.0524315224975624
FGFRL1	684.967310368356	0.587453865037251	0.219772539959838	2.6730084893436	0.00751743480427518	0.0524822019568452
TP53I3	2982.4649227997	-0.442595649135425	0.165731029618752	-2.6705659776179	0.00757234883295265	0.0528390130122515
AP3S1	1915.99076235439	-0.323504968765058	0.121164190323999	-2.66997177879033	0.00758576224072169	0.0528963053975441
VPS37B	1288.06621187751	-0.373148260211045	0.139763959557436	-2.66984608473188	0.00758860237873225	0.0528963053975441
U2AF1L4	36.3056688132213	1.25980078171532	0.471889168222269	2.66969633242763	0.0075919873726995	0.0528963053975441
AARS2	430.319344922671	0.46601638703535	0.174663402336363	2.66808261376877	0.00762854977023633	0.0530980915989458
MAZ	1220.65338263045	0.446883298741672	0.167492431480198	2.6680805502218	0.00762859662537066	0.0530980915989458
SPTLC2	2291.96527769061	0.417732898970145	0.156598133043579	2.66754712110071	0.00764071738427423	0.0531558124238637
ERFE	12.1922533850668	2.62795944465037	0.985339436725617	2.66706004722936	0.00765179991766855	0.0532062562126918
OSGIN1	456.637791014147	-0.745811672853287	0.279681653001294	-2.6666449688419	0.00766125568570241	0.0532453435694012
S100A6	26397.7103102448	-0.414841547699412	0.155652152567607	-2.66518349316901	0.00769463251035395	0.0534238335193875
[truncated: 12,184 more rows]
