# Supplementary material for: A Versatile Microfluidic Extrusion‐Based Hydrogel Platform for Self‐Organization and Long‐Term Maintenance of Engineered 3D Lymphatic Endothelium
Source: Adv Healthc Mater. 2026 Jun 3;15(25):e71307. doi: 10.1002/adhm.71307 (PMC13331603; doi:10.1002/adhm.71307)
Supplement: Supplementary file 4 — Supporting File 4: adhm71307‐sup‐0004‐Dataset.zip. [file ADHM-15-0-s002.zip › AHM_6245587_Supplementary_Dataset_3_HDLEC3D_vs_HUVEC3D.xlsx]

## Sheet: HDLEC3D_vs_HUVEC3D
Gene	baseMean	log2FoldChange	lfcSE	stat	pvalue	padj
ABCC3	401.085915704561	4.8707777185642	0.301835682629659	16.1371832386712	1.3977622197851e-58	1.9402337372837E-54
WNK4	298.334138250136	4.99561878843776	0.310900106865843	16.0682440376047	4.25983137741186e-58	2.9565359674927E-54
HSD17B2	578.692759415496	6.6562725989261	0.415316338762677	16.0269943117496	8.27915029277536e-58	3.83076284046716E-54
HAPLN1	748.853723472056	6.15312946268625	0.404138337838961	15.225305017061	2.40235591765779e-52	8.33677562325195E-49
SERPINE2	1921.8465965599	3.0717532402963	0.202132596493605	15.1967238020092	3.71754030998594e-52	1.0320635408583E-48
TRNP1	1739.04407059158	2.26766842905472	0.153574345321777	14.7659325801024	2.42938470964987e-49	5.62038152577496E-46
TGFBI	2324.02464795208	4.30037671437878	0.296973656152422	14.4806673093307	1.60531066395453e-47	3.18333104662183E-44
BEX1	246.617435847282	6.8553851995208	0.497897578565018	13.7686654738884	3.93413359903528e-43	6.8262135610261E-40
ZFHX4	261.400856539523	3.56045020981331	0.265409923013143	13.4149099227047	4.94533612919668e-41	7.62735675659767E-38
G0S2	376.684041320903	3.99875273000408	0.298710958726308	13.386695777934	7.23275283272951e-41	1.00397842071118E-37
AOX1	422.522580653353	5.37784550938304	0.415759816291767	12.9349814451742	2.85692048139174e-38	3.60517392747262E-35
CPNE7	618.108710088313	4.56162173666491	0.353165698854911	12.9163782084594	3.63869930157388e-38	4.20906541709559E-35
MLPH	364.87473522202	8.55149445999277	0.668317624924278	12.7955543009384	1.73609297878215e-37	1.85374666449808E-34
ESX1	383.474809782232	8.89317464116148	0.695942613181806	12.778603397344	2.1591175627436e-37	2.14076506346028E-34
GYPC	2615.81339442167	5.28362891616463	0.416699128420744	12.679721544389	7.66035166873362e-37	7.08888943424609E-34
CCBE1	228.114560049866	4.7376604503611	0.380232554436423	12.459902223215	1.23521969314868e-35	1.0716302850373E-32
PTK2B	366.831868495282	3.10962031084471	0.25069379653602	12.4040576743905	2.4841805245949e-35	2.02840646246481E-32
CYTL1	919.943130895314	3.24067778929101	0.262051583541512	12.3665644202362	3.96417374988921e-35	3.05703865678956E-32
ANTXR1	870.321859369409	2.85958467712927	0.235692659920037	12.1326844802865	7.08869139819123e-34	5.17884869991013E-31
NEBL	180.691332206579	4.39242744321396	0.36520144742037	12.0274097330124	2.55037099926536e-33	1.77008499204012E-30
SEMA3C	191.561495890702	7.61474146127175	0.63866395884674	11.9229234025073	8.98977393882312e-33	5.94224057356208E-30
APBA1	463.56564275607	2.91800620678035	0.248108681219469	11.7610000280449	6.19956108113484e-32	3.91164124396512E-29
FAM167A	185.298246341032	7.57908334059319	0.650189012440464	11.6567385722889	2.12008524860145e-31	1.27951753634073E-28
RASAL3	757.674182858235	3.86799329076972	0.334539281524911	11.562149811342	6.40840368579474e-31	3.70646048177153E-28
GREM1	168.955647017479	5.80538550698806	0.503379800280545	11.5328137993471	9.01482991982422e-31	5.0053941646832E-28
FGF5	186.847338461019	3.43854836214585	0.300554163624072	11.4406944847609	2.61781571380173e-30	1.39761153551084E-27
PTPRN2	274.680525579033	3.88469701431536	0.343948199441259	11.2944246273887	1.39816701780982e-29	7.18813199045113E-27
KRT7	8581.53945783061	2.98749868880238	0.267515567325504	11.1675694938803	5.87669515160861e-29	2.91337162140997E-26
CCNA1	384.761899634434	3.34472791688685	0.301537350327006	11.0922508049488	1.36801647776768e-28	6.548081630308E-26
COL6A3	141.695561784548	6.95940798060482	0.631086294004941	11.0276645947097	2.81069133652397e-28	1.30050688140964E-25
GREB1L	233.447195523886	5.58038134105655	0.508091615224933	10.9830219075473	4.61231851211227e-28	2.06527720214937E-25
FHOD3	152.369205201005	4.39833837366533	0.409574961182539	10.7387872563457	6.69176136856734e-27	2.90276061115885E-24
NSG1	219.234822344134	5.28710739550797	0.495530559675076	10.6695889734324	1.41249815383445e-26	5.94148087072001E-24
SLC6A15	508.181485188478	4.5626738484075	0.428057057726932	10.6590319352196	1.5823588258075e-26	6.46021260618645E-24
PDPN	4576.61088924035	15.6461758875451	1.48219967978995	10.5560513208061	4.76277638267454e-26	1.88891711336872E-23
MRC1	1141.63130316003	7.81543028162797	0.74926084084812	10.4308537902253	1.79270148727155e-25	6.91235815133787E-23
ITM2A	357.959486671043	4.38185063765499	0.422367538380082	10.3744967107577	3.23914649247172e-25	1.21520520167567E-22
TBC1D2	897.17768541201	1.70290856079389	0.165570936266772	10.2850693436324	8.22828248543042e-25	3.00570497842789E-22
AK5	516.846150403067	2.00563944742204	0.196309088996745	10.2167426769287	1.66853614414366e-24	5.90725990437071E-22
TGFA	178.90739938344	7.5183160291676	0.736021686772201	10.214802313963	1.70225773485216e-24	5.90725990437071E-22
ENOX1	166.841993522362	8.01318151688917	0.808799285591584	9.90750320832448	3.86176066267415e-23	1.30744145752634E-20
BST1	494.830273406877	2.58335855466428	0.261241359748636	9.88878084676163	4.65664172628287e-23	1.53902009053649E-20
MAMDC2	156.155182363772	3.21481643180803	0.326885182573171	9.83469610491877	7.98081897234603e-23	2.57631972453803E-20
SUSD2	102.193266370139	5.35464267663412	0.548008719433278	9.77109028880346	1.49830871740541e-22	4.72682347870558E-20
CAMK4	121.282352035584	2.56166989105159	0.263123817797349	9.7356062727264	2.12546436682238e-22	6.55634908352478E-20
IGFBP6	1350.09817387495	2.70772714229678	0.279189166862528	9.69853942660338	3.05845331793959e-22	9.22921532746076E-20
TRPV2	585.419564569543	2.73386280307234	0.283498018201103	9.64332244867064	5.24619197731774e-22	1.54941257100314E-19
BLK	121.925483919805	6.75312892732668	0.708813558104148	9.52736985645304	1.61318432556978e-21	4.6651274215071E-19
CXCL12	112.717446000562	5.04151089579926	0.539030497417787	9.35292329460115	8.52580686157887e-21	2.41523928664441E-18
SYT9	152.016797851877	8.2879316746325	0.88910117231329	9.32169693699616	1.14494243686947e-20	3.17858919323701E-18
PLCXD3	195.68795210512	5.11915015759356	0.55568972306724	9.21224551236505	3.19372614582968e-20	8.69257110397291E-18
NTN4	7055.60428049366	1.70733880820161	0.185628615371181	9.19760568588867	3.6601413021633e-20	9.77046565679399E-18
CCND2	887.744657642741	2.94700995518646	0.321491337045744	9.16668543005603	4.87786664483254e-20	1.27754088484756E-17
ANO4	93.4036086692277	4.19800636789686	0.458628858234085	9.15338468682708	5.51770804190758e-20	1.41835750610591E-17
CETP	109.794915265265	2.91197563649411	0.322502499730417	9.02931183146877	1.72754734829034e-19	4.36001540756696E-17
ADRA1B	68.3378154259008	5.69920654569203	0.643610113987677	8.85506057445386	8.36383786816196e-19	2.07318631157065E-16
SH3KBP1	1861.58947763932	1.15584868519093	0.1308246608459	8.83509789146262	1.00010642840609e-18	2.43552233907104E-16
SIX1	104.59297533951	3.20955940077668	0.366385822318465	8.76005348806022	1.95157748104577e-18	4.67066327834421E-16
CNR1	201.75047919085	9.28915435720425	1.06213742574909	8.74571795702703	2.21602018240403e-18	5.21365697490684E-16
CSF3	236.542305909656	3.92986652074216	0.456838033971109	8.60231904638371	7.81212647448475e-18	1.80733545987205E-15
TIAM1	63.2539587077744	4.7696162668808	0.555701082091943	8.58306096674407	9.238136284701e-18	2.10220606176942E-15
SNAI2	134.34304586039	4.71777552279966	0.551092057481508	8.56077575198581	1.12110580977361e-17	2.51001124926895E-15
DSG2	160.726448383091	10.8144793312252	1.28047968503129	8.4456469381324	3.02366245990171e-17	6.66213628665011E-15
RELN	2737.78484321803	3.55669081864917	0.42241730522384	8.41985111562717	3.76963053108675e-17	8.17597521906487E-15
MAP7D3	1289.76183436278	1.21256264386125	0.144604997250126	8.38534398478538	5.05776354229713e-17	1.08010485739425E-14
PLA2G4C	809.897095298216	2.13167874693899	0.255040038587438	8.35821214090728	6.36758671788363e-17	1.33921926107489E-14
GMFG	1630.87200295888	3.45393178757332	0.417941099779789	8.26415920662787	1.40682755698837e-16	2.91465273411277E-14
HOXD10	112.26205577419	10.2968943913792	1.2516839233092	8.22643336678496	1.92870295222302e-16	3.93710671761878E-14
ZNF185	2387.03999857673	1.91596190327633	0.233827251663841	8.19392046753724	2.52852174406134e-16	5.08672613468341E-14
MATK	122.820956750744	10.4264807467681	1.2764520695961	8.16832922686024	3.12689623493682e-16	6.20063523387971E-14
ADAMTSL3	137.765371639609	10.5920694002929	1.3137818003421	8.06227441842685	7.48878543231354e-16	1.46411028994288E-13
SEMA3D	475.564156878532	2.75941339898321	0.342521323744357	8.05617988631481	7.87157674061088e-16	1.51757439911694E-13
VSTM2L	62.2564959642573	3.62122195702875	0.451356883000263	8.02296828389486	1.03220008384438e-15	1.96273552929368E-13
ESPN	173.658715324923	3.63954218522234	0.455419321460058	7.99162884340107	1.33167443480548e-15	2.49796930128849E-13
MXRA7	4990.33229834069	1.20115734436005	0.150468048127867	7.9828067108262	1.43042808766643e-15	2.64743630465304E-13
TFF3	2772.73363706573	6.06965935649154	0.765478546109759	7.92923510049783	2.20499764544724e-15	4.02731214690172E-13
CRISPLD2	70.0555125367949	4.23368035649876	0.536939228017451	7.88484084526818	3.14936649180736e-15	5.67744886659454E-13
PRSS12	218.147264216991	4.88933884049882	0.621265031327116	7.86997270722682	3.54718627959197e-15	6.31262727525847E-13
CLIC3	60.336703853687	3.66240903168758	0.466526695485396	7.85037398101524	4.14798484059259e-15	7.28837690788175E-13
FAP	131.822955850053	5.82009055861231	0.742530147253626	7.83818755391805	4.57095938580244e-15	7.93118590429045E-13
FHL1	2044.3206761283	1.73757937301303	0.222746641211208	7.800698423845	6.15654805148148e-15	1.05504991978536E-12
GBX2	274.107044383822	1.72080853781359	0.223911415190994	7.68522023026722	1.52734026292792e-14	2.58548904752469E-12
CLDN1	54.3657156079754	3.30727574783178	0.431694631222302	7.66114634890767	1.84280715645257e-14	3.08192845044796E-12
VAV3	245.751357686583	5.09760344734117	0.67003163893107	7.60800408690192	2.78361040840902e-14	4.59991619989591E-12
DIRAS3	242.921643798301	2.19251662342944	0.288321527027518	7.60441527219086	2.86194894119738e-14	4.67373097091303E-12
DOCK5	730.427154140937	2.54778614948	0.336210307795306	7.5779537105423	3.5104759364869e-14	5.66615307841566E-12
SULF2	8376.50454539982	2.20110302841899	0.290660441604448	7.57276434408784	3.65364735454861e-14	5.82945734810221E-12
PERP	3590.02121796066	1.01618974090138	0.134748436477669	7.5413842821827	4.65008598146931e-14	7.33498221690631E-12
CSPG4	51.0208219791508	3.80126770335054	0.509794163115694	7.45647553145457	8.88675903463805e-14	1.38603485572821E-11
COL4A6	615.328052437985	2.41169809336336	0.323998088726981	7.44355654330911	9.80101230928828e-14	1.51164279850256E-11
LACC1	588.172156580471	2.21282720410563	0.29783028012289	7.42982615197012	1.08740502481914e-13	1.65871089555104E-11
FAM24B	159.689728599469	1.69658578328831	0.228542760678193	7.42349387157898	1.14070448969571e-13	1.72109989363763E-11
RDH10	397.713366551454	1.60036935473813	0.215773716661928	7.41688737394078	1.19904824789316e-13	1.78967620741989E-11
NPTX2	177.425202145193	4.04070354362068	0.54792991075424	7.37448981030904	1.64975595391895e-13	2.42807279670464E-11
BID	1278.18059370351	0.915726299652339	0.124191116923917	7.37352495358695	1.6617456644834e-13	2.42807279670464E-11
NGEF	95.5054320278832	2.88753806379241	0.391854737953984	7.36889919685365	1.72042682053253e-13	2.48762965581375E-11
INSC	59.9705545146658	9.39206841407533	1.27506504306263	7.36595239997808	1.75886577795008e-13	2.51699132615723E-11
RAB3B	1733.29048703994	1.61628588054332	0.221506893805811	7.29677461849236	2.94747909701773e-13	4.17489360670441E-11
TPCN1	1093.54228476022	-1.0230893626427	0.140574534313652	-7.27791393823837	3.39021483009047e-13	4.75349212691776E-11
TMEM158	509.192585146807	2.15314349439511	0.296311588546031	7.26648426057298	3.68964183533081e-13	5.1215918316227E-11
FAM3C	3999.54909981706	0.882524238928658	0.122177769855218	7.22327997944682	5.07483783774638e-13	6.97463604215421E-11
KIAA1217	300.78755782471	2.68427220308804	0.372092521807584	7.21399126767758	5.43352418663982e-13	7.39438717987719E-11
PMP22	3276.48327677421	0.946738647306088	0.131410918084501	7.20441391861603	5.82940353274024e-13	7.85611169300653E-11
ACSL5	699.60271343718	2.50027767075924	0.348027117668914	7.18414613064093	6.76285012038621e-13	9.02645408856548E-11
DNASE1L1	988.407639475308	0.875089305085606	0.121873359017671	7.18031661832449	6.95501609887399e-13	9.19453128271142E-11
HHEX	3125.21882524483	-0.96031067881762	0.134250649250081	-7.15311757657693	8.48288850148752e-13	1.11085825744479E-10
FGF13	76.2799383217364	9.73918829256621	1.3619575639683	7.15087499803546	8.62264844433603e-13	1.11860731827877E-10
SP6	131.449474510507	3.55681888610674	0.497693188292993	7.14660953730562	8.89474174802724e-13	1.14322139078117E-10
ABTB2	65.5732660528113	2.55911103522751	0.35861801944223	7.13603582778068	9.60609818309614e-13	1.22332338421612E-10
RRAS2	2928.20692956254	0.898732366476077	0.126306513669188	7.1154870827166	1.11518290865762e-12	1.40725945046149E-10
ITGA3	6663.48247161573	1.27110073278746	0.178703141897519	7.11291765377244	1.13615073986336e-12	1.42080256036427E-10
PRKAG2	1320.59336400715	0.906892374193584	0.12836877994132	7.06474249118938	1.60914113647802e-12	1.99432929602244E-10
THBD	2105.46051546014	1.45290138305071	0.205794518164436	7.05996153838165	1.6654869633985e-12	2.04589597689686E-10
TRIML2	69.4646011258588	8.6389484622825	1.22601200277909	7.0463816363135	1.83630185949053e-12	2.23593913259544E-10
FRMD3	245.795604185803	2.13925015497532	0.304449055536845	7.02662766091722	2.11584994404832e-12	2.55392287594215E-10
SERINC2	848.435700997676	2.18339409930613	0.313025191383385	6.97513861314748	3.05569386689832e-12	3.65655918675996E-10
GLIPR2	1811.60261944656	2.07133043780974	0.29848760863783	6.93941851476653	3.9371713738966e-12	4.67110049923578E-10
PCDHGB5	499.43065500803	1.67017819221231	0.242093220928413	6.89890524735585	5.24048088571138e-12	6.16467077750506E-10
PTPRU	278.99410612469	2.1155393896208	0.307389829065378	6.88226866859298	5.8906777734543e-12	6.87130236750581E-10
CLTB	5217.69082488964	0.70718879854282	0.103124946486053	6.85759190806917	7.00309700656663e-12	8.10083246234595E-10
BATF	88.0200235454944	8.09456025651093	1.1874097244103	6.81699003309993	9.29677116070844e-12	1.06651636761813E-09
CA2	44.1434029351242	8.9498848795988	1.32217833657026	6.76904516739765	1.29635071450548e-11	1.47497084164349E-09
SH2D1B	39.8030462018973	6.34438217006108	0.941801978454682	6.73642901076828	1.62326543720421e-11	1.83191443364485E-09
PRKCA	1335.37355097831	1.03054534464471	0.154349598682318	6.67669597745946	2.44389190752646e-11	2.73577932003023E-09
BCHE	157.291636222164	3.2947137580343	0.495640478525262	6.64738636327172	2.98343155629312e-11	3.31304107463238E-09
CYP4V2	158.705672122885	2.15329693277599	0.325333273814289	6.61874178294215	3.62269007186239e-11	3.99099689583506E-09
KCNMA1	808.912647004408	1.82511798118242	0.276454676257004	6.60187053405352	4.06002011424059e-11	4.43757001620265E-09
LTF	43.1058087716821	5.22582271493621	0.792030668614866	6.59800550914945	4.16725786523327e-11	4.51919581463304E-09
SLC37A2	141.559759302723	2.57253182916991	0.390844348390119	6.58198548799827	4.64206906395845e-11	4.99508222300832E-09
HOXD9	696.375642604874	1.80444918340735	0.274693904707144	6.56894511485833	5.06729562983107e-11	5.41070235674501E-09
SORBS2	1053.34929999251	1.12219723613433	0.171501250158699	6.54337641909842	6.014518843561e-11	6.37309435629544E-09
OPTN	4833.91297157511	1.02300258604481	0.156953887865193	6.51785438359741	7.13201759670986e-11	7.49996486817648E-09
TNFRSF1B	2192.36799755224	-2.11153982797776	0.325233709433012	-6.49237691769054	8.44925425893049e-11	8.75254465434433E-09
NMT2	1702.31357616708	1.21582599209493	0.187246131842577	6.49319684273696	8.40337731236151e-11	8.75254465434433E-09
MMP19	80.6274746721955	2.58498189098696	0.398394077685649	6.4885048141369	8.66923873013375e-11	8.91390391207308E-09
EPB41L4B	81.1492464645434	3.79550338881662	0.585203840714024	6.48578003894441	8.82738729492361e-11	9.00977669417902E-09
CDKN2A	741.579956229376	1.25855385929779	0.194342374831293	6.4759621281274	9.4209677057706e-11	9.54543450538698E-09
KRT81	45.1339956360643	7.12234486559799	1.10139639469592	6.46664988182059	1.00199439887561e-10	1.00787567034727E-08
CYP2S1	100.199486997244	2.35478725674023	0.365144100644865	6.44892592426261	1.1264559991604e-10	1.12491623916154E-08
TBX1	1651.38895554728	2.81739107313455	0.440500234920105	6.39589005814161	1.59614823287625e-10	1.5825809728968E-08
PDP1	1293.00226085442	0.929267113264466	0.145331483638018	6.39412114981929	1.61473368313755e-10	1.58965377699521E-08
CCND1	12800.1621875342	0.933191257319554	0.146404356116166	6.37406756243715	1.84079433336542e-10	1.79944127756658E-08
RNF182	116.953196368215	2.47049326898465	0.387952480013213	6.3680306126681	1.91470708286894e-10	1.85860482638488E-08
HOPX	534.977886824104	1.28503268261441	0.202188005604867	6.35563261416076	2.07570584572042e-10	2.00089394753092E-08
CD44	3923.9075757486	1.38797068737719	0.218656911856236	6.34771009795363	2.18543409187357e-10	2.09213866408945E-08
RGS4	4563.8199145066	1.62266717455658	0.256233693250557	6.33276269787776	2.40809789990943e-10	2.28950732524951E-08
CDC14B	130.925597710091	2.79199367663883	0.441199910904278	6.32818277527843	2.48065205806035e-10	2.34244430053985E-08
AKR1C2	321.492964021539	3.96269378158689	0.626767679286256	6.32242840935812	2.57484326540897e-10	2.40147548185338E-08
E2F7	671.700814209056	1.44477427654037	0.228522056091441	6.32225309561477	2.57776706862728e-10	2.40147548185338E-08
HEY2	155.715605407523	1.70974857336841	0.271105653504727	6.30657661050435	2.85274804906842e-10	2.63993304460791E-08
HYAL2	10187.6239847577	0.972389827998463	0.154301785022017	6.30187024641169	2.94075312295896e-10	2.70335060263532E-08
SLC26A2	971.603540966821	0.864940967325376	0.137656900877286	6.28330989447764	3.31439444300959e-10	3.02678350417211E-08
CD59	23005.9712429363	0.852935416526606	0.136288535078345	6.25830643814829	3.89180535022946e-10	3.53085948147288E-08
F2RL3	170.997058168151	3.27471915430093	0.524670531534523	6.24147718897655	4.33457658810997e-10	3.90702971555549E-08
KIF26A	458.194870033696	-2.57655805351792	0.413620442064526	-6.22928122376498	4.68580002070566e-10	4.19636065080099E-08
AKR1C1	437.807751128815	5.27395554984686	0.848183009187105	6.21794529331753	5.03707100991655e-10	4.48202453132383E-08
BHLHE41	198.633148374087	2.74589488295585	0.441949185579145	6.21314615470451	5.1934101799839e-10	4.59170233811188E-08
GFRA1	47.1879693065203	7.18948447520829	1.1639107690769	6.17700657663842	6.53283529793407e-10	5.73938523864701E-08
PCDHGB4	377.149515001694	1.75360170897838	0.285271316355754	6.14713645725081	7.88942534979918e-10	6.88761718745676E-08
SV2A	70.3113224593035	-2.6607639881968	0.43293890028464	-6.14581869738999	7.95521102772608e-10	6.90164276724161E-08
PDE2A	3168.47372825326	2.20889929047091	0.361050613151312	6.11797684316682	9.47708342038971e-10	8.17089409679687E-08
STK32B	577.33094712533	2.06795685695046	0.338451599775907	6.11005194928813	9.95987144693816e-10	8.53413429351534E-08
SPP1	27.0436207247566	4.73958630683277	0.776295782493324	6.10538716519889	1.02551782860452e-09	8.73325949623272E-08
AKR1C3	1103.14113202944	2.50933364602623	0.411123402200231	6.10360206350915	1.03704293054097e-09	8.7775566578288E-08
TBX15	29.3745151114357	5.90278197487985	0.969141896214907	6.09073036459762	1.12396720223786e-09	9.40342734994344E-08
IL7R	278.020204486672	2.17752187810345	0.357518839536062	6.09064932334513	1.1245363735254e-09	9.40342734994344E-08
SDR42E1	65.8497051173097	2.93484414315175	0.482655638126154	6.08061713429038	1.19720854487115e-09	9.95116874931524E-08
SEMA4B	737.994413142327	0.929876040319153	0.153007975994818	6.07730436451655	1.22219649359304e-09	1.00983985283125E-07
WWP1	1585.69518548836	0.841897797871188	0.139368582791884	6.0408004516224	1.53351539704712e-09	1.25956965836752E-07
B3GNT5	1027.76568018942	1.09348400299431	0.181326305337189	6.03047638874515	1.63477055266525e-09	1.33483823773802E-07
CLIC4	13381.7876689572	0.935198439242688	0.155394554252937	6.01821887349062	1.76346647931715e-09	1.4315016490878E-07
SMYD2	1210.90141822467	2.17756955558965	0.362606460363967	6.00532476284042	1.90949301861263e-09	1.54102747624198E-07
SPOCK2	104.538685958962	3.79013182955382	0.633610501615478	5.98180083803906	2.20684008067763e-09	1.7707021479703E-07
ADM	1210.29166552126	0.782179762047636	0.130823030453104	5.9789148694887	2.24628901692044e-09	1.79199642780877E-07
CRNDE	153.046030998103	2.03817147472611	0.342738868578882	5.94671822071741	2.7357174698662e-09	2.16997109709787E-07
TRPC6	30.1668090886899	8.40081271518588	1.4132355726426	5.9443824354614	2.77501045759543e-09	2.18863182737967E-07
TRIM7	269.049436375797	1.70206932960343	0.287120078539153	5.92807489557484	3.06506704269372e-09	2.40373986551591E-07
PCSK6	134.581970107714	4.52793102349741	0.764082602463447	5.92597058079729	3.10458168935408e-09	2.42105047359124E-07
IRX3	46.5293640152007	5.34686131278618	0.902459764156616	5.92476421126988	3.12745801640275e-09	2.42526506847411E-07
CTSL	6788.68182918167	1.14587634746655	0.193761269910311	5.91385651011144	3.34189045435962e-09	2.57715452205366E-07
SLC38A1	6720.40736871162	1.23343304701674	0.208867149544259	5.90534724923499	3.51904716738876e-09	2.69877865914494E-07
GNG2	66.3161159414143	2.74189914358564	0.46497843652557	5.89683075213931	3.70549586447804e-09	2.82615319202306E-07
DLL4	1817.03762119792	-1.4270279940127	0.242416066630294	-5.88668900477228	3.94009119564807e-09	2.98865605938748E-07
CDKN2B	494.982427829282	2.05586635021925	0.350708684186575	5.86203434051704	4.57230431534331e-09	3.44935631528698E-07
FEZ2	2791.2627507114	0.70719309831457	0.121328152299677	5.82876343956695	5.58395928128417e-09	4.18978047478409E-07
PRDM8	200.745595484801	2.93511149015964	0.504711807047826	5.81542069984012	6.04815805679014e-09	4.51368182722064E-07
SDC2	466.985216211947	2.02853623143457	0.350907907145706	5.78082223320282	7.43364072811632e-09	5.5179875372718E-07
EDA2R	112.334136472132	2.41821195339174	0.420059288873892	5.75683485032447	8.57056835540879e-09	6.32808826284199E-07
LRIG1	531.003310601908	-0.915964758288086	0.159275297833272	-5.75082747135662	8.88077069409252e-09	6.52243269866128E-07
HES2	962.070650247441	2.33410483081453	0.407307948114539	5.73056539068114	1.00096430426185e-08	7.31283447760987E-07
ANXA4	2276.09601649857	0.741117979423068	0.129427318699979	5.72613252648019	1.02745968656802e-08	7.46710361740875E-07
IRX5	34.7035684718586	3.77554419011843	0.659697386303772	5.72314559448611	1.04569576179047e-08	7.5600535778195E-07
NGF	38.7937401879848	8.76361801850903	1.53241067979907	5.71884425894115	1.07251040004931e-08	7.71373930729765E-07
ANK2	72.2442956270492	4.75899491085479	0.832770794257511	5.71465155078818	1.09929042185638e-08	7.86559296174663E-07
TNFSF4	742.475241555534	-1.83870402635551	0.32233292396328	-5.704363065825	1.16778928894373e-08	8.31286313837329E-07
SEMA3A	367.480203478014	2.30701279199022	0.405828571847764	5.68469780598799	1.31044169068971e-08	9.2807352594203E-07
CRYAB	28.9381530889606	3.5754746546047	0.631511362790414	5.66177406342461	1.49815996411101e-08	1.05563240922969E-06
PODXL	20489.7869487323	1.14061473059324	0.201687796021172	5.65534828132836	1.55530564642334e-08	1.09036351909103E-06
ITGA11	307.750728026593	2.88906892902604	0.511762098941583	5.64533586016074	1.64859091928391e-08	1.14995429902412E-06
SLC2A12	117.819151622176	3.78606902860194	0.672835666188636	5.62703378976417	1.83334825269419e-08	1.26834160893139E-06
KANK2	1902.76915519121	0.889500082916699	0.158084750996086	5.62672918995661	1.83658715795123e-08	1.26834160893139E-06
MCFD2	6825.75233235888	0.811225560559369	0.144244628691735	5.62395680114397	1.86632340176843e-08	1.28249678910632E-06
AIF1L	397.627863688005	-1.98116801976733	0.352432188219231	-5.62141622130991	1.89398342480557e-08	0.0000012950928039274
LMO7	835.116077368298	1.16304864254731	0.207273833400963	5.61116964676112	2.00963630591074e-08	1.36743929227191E-06
ITGA4	156.664683465008	1.56749086517601	0.280105524193318	5.5960726575824	2.19261841755428e-08	1.48467006117419E-06
ABI3BP	3034.7920207956	1.23585189809591	0.220913950064013	5.59426825575209	2.21554177631671e-08	0.0000014929094852938
DCC	16.3814532868549	7.5201977622809	1.34533944309513	5.58981437798309	2.27312472488531e-08	1.52431131913686E-06
ADRB1	115.128828032014	3.11093087824528	0.558336135915816	5.57178853047465	2.52137359408559e-08	1.68265321439914E-06
ACOT7	1965.23521806825	0.962668021788934	0.17329297966448	5.55514726362717	2.77377810934674e-08	1.84223990123646E-06
ALDH6A1	485.050173162752	-1.66187844081135	0.299820025029921	-5.54292009229702	2.97468633590075e-08	1.96626766803039E-06
TRIP10	3360.52338847633	0.646085523054656	0.116762849770823	5.53331410052738	3.14236006891308e-08	2.06725592969585E-06
BCL2L1	2923.18837257568	0.856573646792411	0.155391629097521	5.51235386209149	3.54066146938587e-08	2.31829820078044E-06
APBA2	895.310911946354	1.67179068048023	0.303453616234575	5.50921324064203	3.60441053203493e-08	0.0000023489588072853
NT5E	6118.29081047164	1.03192496139584	0.187566798817683	5.50163977793791	3.76275127310164e-08	2.44068927205252E-06
UACA	2557.91946415669	0.838896097390374	0.152570240825447	5.49842546522647	3.83197447703087e-08	2.47402966119375E-06
ARHGAP45	621.779383856457	1.41987431933609	0.258766720861962	5.48708239841057	4.08626555708245e-08	0.0000026259931573084
CTSB	34428.8070006972	1.01426882637644	0.185938330539309	5.45486680145282	4.90095687590423e-08	3.13503144674777E-06
ASPH	4904.17004322436	0.815621861653115	0.149562742944006	5.45337592503548	4.94224340512546e-08	3.14693948195168E-06
CLEC11A	934.894864357875	1.36492866164035	0.250434256563479	5.45024742369609	5.02997919608074e-08	3.18817996441994E-06
RCAN3	193.296316163648	2.07695697484928	0.38119607577046	5.4485266424934	5.07887843287358e-08	3.20454143303264E-06
SLC8B1	1421.01563604657	0.893135047099202	0.164390620405682	5.43300490560306	5.54128837102982e-08	3.48048071847352E-06
LAYN	638.752162901585	4.32866254486814	0.797099287121208	5.43051865031955	5.61905064497427e-08	0.0000035134253154454
GDF15	9697.37340948178	0.94212575403042	0.173948700585835	5.41611262893872	6.09087419066528e-08	0.0000037913643336603
IL17RE	46.982636865666	2.09501417177104	0.386935377989081	5.41437741531651	6.15023202716181e-08	3.81122190933183E-06
SIGLEC15	31.607005637708	4.52686276694934	0.839779317720048	5.39053852771644	7.0246852661457e-08	4.33376249686082E-06
TMEM88	531.008793339859	-1.37656356197388	0.255423816331179	-5.38933127594118	7.07203392466584e-08	4.34366827027817E-06
TM4SF18	1763.22311557298	1.74759578003188	0.324622087828116	5.38347772859256	7.30602910434773e-08	4.46762070473352E-06
CCDC69	1070.78502486208	1.02436702847796	0.191040000839725	5.36205519250057	8.22803896717181e-08	5.00936003961895E-06
APLP2	48428.8271306692	1.01820578676298	0.189934137510296	5.3608361304075	8.28376364545019e-08	5.02126302019625E-06
GRIN3B	58.5888779501417	2.93684725164573	0.549042408858051	5.34903534638436	8.84242727732614e-08	5.33659708854627E-06
HCN2	52.1481311944697	2.04075153839667	0.383829766990501	5.31681415539398	1.05599825528495e-07	6.34558951584863E-06
NDRG1	3103.28672598547	1.07942238772723	0.203786877804667	5.29681989024767	1.17836819221634e-07	0.000007050400377653
KIF26B	105.174112156923	3.33047464914541	0.629003601985381	5.29484193513858	1.1911940043979e-07	7.09655106225202E-06
PTH1R	39.717338723482	-5.49860794787543	1.04189738967986	-5.27749469606116	1.30961993864217e-07	0.0000077356741992732
PPM1K	115.987178623467	-2.19423481315055	0.415755865629426	-5.27770019511	1.30815256660189e-07	0.0000077356741992732
RALGAPA2	1726.69205692017	-1.18654317425271	0.225565006006967	-5.26031584090692	1.4380816959391e-07	8.45847967005537E-06
LBH	739.356653051877	2.25872783880874	0.429981410008612	5.25308254318136	1.49574460881958e-07	8.76051937342807E-06
MT1E	2080.6462359676	1.2208949823282	0.232475646185537	5.25171131841403	1.5069251397197e-07	8.78891927077698E-06
CLCN4	420.565507550118	-1.00742522139114	0.191893593516636	-5.24991586706517	1.52168693750034e-07	8.83788133031056E-06
HS6ST2	40.5393290891923	-4.82711474396609	0.92132857968043	-5.23929773853364	1.61188801135576e-07	9.32275728567885E-06
PCDHGB2	78.1174773570181	1.93081500222677	0.369179154768607	5.23002173141915	1.69490114788299e-07	9.76220864471525E-06
CLEC3B	126.054812756794	-4.49913332960988	0.860872040863493	-5.22625095954684	1.72981538886656e-07	9.92213529456889E-06
HABP4	667.857447806781	1.03466380901428	0.198033281361357	5.22469658585466	1.74440911276166e-07	9.96466785771383E-06
EBF1	27.9994989444424	3.92037149531855	0.750776594031517	5.22175508198378	1.77235278249862e-07	0.0000100827987597801
LAMP3	643.840364900939	2.23915974442328	0.429112558582071	5.21811748372548	1.80750806937111e-07	0.0000102408242901798
NECTIN3	1093.68745380035	1.11287164674966	0.213573305407127	5.21072446122529	1.88104645718019e-07	0.0000106141487285033
MYLK	364.699555675486	1.83505403480801	0.352398620728233	5.20732467969333	1.91582705060179e-07	0.0000107666377689892
ANO5	36.3347817991115	-5.09491404804348	0.978598746153898	-5.20633617002636	1.92605584750017e-07	0.0000107804762980443
LAPTM5	1810.22807989274	1.8919353556049	0.364068042521098	5.19665319291312	2.02908397489843e-07	0.0000113115319901868
PPARG	382.412406349494	2.83163586377433	0.545293238409173	5.19286810163883	2.0707889621721e-07	0.0000114978486335644
TINAGL1	11613.9123552028	0.991455067724375	0.191005517290402	5.19071428820028	2.09488870989639e-07	0.0000115853187976382
VCAN	953.167516994613	4.46261107059144	0.861269304460291	5.18143517652461	2.20185111843622e-07	0.0000121285299107195
TACSTD2	2170.62809628027	1.56943776839266	0.303010518742988	5.17948279453575	2.22501932452033e-07	0.0000121596430093176
FAXC	33.4366057250469	3.1785897414035	0.613644222829232	5.17985768161961	2.22055248036448e-07	0.0000121596430093176
AASS	825.330831225587	-1.06036271745422	0.204999802701576	-5.17250603893418	2.30975032170606e-07	0.0000125731938100399
CCL5	24.0195356962763	4.61805046804025	0.89397544253023	5.16574644933167	2.39481248982118e-07	0.0000129853094418781
ATP6V1B2	3245.31524471922	0.690727695403741	0.133887087503264	5.15903145168424	2.4823061320871e-07	0.0000134073507468876
SNX18	753.908357568661	-0.791904152884896	0.153551254115017	-5.15726268371421	2.5058614189935e-07	0.0000134821171926546
C6orf141	433.355774210113	1.89833023444067	0.368190331995646	5.15583943812822	2.52497189991083e-07	0.0000135324845338464
CYTH3	928.534210247099	1.26852312286126	0.246146605500776	5.15352677840307	2.55632550582898e-07	0.0000136478285947739
LRIG3	1369.64261417149	-1.97759365934331	0.384181434650842	-5.14755134157022	2.6390878500637e-07	0.0000140357005543043
MYLK2	249.004550456559	3.39283410415375	0.659586903021109	5.1438773095911	2.69125329800803e-07	0.0000142585064998662
CD81	11918.0044522871	0.77976334091708	0.15177957774649	5.13747206636377	2.78458842658069e-07	0.0000146969094864511
CREB3L1	39.2645836725163	-2.84215259171131	0.553473772482316	-5.1351170245418	2.8196851515736e-07	0.0000148257763594671
RHOBTB3	1159.78878585074	0.791462733671362	0.154151579724881	5.13431477694819	2.83173814792977e-07	0.0000148329649929861
TXNRD1	9680.70091716458	0.905938162176673	0.176587473883124	5.13025155326858	2.89355235061257e-07	0.0000150997745033282
APOD	100.005645726585	2.54833281344923	0.496885772237884	5.12860893957981	2.91890969742936e-07	0.0000151750507528153
ALDH1A3	388.625595939536	1.23619716899308	0.241131965331549	5.12664161839077	2.94956208910345e-07	0.0000152203982746636
C1QTNF6	936.125733053515	-0.652918118411237	0.127350535711045	-5.12693656737098	2.94494682865087e-07	0.0000152203982746636
ATP6V0E1	8166.80547788481	0.510757392025211	0.100050485761508	5.10499662383161	3.30800421201634e-07	0.0000170068172099996
KAT7	1480.40123988389	-0.76744941861949	0.150358804310289	-5.10412025514476	3.32336899801881e-07	0.0000170227620153133
TOM1L1	41.3600676561118	2.78446997329638	0.546432576633732	5.09572469205615	3.47409693812121e-07	0.0000177293895581105
CD151	20097.6529986358	0.642429206240687	0.126108670744826	5.0942508746334	3.50122889413684e-07	0.0000178024023001881
SLC16A2	126.889400481728	-2.70692290272523	0.533009968883353	-5.07855961567884	3.8030710090707e-07	0.0000192665798090914
SLC7A8	149.783849214909	-2.93975274796698	0.579874872935363	-5.0696329245752	3.98583684907901e-07	0.000020119055018933
PIK3C2B	3230.64511017293	-1.68055870646455	0.331829997956068	-5.06451712267149	4.09436837805701e-07	0.0000205281710892243
LGALS3	2538.991901139	1.34967263146659	0.266500950536964	5.06441957804343	4.09646523428798e-07	0.0000205281710892243
MAB21L2	24.3848707405472	7.12197263079592	1.40741849092777	5.06030912390606	4.18577302650588e-07	0.0000209002573312691
TM6SF1	563.34268235255	1.07571439780503	0.21289467839415	5.05280078355679	4.35377949100414e-07	0.0000216612233385765
RTKN2	26.1029689925319	-3.68152562231543	0.731032697653045	-5.03606149784387	4.7520794232662e-07	0.0000235584337408422
KIAA1614	157.493215967218	1.52506008797541	0.303211092563174	5.02969754530884	4.91254137717763e-07	0.0000242672551091113
CLSTN3	2477.91078742152	-1.40689154870298	0.279756910085341	-5.02897872397076	4.93099095238578e-07	0.0000242720161028606
GLRX	1132.18627688108	0.783178538001526	0.155957383910724	5.02174708476674	5.12035791259136e-07	0.0000250635964777403
CST3	9286.08846640475	1.24504802422016	0.247945235335221	5.02146380242743	5.12791686454739e-07	0.0000250635964777403
DAB2IP	2537.76336658303	-0.543486972931617	0.108463970628425	-5.01076043761565	5.42153715027924e-07	0.0000264057393624653
PGM5	48.0691867096175	6.62725376762039	1.32485702798818	5.00224071550119	5.66677702019977e-07	0.0000274699774847489
PTPN3	73.6000286800225	9.68770303408867	1.93684166751444	5.00180432741359	5.6796221728427e-07	0.0000274699774847489
GABBR1	659.448736321302	-0.990409932309751	0.198065266480426	-5.00042208262513	5.72049430236475e-07	0.0000275715907677518
IL3RA	885.754459204997	-1.53560181998474	0.307150409413567	-4.99951090059303	5.74759230668769e-07	0.0000276063421484885
SLC12A2	1541.74954503649	1.08313493296326	0.216993919183851	4.99154509507504	5.98981940649419e-07	0.0000286705804074296
PGRMC2	2902.51563813337	0.609616467248248	0.12218192074701	4.98941630251924	6.05620067748807e-07	0.0000288887015822034
NALCN	564.745613662675	1.83818788182598	0.368576583518053	4.98726170903351	6.12410827818192e-07	0.0000290132242353048
BNC1	497.122930875876	1.25472488941253	0.251566093856988	4.98765501413647	6.11165773348108e-07	0.0000290132242353048
STN1	128.487519207689	1.32412695711075	0.265544426359342	4.98646111788053	6.14952752597723e-07	0.0000290345549619353
CLU	23995.5354493228	-1.93230138158743	0.38761340680811	-4.98512525018008	6.19216869855461e-07	0.0000290672160609086
IL7	58.4572637789855	5.32502981189168	1.06822493114328	4.98493309474858	6.19832573591884e-07	0.0000290672160609086
RTN4	19672.4168240419	0.84200493741484	0.168952750087261	4.98367109727399	6.23890949449047e-07	0.0000291590244757651
CMTM7	1440.81374712839	0.716604360689884	0.143872557069754	4.98082730497694	6.33130212804035e-07	0.0000294915452480967
GIPC2	857.720236662648	-1.54069268260607	0.309562566912091	-4.97699931220559	6.45775510827309e-07	0.0000299799661063341
WSB2	1888.57162598742	0.667146798250938	0.134101394045851	4.97494304960641	6.52668252024599e-07	0.0000301758772503873
NPC1	1895.32977431613	0.854517547464487	0.171801370451286	4.9738692143133	6.56295951845539e-07	0.0000301758772503873
RNF24	452.513791050459	1.18632007657291	0.238513640044477	4.97380391474336	6.56517176688781e-07	0.0000301758772503873
ANGPTL4	1350.46598275793	1.42430339560493	0.286425272068	4.97268758905738	6.60310249421195e-07	0.0000302500546937809
ZNF711	134.373513081232	-2.07372450948439	0.418775706601075	-4.95187394301221	7.3502213688983e-07	0.0000335619811913412
RNASET2	371.681940923011	1.1482199943693	0.232095949627583	4.9471780796335	7.529708589059e-07	0.000034268814729419
P2RY8	21.3035583471588	7.89890439138413	1.60056572413931	4.93507031436131	8.01218892033078e-07	0.0000363454883670299
ARPC3	3912.47608827215	0.498652084493151	0.101127199906476	4.93093930173395	8.18351613041834e-07	0.0000370017548554844
HIP1	1637.09773789067	-1.00764318924687	0.204852871092253	-4.9188629081654	8.70484066706217e-07	0.0000392311341881461
GPC1	1684.66209835758	1.14347755034689	0.232536043303397	4.91742068929487	8.76919663951203e-07	0.0000393932746126429
GNG11	17533.7531870474	0.901059822367889	0.18365318684414	4.90631193420338	9.28048892787745e-07	0.0000415556344541506
PAQR3	519.122944703835	1.30564651999671	0.266569579448705	4.89795768405732	9.68378817617402e-07	0.0000432220783515986
SLC6A17	20.118628241421	5.33299935931645	1.08939374538227	4.89538275937603	9.81145721734776e-07	0.0000436345874369301
LZTS3	238.240746960759	1.19381153262363	0.243892342743752	4.89482990402008	9.83907922178454e-07	0.0000436345874369301
SULT1E1	98.2423919145505	-4.28076835566327	0.874701227104728	-4.89397776407913	9.88180088093796e-07	0.0000436844834485031
TPD52	242.181352747796	-1.77432150931073	0.362983406212028	-4.88816149428689	1.01782022987002e-06	0.0000448437513504251
CD177	19.0835009027582	6.76764296228699	1.38466321380317	4.88757330650731	1.02086488197784e-06	0.0000448437513504251
PAPPA	38.5106326648146	2.8000548230927	0.573125899159873	4.88558417478117	1.0312263642995e-06	0.0000451560036682692
RFTN1	1592.58074204596	0.639971312971295	0.131090848124419	4.88189162041192	1.05073003562096e-06	0.0000458653573096053
TP53I11	1746.93713644364	-0.769941982228124	0.158059668789527	-4.87121090487279	1.10916364371661e-06	0.0000481134391825946
PRICKLE1	725.981318805011	-1.39066247240738	0.285465714634055	-4.8715569019912	1.10722264252304e-06	0.0000481134391825946
CLIP4	706.943922839379	0.95032058469736	0.195232368830923	4.86763844739478	1.12939708353708e-06	0.000048838507528281
HPSE	1088.15143382758	1.7742851166053	0.364740357887533	4.86451547857613	1.14737528528951e-06	0.0000493087193037268
ANO6	3922.90074806485	0.634943238376645	0.13051413817206	4.86493836812976	1.14492478765946e-06	0.0000493087193037268
S100A6	17457.5904096121	1.09334947728419	0.224862734423185	4.86229734815256	1.16031145922424e-06	0.0000497107511280609
PELI2	295.213927362586	-1.10876028721739	0.228569376568866	-4.85086980531414	1.22921217451828e-06	0.0000525005975215022
MYO1F	101.887976024585	2.78916487946588	0.57670052299316	4.83641815511057	1.32199668915581e-06	0.0000562902946078891
SNCA	5148.11742537026	0.868367229755784	0.179576557124215	4.83563803461899	1.32719237694899e-06	0.000056338707597642
IRS1	61.7602714588175	2.02708184654367	0.4196753978753	4.83011836482724	1.36451911013298e-06	0.0000577466151455972
CC2D2A	360.415668686381	-1.55242595021607	0.322345278959687	-4.81603439400834	1.46439293515467e-06	0.0000617849189449298
PLTP	1899.82804786331	-1.33629319326652	0.278170811271725	-4.80385841762957	1.55636901905617e-06	0.0000654665404652082
BMP2K	482.359394358745	1.24166742000607	0.258774589658585	4.79825867618713	1.60050992190905e-06	0.0000671198737946207
ICOSLG	358.231630628208	-1.78486242310605	0.372282925071835	-4.79437090154388	1.63186111141902e-06	0.0000682285062879742
METRN	590.384366014685	0.940125620671841	0.19611498608536	4.79374697180279	1.6369471614624e-06	0.0000682356262710497
LYN	1457.34138285643	1.47804366112252	0.308454552735371	4.79177126100183	1.65315315325458e-06	0.0000687048470668469
PTK7	1240.30815744542	-1.84236786048949	0.38495170338724	-4.78597144597169	1.70162249901016e-06	0.0000705081251007761
DNMT3B	227.898013158299	-1.32160740998636	0.276401343465236	-4.78147968970559	1.74009586555893e-06	0.0000718877104459032
FAS	266.051457235026	0.959645163525202	0.201051874734613	4.77312218447069	1.81391666736455e-06	0.0000747150660524848
LTA4H	2248.25042626823	-1.18115588083205	0.247697731996911	-4.76853732696582	1.8556829347158e-06	0.0000762092746058875
HSD11B1	16.6262841801104	5.05133102892433	1.06014975755203	4.7647334661362	1.89103448891644e-06	0.0000774320051346581
ANO2	237.807982719896	-1.53702881228411	0.322809868781885	-4.76140589531556	1.92248940778027e-06	0.0000784649122440536
FOXRED2	554.888183648071	-0.627426662608356	0.131788130925224	-4.76087382227429	1.9275653825533e-06	0.0000784649122440536
MEI1	63.4222774676609	1.75030539823897	0.368231162361221	4.75327885618215	2.00143999386398e-06	0.0000812338846632335
ATP1B1	2004.12953221108	0.797458568996929	0.167886060903488	4.74999868783245	2.03417968429104e-06	0.0000823220064071252
PDE10A	574.164222894923	0.746014065125623	0.15718484589572	4.74609407080213	2.07382292215575e-06	0.0000836823720419883
KCND1	64.7381376749749	-2.1941736683114	0.462604336834243	-4.74308927436104	2.10483454465829e-06	0.0000846875603315992
SAMSN1	95.8041719331131	-2.22304346554236	0.468855146401556	-4.74142916549841	2.1221585580879e-06	0.000085137811979243
NCF2	18.7111969739359	4.77661066222008	1.00807596050181	4.73834398336642	2.15471828139541e-06	0.0000861949408185868
ATP6V1C1	1114.51863533059	0.623502292832202	0.131717460188738	4.73363434079875	2.20534879123734e-06	0.0000877147466222509
NANS	2032.29220766549	0.719130337121448	0.151917977802134	4.73367502336084	2.20490658541589e-06	0.0000877147466222509
CD53	21.5415813680609	6.94163652434638	1.46866641043241	4.72648960651491	2.28434478582596e-06	0.0000905971142058575
PLEKHA7	149.658356341945	-1.66933639769741	0.353571848757688	-4.72134985735657	2.34284545112264e-06	0.000092652529079867
DMTN	1498.41246427338	1.34365229616426	0.284659472497779	4.72020932370253	2.35602065617823e-06	0.0000929088713875285
HOXB8	222.082292771471	1.4930450933882	0.316414658958315	4.71863439672338	2.3743308686966e-06	0.0000933656849529109
ASAP1	4654.14925265808	0.670556481905306	0.142569807888761	4.70335544274917	2.55920312853239e-06	0.000100351126065418
GRID1	16.8122829294141	6.58092310972264	1.39987856682989	4.70106712514752	2.58805414449527e-06	0.000101196562196447
ZNF608	839.418832948292	-1.527745953097	0.325636968558261	-4.6915617715673	2.71127384507722e-06	0.00010571683214471
SLITRK4	18.7397658104882	-4.71513780691424	1.00546824501892	-4.6894945019626	2.73880792614889e-06	0.000106491296422613
MNS1	50.2488576938025	-1.78815704382928	0.381407331013174	-4.68831325050622	2.75466134342157e-06	0.00010680853102803
FRMD6	2993.77681269229	0.891360301072047	0.190341484240855	4.68295340149882	2.82770813819107e-06	0.000109335422468608
PPP1R3B	2109.0215278399	-0.888172153584632	0.189731022781234	-4.68121733897321	2.85176402543019e-06	0.000109959267880546
FILIP1L	1210.37536972156	1.24674945270327	0.266623347923581	4.67607005317707	2.924247485192e-06	0.000112441771030333
MYRIP	1116.16563787933	-1.8659069671236	0.39934868784882	-4.67237535491784	2.97736204088067e-06	0.000114167852180841
PNMA2	250.976541901729	-2.76795625345953	0.592881562854765	-4.6686495699607	3.03186012074966e-06	0.000115937328749658
FAM177A1	1201.07696790974	0.587560655178429	0.125879910799761	4.66762846784241	3.04696234011384e-06	0.000116194736931649
SH3TC2	190.518905247868	2.12649760377827	0.45580934446255	4.66532252928173	3.08133339550952e-06	0.0001165449287822
ANGPT2	6314.00674027405	1.2682092220413	0.271806289138925	4.66585679845362	3.07333692309127e-06	0.0001165449287822
MYO5C	385.505326296546	-1.16171535203128	0.24895275981834	-4.66640881137038	3.06509578906106e-06	0.0001165449287822
CYYR1	1215.61446536899	-1.58321867579483	0.339414288421081	-4.66456106830326	3.09276477730974e-06	0.000116659423570208
SLC25A25	1913.66477426987	-1.7555470600549	0.376595824542062	-4.66162114832164	3.13728304868624e-06	0.000118017956636352
GRAPL	490.78674449547	1.61563275929839	0.346764907336736	4.6591587704389	3.17504245638071e-06	0.000119115579289245
PREX2	1466.98996963644	-1.76930523818228	0.380006511097477	-4.65598663841955	3.22432845592459e-06	0.000120638553360348
DNMT3A	1778.01426082018	-0.809151531255518	0.173840596108837	-4.65456026594	3.24672865831599e-06	0.000120825309667786
CD226	17.019298481071	4.06759900792969	0.873863604231123	4.65472985513409	3.24405757897424e-06	0.000120825309667786
MSX1	150.678777622367	1.17865336186945	0.253505909975204	4.64941177105	3.32883041899217e-06	0.000123549451994734
LPIN2	1345.42480558348	0.847599083412236	0.182535233983835	4.64348205501682	3.42585760792788e-06	0.000126811545215058
LMBR1	1822.03852226555	1.03261238073264	0.222421505895213	4.64259234545027	3.44064777337042e-06	0.000127020297186582
COTL1	9964.83249353966	1.00032553023118	0.21571690672216	4.63721432608703	3.53136185685657e-06	0.000130023432188398
PCDHGA4	139.410323404791	1.80236257652381	0.388723330732308	4.63662053195618	3.54151715225895e-06	0.000130052379869065
RNH1	5851.66045413292	0.541515710800098	0.1168951477223	4.63249092328913	3.6129218034258e-06	0.000132324452647371
MFSD6	398.93346305453	1.26552827710163	0.274129408052684	4.61653598602018	3.90198386293094e-06	0.000142161254596704
NCAM1	19.606745616422	4.25468422944551	0.921609725619797	4.61657913449662	3.90117302802764e-06	0.000142161254596704
HK2	475.596911358032	-1.22985044786637	0.266627305184159	-4.61262002785841	3.97624792307054e-06	0.000144403432949951
LRRC75A	290.820545808122	-2.08578014978138	0.452231269652695	-4.61219798308776	3.98433216769909e-06	0.000144403432949951
CBS	1578.71771974486	-1.36834067646023	0.296882435282711	-4.60903210780121	4.04547861032056e-06	0.00014623773070276
ST3GAL6	1001.47442747823	1.56726150990196	0.340206381308994	4.60679633307197	4.08920161956851e-06	0.000146754899297888
IER5L	345.859566963806	1.0685223968075	0.231904070642251	4.60760517850444	4.07333174049889e-06	0.000146754899297888
DDIT3	297.055530554931	-1.37981895893674	0.299525724488972	-4.60667931374135	4.09150248744922e-06	0.000146754899297888
KBTBD11	832.739032395015	4.36437644662909	0.94944062944886	4.59678710943997	4.29055609929167e-06	0.000153497961892442
LTBP1	8268.55255995793	0.93451557270334	0.203491311250351	4.59241019658882	4.38156074109391e-06	0.000156209271782355
MEIS1	196.37524284309	-1.56678177941097	0.341193409689377	-4.59206343064295	4.38884921800436e-06	0.000156209271782355
GRAP	675.849566492608	1.73967578247479	0.379739972454509	4.58122902161213	4.62251282281853e-06	0.000164105116351775
STON2	92.6957995805051	7.51563465880921	1.64173690936687	4.57785569413043	4.69766568574602e-06	0.000166347697407756
CD33	10.7298945281631	6.90994693784286	1.5096843026405	4.57708073519547	4.71509523220211e-06	0.000166540043048848
MT1M	42.6284039856552	2.62058747311062	0.572629961197652	4.57640649404666	4.73030991722892e-06	0.000166653380611814
AADAT	69.1434068324072	1.49955383051388	0.327941615610369	4.57262439145729	4.81653105877176e-06	0.000169261437029901
SLC2A10	236.810433239307	-1.96996587117893	0.431501082570969	-4.56537874584575	4.98593324680827e-06	0.000174772069189257
FREM3	29.6971467878648	3.01357658488193	0.660321857198055	4.5637995350774	5.02360495867375e-06	0.000175649018718767
CMSS1	674.90327353457	-0.753377631090818	0.165118767389681	-4.56264083726378	5.05141863574224e-06	0.000176177743926478
FTH1	6202.15494717535	0.922380344837745	0.202203026108451	4.56165450433481	5.07521095951621e-06	0.000176563918117906
MYL12B	10520.8892001522	0.606879908245872	0.133233223909372	4.55501931454188	5.23807651848378e-06	0.000181774350382683
MYO7B	34.7914917305244	2.33857644232508	0.513598142781232	4.55331950707852	5.28059790061907e-06	0.000182792966230656
KIF17	124.287697044302	2.45801383684531	0.540374077450932	4.5487264090097	5.39715558635267e-06	0.000186362976851148
ITGB5	6255.77196304468	1.32346845619284	0.291039302158352	4.54738740224421	5.4315962513011e-06	0.000187086817777445
TFPI2	7584.27254004903	1.13439650457675	0.249492789672408	4.54681077583944	5.44649241506375e-06	0.000187135547558168
CTH	46.2335686585606	-2.0386769980776	0.44864254279797	-4.54410093470703	5.517021894139e-06	0.000189090817068008
DGKG	13.103809592178	6.21738408376799	1.36933821879181	4.54042982109541	5.61396632149229e-06	0.000191939572681366
TMOD2	419.427481141589	1.90525393654533	0.419783431522774	4.53865920728214	5.66130443919622e-06	0.0001930824740061
GJC2	124.13194536489	2.2685461880032	0.500303316232421	4.53434169712624	5.7783420238852e-06	0.000196591092239094
CCNJ	514.82802032847	-0.766414037964008	0.169134473482626	-4.53138867661262	5.85972136579262e-06	0.000198872352759333
TBXA2R	110.192478580453	1.16876348316641	0.25815835359946	4.52731227508436	5.97386293023533e-06	0.000202251686181943
PDGFC	543.238391895403	1.67136678958606	0.369346751426236	4.52519694063117	6.03392901596052e-06	0.000203668183651691
ERAP2	2078.90757040265	1.50417179889731	0.332427789848763	4.52480762688833	6.04504658630478e-06	0.000203668183651691
EXOC3L1	395.90472498005	2.21057249051133	0.488722203558327	4.5231677104425	6.09209299183903e-06	0.000204756278013844
LIFR	1150.39775165188	-1.50037790628351	0.331900248108143	-4.5205687999204	6.16736969854213e-06	0.000206310107346854
PRSS23	20300.4356182489	0.860243447056178	0.190317831716281	4.52003598033103	6.18291222939927e-06	0.000206310107346854
PSG9	14.718241401981	6.38764886126997	1.41312199926826	4.52023877950921	6.17699209463841e-06	0.000206310107346854
ARRDC1	617.098273176779	0.737938692538044	0.163347761358291	4.51759293425167	6.25465790905033e-06	0.00020778952276953
GDPD5	2668.16761781799	-0.84987578716057	0.188129367220339	-4.51750728617072	6.25718755980575e-06	0.00020778952276953
IGFBP5	2752.20903623363	3.38424273385055	0.74978606972307	4.51361110923347	6.37330357655257e-06	0.000211140398439442
COL4A2	36238.8764875316	0.991449047586256	0.219904890643936	4.50853568869271	6.52765897954427e-06	0.000215739129273938
MAGI1	1571.10017331506	-0.993972862404106	0.220538593253792	-4.50702458802873	6.57430177408145e-06	0.000216764567520248
LACTB	1223.0555580338	0.63777610230604	0.141671077253996	4.50180880013072	6.73775818479022e-06	0.000221627538775055
THSD4	1606.31753735616	0.990769286324041	0.22015694425691	4.50028632831982	6.78619894842489e-06	0.00022269320946356
PLEKHB2	2872.43521648674	0.614704028952059	0.136643387578239	4.49860062639398	6.84022183224348e-06	0.000223936602012669
NDST3	18.3560875825208	4.79071659958493	1.06525667919192	4.49724155047689	6.88407638866004e-06	0.000224842033767035
DOC2A	23.4161358119502	-2.82330264810923	0.628032013793922	-4.49547568610993	6.94145901536455e-06	0.00022618402016966
SOBP	223.577734883352	-1.16726044986241	0.259835945447279	-4.49229781450408	7.04587991947824e-06	0.000229048850497137
TRIOBP	5366.11057639622	0.673661653949128	0.150106511212487	4.48789095494671	7.19317283627377e-06	0.000233290729299804
TSHZ2	17.2305409803099	7.5926662634826	1.6921301578641	4.48704624061927	7.22174050983282e-06	0.000233671282090884
GPRC5B	2170.59356176553	1.6954851992782	0.37805487093244	4.48475956703437	7.29961972624395e-06	0.000235641910279052
TTC39A	159.789662783589	-2.0524811868877	0.458390743425261	-4.47757991697393	7.54939702162663e-06	0.000243139628903015
TLE2	1936.46525144048	-0.715055246930478	0.159960046091075	-4.47021155847477	7.81422636735608e-06	0.000250908537728753
RBM3	10123.9910686013	0.401203921801129	0.0897574328047366	4.46986850296767	7.82677017769254e-06	0.000250908537728753
SLK	3281.0221440867	0.593651313050558	0.132866756147754	4.46801991907132	7.89469561616429e-06	0.000252502925916997
PON2	3111.62809653832	0.635802674448708	0.142371596835744	4.46579717148389	7.97711587065977e-06	0.000254552518162364
OSBPL3	1223.93938739618	0.778288673386566	0.174791874552595	4.45265934345465	8.4813256416247e-06	0.000270021287227964
P3H2	302.70797599084	1.81510065792353	0.40793209325772	4.44951669143816	8.60637414785687e-06	0.000273125503686804
SAMD9	544.739417509163	0.918335378528312	0.206403576144274	4.44922222610332	8.61818101108135e-06	0.000273125503686804
MYL6	21389.2895002477	0.679454249895885	0.15281137143386	4.44635921738302	8.73378581826966e-06	0.000276092888842799
ID1	6959.75160170744	1.54347365583807	0.347166202411896	4.44592142067681	8.75159362371813e-06	0.000276092888842799
ZG16B	12.9819856426487	4.68882791513013	1.05524876400176	4.44333893114356	8.85734698321653e-06	0.000278795540757435
ARHGAP25	63.2135045279644	2.59039543013913	0.583168354560699	4.44193415140036	8.91538461077123e-06	0.000279987451995736
RRAS	3863.29302294292	0.712220037346385	0.160483859858064	4.43795430877777	9.08178909034923e-06	0.000284569558381801
UGP2	2475.3599987346	1.11487759515663	0.25154141196858	4.43218310031545	9.32837474224095e-06	0.000291637769813168
ADGRG1	5949.55667703705	0.99029604506004	0.223545868549766	4.42994563703861	9.42568458384468e-06	0.000294017815074939
IL11	18.11812849662	3.20931515092401	0.725005643928912	4.42660712754215	9.57268514990382e-06	0.000297933727726042
SYT14	27.9278175594048	2.53082147345036	0.572090764565608	4.4238110981778	9.69748206523051e-06	0.000301142614200145
TMEM50A	5580.24212930071	0.657216242221303	0.148615311260516	4.42226468219842	9.76717012178933e-06	0.000302322856570349
MAML2	473.860297563923	0.818507642289206	0.185099323402739	4.42199154077023	9.77952863531449e-06	0.000302322856570349
NOVA1	63.9319960846312	-2.66194709947269	0.602043222446907	-4.42152157888871	9.80082742285549e-06	0.000302322856570349
PRKCD	526.040834028714	1.01161883371366	0.229012574607296	4.41730693368414	9.99382683634136e-06	0.00030759270579879
DAPK1	3883.83656223876	-1.01396618457481	0.229617583870966	-4.41589083676015	1.00594843692233e-05	0.000308928545418559
CEACAM1	831.610734398116	3.2879218534372	0.746697222956427	4.40328656964761	1.06623175109144e-05	0.000326718828629144
ABLIM3	4119.36362469527	0.942238273344045	0.214359993140407	4.39558827904457	1.10473154604918e-05	0.00033777045353984
MAP3K8	230.421058948086	-2.20180169752675	0.50170018232798	-4.38868028173717	1.14040577259646e-05	0.00034791148416289
ADGRF5	4232.40463733458	1.28679940754194	0.293240804165761	4.38820037751141	1.14292451895141e-05	0.000347915246657116
ZFYVE28	267.734932432243	-1.64080944596152	0.374118186559022	-4.38580508756599	1.15557564558091e-05	0.000350996620050518
ABCA4	534.060589001475	4.66121705049787	1.06382369442828	4.38156912175461	1.17827650475413e-05	0.000357110396560962
S100A11	4999.60071889672	0.957870425039091	0.219339316002777	4.36707126882335	1.25923648043457e-05	0.000380816156534036
SLC22A18	65.5526955871856	-1.64078009079038	0.375944599629511	-4.36441989699373	1.27460543184992e-05	0.000384626043467581
TSPAN14	8905.63601865232	0.669891400677051	0.153736703530577	4.3573940724169	1.31620163492293e-05	0.00039631659206866
ROBO4	10568.9319103265	0.756027849105676	0.173532865106997	4.35668395516621	1.32047719380107e-05	0.000396743375046594
STS	528.446883517715	0.951564626470861	0.218650272870939	4.35199377515771	1.34905093227779e-05	0.000404453045160865
P2RX7	56.7032461791064	-1.55858500858801	0.358203794889165	-4.35111249748278	1.35448530892928e-05	0.000405207124423434
REEP2	130.555333182276	-2.09681426495513	0.482194307934996	-4.34848406638137	1.37081775773205e-05	0.000409211210646851
SCN8A	311.347673647464	-1.89824895935347	0.43658058435676	-4.34799216311984	1.37389512281056e-05	0.000409249746775394
IRS2	1069.34636987452	-1.13786997910548	0.26199247276344	-4.34313996544815	1.40460582432037e-05	0.000417501786882035
PLCB4	93.6733046492616	-2.10161226167384	0.48425346108073	-4.33990137516741	1.42546677835843e-05	0.000422797101504131
TTC7A	580.225857119177	0.820193316536432	0.189360454033199	4.33138651216285	1.48173314155483e-05	0.000438548779060182
TFPT	1143.42054949142	0.591780226724261	0.136736382087902	4.32789150691315	1.50543589085165e-05	0.000444616076615143
RASGRP3	807.066944932575	1.90362353016858	0.440111484868275	4.32532118705863	1.52309776118224e-05	0.000448877282865619
LCP2	17.8560834023239	4.69364160103946	1.08723520094821	4.31704344832286	1.58133040500126e-05	0.000465051850674206
ARHGAP26	918.546297209289	0.967458673396541	0.224394492165061	4.31141898387102	1.62210207875315e-05	0.0004760338045491
PCDH9	441.105718409797	1.2231499215601	0.284126789981766	4.3049440062959	1.67027976799889e-05	0.000489138258641194
BMX	3518.26496957504	-0.997157614855036	0.231827375139437	-4.30129364254449	1.69803862193087e-05	0.00049622050760047
SERPINB2	309.236435159913	1.50739436360023	0.350492782810931	4.30078574374919	1.70193555560425e-05	0.000496314442171062
ACAT1	1490.34824642138	0.6247122216655	0.145388620301798	4.29684400587007	1.73247021697336e-05	0.00050373849868018
APOL4	136.516705170265	2.5140932840855	0.585140297245447	4.29656493651286	1.73465169922287e-05	0.00050373849868018
CAP1	11421.0963893173	0.622060816187315	0.145032070541927	4.28912594202731	1.79377641297239e-05	0.00051982067616847
OAS1	684.055843972427	1.1374110946093	0.26544969260535	4.28484615463582	1.82865684619643e-05	0.000528694533419246
C1GALT1C1	1149.28391458542	0.511672480849061	0.119425805900278	4.28443816637346	1.83201549293752e-05	0.000528694533419246
GALNT10	3369.28162862757	0.671193147241851	0.156682076769761	4.28379021442348	1.83736165258938e-05	0.000528801816976068
SPRYD3	1887.50009076292	0.563783007121084	0.131629699973429	4.28309877812447	1.84308298564224e-05	0.000528801816976068
BACE2	4325.46338524946	1.02291913677921	0.238831814927142	4.2830103564354	1.84381585920623e-05	0.000528801816976068
CDH13	3029.92483428775	0.602706956539977	0.140921579074699	4.27689613256815	1.89517171867734e-05	0.000542409868597118
LIN7A	146.392903235219	-2.56347210969936	0.599543982658814	-4.27570317415424	1.90534944927587e-05	0.000544200734678978
SLC7A2	834.278524491072	-1.83176805943768	0.42865284703102	-4.27331364325482	1.92589253089976e-05	0.000548938690378224
REEP1	59.3608482188458	4.34199405185225	1.01667362545621	4.27078458920766	1.94786482327932e-05	0.000554063762539759
FRAS1	91.5451835328826	-1.63287913826423	0.382743566920249	-4.26624842163441	1.9878742384829e-05	0.000564287981684685
ITGA1	1635.2886826298	2.85394171368743	0.669451805140701	4.26310257403459	2.01607914660131e-05	0.000570327911706065
GALNT18	338.697841430432	5.72714772993949	1.34346748016032	4.26295970279538	2.01736909911158e-05	0.000570327911706065
VWF	79009.7011077125	-1.24540204056845	0.29225093859108	-4.26141331340951	2.03138148567438e-05	0.000573122081354594
PDZK1IP1	29.4113169575354	-4.35455950786505	1.02266591584902	-4.25804697348292	2.06220623261265e-05	0.000580638635190592
PIK3CD	367.012626622121	0.766496897498858	0.180038029312775	4.25741661594865	2.06802754814208e-05	0.000581098995865591
SH2D5	60.4618994257036	1.82372821653159	0.429048202449214	4.25063712217152	2.13163286002783e-05	0.000597761529899925
RIPK4	22.0327632783586	6.97469485810581	1.64201682064617	4.24763910479377	2.16035029251033e-05	0.000604593193756773
PTTG1IP	17758.9841661948	0.538291449541827	0.126772934406776	4.24610704217521	2.17516744218196e-05	0.000607515075753073
CEACAM7	18.9703721668772	7.73152644732781	1.82248555447426	4.24229779399165	2.21242851502465e-05	0.000616681128856569
NINL	886.49040622848	-1.04385137333329	0.246755280692407	-4.23031016967172	2.33369308353256e-05	0.00064917823031093
GAS7	22.4111009247345	6.99883903634031	1.65552078475599	4.22757545588403	2.36222968425021e-05	0.000655802204941542
NQO1	4391.11681332365	1.32657733316262	0.313829039249875	4.22707005168628	2.36753977370333e-05	0.000655964463049421
CACNA2D4	34.8823178779873	1.97659530268176	0.467913075518117	4.22427883745948	2.39707117170423e-05	0.000662823604271443
EFNB2	2187.59972118422	-0.886031952724797	0.209803603515275	-4.22314935434505	2.40912057009612e-05	0.000664085208368812
CARHSP1	1658.56635384761	0.896862269457006	0.212377899670817	4.22295479354081	2.41120196684591e-05	0.000664085208368812
ANXA3	1890.27038080627	1.0226996657435	0.242230035143053	4.22201840139075	2.42124337408597e-05	0.000665530282686879
GNA13	1446.15613777271	0.479218614953982	0.113537305399648	4.22080313837948	2.43433458689076e-05	0.000667806292502583
LAMB3	1859.73373448579	1.20888302565665	0.286511650103946	4.21931542824896	2.45045237635674e-05	0.000669920781804021
APOBEC3F	159.484082553878	-0.938916409182722	0.22253416680626	-4.21920113507851	2.45169481418084e-05	0.000669920781804021
COL4A1	28712.0080127519	0.798060374924468	0.189371990456874	4.21424717033964	2.50612713962576e-05	0.000683448935661006
MTURN	855.385958628739	1.17027401950424	0.278058327279339	4.20873573884582	2.56803514802728e-05	0.0006989587429366
GCNT1	432.704164830535	-1.44015213842538	0.342329193087164	-4.20692178028382	2.58872692711369e-05	0.000703211711844719
KTN1	6672.91833715387	0.599880046355169	0.142645417306694	4.20539304859265	2.60628816484909e-05	0.00070523794478583
TMSB4X	116884.932516825	0.522506450156813	0.124246909010219	4.20538791925872	2.60634727811491e-05	0.00070523794478583
EXOC6	2061.19685191875	-0.737124522603546	0.175371221968644	-4.20322396302479	2.63139996991541e-05	0.000710631575532993
BMP2	815.126259925545	-1.79638891687219	0.427429854956947	-4.20276893632788	2.6366969957029e-05	0.000710679436841786
PARD6A	94.050766957885	-1.66080109620723	0.395362825424975	-4.20070120255246	2.66089575820244e-05	0.000715811899604809
ASAP3	549.683625344602	-1.20647064678438	0.287286022936243	-4.1995452283181	2.67451605385645e-05	0.000716698018215856
MRGPRX4	10.3137902433533	6.85212721458118	1.63151696848375	4.19985041341568	2.67091377567157e-05	0.000716698018215856
AMMECR1	344.710776292632	-0.873819684878312	0.208152773437973	-4.19797281797305	2.69314947589355e-05	0.000720300729766444
ZCCHC3	885.248410641649	-0.799534017200764	0.190636756245307	-4.1940181576104	2.74056030140637e-05	0.000731571491227343
SLC26A4	49.8587600389015	2.74564091172628	0.654821086052677	4.1929634982851	2.75333759962129e-05	0.000733571578125587
TRPC4	13.7811795008241	-4.26380160344056	1.01709940792792	-4.19211885308927	2.76361138173009e-05	0.000734898268003744
GULP1	188.443479819555	-1.58853464452408	0.379014883423706	-4.19121969610948	2.77458826316002e-05	0.000736406494855147
EGFR	383.818428119342	1.01785500809954	0.242971244013403	4.18919947598159	2.79940244207486e-05	0.000741574528596204
CCN1	41620.427909044	-1.41140338531093	0.337079955159555	-4.18714718483588	2.82482650013613e-05	0.000746884126635992
PARP15	107.477874092617	1.52079569393567	0.36339505342191	4.18496531423611	2.85209648139995e-05	0.000752660670310126
NPR1	2012.52442457096	-1.45390738979392	0.347488189589758	-4.18404836006193	2.86363150772782e-05	0.000754270758230927
NET1	948.779017024819	-0.773271693287523	0.184857383400436	-4.18307172298587	2.87596609505519e-05	0.000756084950103429
IQSEC1	1620.00812758173	1.63579847801147	0.39120192537977	4.18146837192448	2.89632544689611e-05	0.000759997987303685
HACD1	379.979613348544	0.870492366773827	0.20824463167006	4.18014313162716	2.91325669221969e-05	0.000762998417824557
SLC6A4	31.229015882552	4.07240574497963	0.975501236799527	4.17468024780838	2.98404877559312e-05	0.000780067439811828
WFS1	2541.64303846527	1.03297372089604	0.247859197489083	4.16758277021991	3.0784674569991e-05	0.000803236969372266
TMEM217	149.955473788537	1.07814802026438	0.258799301113145	4.16596186939864	3.10042525148042e-05	0.000805936384191006
HOXA9	562.257405357166	-1.11225903863388	0.266964953983603	-4.16631105333098	3.09568243468803e-05	0.000805936384191006
SGMS1	743.113307799534	0.781875321262387	0.187738693482291	4.16469991752733	3.11762344065572e-05	0.000808892167845647
NLRP3	20.8899193618404	3.70401023532281	0.891700077136067	4.15387452608418	3.26892471409712e-05	0.000843419032646509
SYT1	590.214847427573	1.27466127230951	0.306859658345143	4.15389001989903	3.26870326205636e-05	0.000843419032646509
DCUN1D3	853.79451390398	-1.02054789713277	0.245641378119958	-4.15462535238827	3.25820957859087e-05	0.000843419032646509
CCN2	55734.0439715802	-1.50238756650634	0.361918450857655	-4.15117704816117	3.30769759531512e-05	0.000847172558782192
IL18BP	269.816178303411	-1.03507584786057	0.249271752681209	-4.15239928602868	3.29007563046362e-05	0.000847172558782192
OSBPL8	1378.24219049818	0.706629623469431	0.170190647518495	4.15198857147918	3.29598725210347e-05	0.000847172558782192
KIF1C	10914.0431668713	0.581343500147226	0.14004348881037	4.15116407828435	3.30788507211259e-05	0.000847172558782192
SLC38A5	410.869594960317	-1.81372977869688	0.436965580563888	-4.1507383175497	3.31404495992379e-05	0.00084718707345676
SNCB	14.9772103748118	4.86849798592935	1.17348097186849	4.14876602402628	3.34272244413237e-05	0.000852947247187526
EPS8L2	104.023381940646	1.36004673127653	0.327969177040349	4.1468736286435	3.37045966706483e-05	0.000858446800706916
MILR1	136.411414507728	-1.38115191198002	0.333245534975885	-4.1445473892995	3.40485541321001e-05	0.000865619010819929
RAB9A	519.688457392149	0.595839496657837	0.143805020149991	4.14338453578579	3.42217408102601e-05	0.000868431415333127
NECAP2	3381.56728038009	0.445595240032325	0.107656601463511	4.13904241797337	3.48758469071237e-05	0.000883415384886468
CELF4	24.9588229700401	6.23614368559199	1.5092525878419	4.1319416881101	3.59711685638021e-05	0.000909500529752526
FRY	2293.93425598969	-0.718045561295745	0.174090945480739	-4.12454283198311	3.71471862045922e-05	0.000937527439465353
JAG1	4417.51777015891	0.712526746549177	0.172839052809254	4.1224869898791	3.74803785577139e-05	0.000944219845298779
HYAL1	140.320627954265	1.69161184834906	0.410493499633817	4.12092237723147	3.77358560647753e-05	0.000948933728324541
ARSA	1216.2895470074	0.744306175773391	0.180782997166114	4.11712488143717	3.83628223813078e-05	0.000962955402305485
TBC1D8	1664.60006823374	1.18250393981425	0.287478726490923	4.11336154938612	3.89938944040193e-05	0.000977029328920924
RPS27L	5163.70006441688	0.550969044153733	0.134011761850172	4.11134841111728	3.93355096126344e-05	0.000983812989068428
SATB2	127.238875207493	1.31296210726491	0.319531274208416	4.10902535445881	3.97332456319251e-05	0.000991973350030129
OXCT1	1306.96838080794	-0.685842665118152	0.166928784362462	-4.10859437895948	3.98074524498147e-05	0.000992041736904629
STT3B	3524.78077904201	0.420543569287623	0.102409654411953	4.10648362893547	4.0172791988146e-05	0.000999352196393287
RHPN1	605.612654249866	-0.954622521160447	0.232771080083436	-4.10112167206624	4.11152289950418e-05	0.00102096689388225
COL8A1	4629.84401390989	1.60933633156982	0.392477042359234	4.10045979223621	4.12330075153706e-05	0.00102206317378725
PACSIN2	2750.87030802691	0.655893112160947	0.159987191816837	4.09966013349278	4.13757302121141e-05	0.00102377274701311
CDCA7L	1719.67011923804	-0.735051780531784	0.179469660680569	-4.09568825028356	4.20916033975058e-05	0.00103963264548181
GADL1	10.297289851113	5.86308070049363	1.43250680302683	4.09288157522545	4.26045339368923e-05	0.00105043256763411
CLDN5	12801.4168284595	-0.965456029220403	0.235951019011833	-4.09176460972174	4.28103085613705e-05	0.00105363456230565
PEA15	12728.882989867	0.617992178766297	0.151138341119067	4.08891730708782	4.33391306416132e-05	0.00106047124892605
SHH	65.1963707278508	2.05252693327245	0.502009035483715	4.08862547921019	4.33936798062096e-05	0.00106047124892605
ANO1	25.3986969256999	3.38321926336367	0.827438878650928	4.08878450198005	4.33639468195473e-05	0.00106047124892605
CNDP2	3007.41997862358	0.697102867015751	0.170491618246453	4.08878086902817	4.33646258682083e-05	0.00106047124892605
TSPAN2	94.6780884350956	3.55843702172568	0.870613365134753	4.08727589562665	4.36467953487878e-05	0.00106478236596929
GBE1	2691.2896618236	0.780398346505278	0.191085952942184	4.08401734658853	4.42637243878782e-05	0.00107793817233007
TBC1D9	1763.37012008175	0.66499135235009	0.162855207769547	4.08332875231786	4.43951477230681e-05	0.00107924526364958
ZBED3	479.533550769857	-0.613227982849865	0.150718663837777	-4.06869306849681	4.72775770358794e-05	0.00114730777418714
CAB39L	201.931499835095	0.868338594700328	0.213995832946995	4.05773599766968	4.95507356513767e-05	0.00119828181459366
SLC25A23	1173.83485738838	-0.588332163470713	0.14498167376893	-4.05797607502027	4.94998374634047e-05	0.00119828181459366
ABLIM1	5870.37878624527	-1.36926247470333	0.33763747074673	-4.05542214160952	5.00438401922539e-05	0.00120810181862378
ADGRL4	6156.06919973914	0.518149952420917	0.127834044956602	4.05330170532289	5.04998063801268e-05	0.00121523613982631
LYPD3	19.9899175566664	3.83441875850665	0.946014688614886	4.05323385001647	5.05144624075918e-05	0.00121523613982631
PHGDH	394.945814768758	-1.24913650903764	0.30867375121407	-4.04678565678021	5.19257480363955e-05	0.00124487272624042
MGST2	975.097434419216	0.772033432380971	0.190767118027401	4.0469942638127	5.18795121141558e-05	0.00124487272624042
SCARA3	4084.25445272534	-0.977607490764721	0.241695985097378	-4.04478167219389	5.23719075485961e-05	0.00125340422186562
PTPRE	3881.57753215374	1.02008294960168	0.252335191435775	4.0425710888658	5.28682764612919e-05	0.00126310593039448
PLLP	519.480790929138	1.28973689666303	0.319248959121008	4.03990948072023	5.34718348084803e-05	0.0012753308229837
RGS10	397.445091359694	1.19763531357792	0.296568184718075	4.03831353223685	5.38368643075296e-05	0.00128183449991907
MERTK	993.414812840752	-1.02277097983232	0.253328083372801	-4.03733753563832	5.40612589085644e-05	0.00128497317621538
PCDHGA7	57.0096590320047	1.50666909858555	0.373295759700685	4.03612701037274	5.43408060065611e-05	0.00128940979175568
KCNA6	13.4763130730087	4.28642246426496	1.06250932516344	4.03424455931773	5.47782435698261e-05	0.00129757132933917
MYL2	12.3036979970566	4.1494796925832	1.03035999447436	4.0272135125938	5.64417748823873e-05	0.00133469893891383
DDHD1	315.550433801044	0.719448539432189	0.178697722700706	4.02606439835368	5.67181615412209e-05	0.00133895374209811
MTHFD2L	265.419548296831	-0.946039495103635	0.235199236111352	-4.02228982859343	5.76350757488132e-05	0.00135828945071184
PCSK5	134.188806540181	-1.337899721539	0.332726803126298	-4.02101576719431	5.79477257532296e-05	0.00136103617797052
PNP	4163.55864527385	0.675752436657486	0.168049851300137	4.02114272300421	5.79164993541577e-05	0.00136103617797052
KAZN	83.8489723437653	-1.62267045936443	0.403638641626325	-4.02010682829184	5.81717570482112e-05	0.00136399013443618
GSTM2	249.721653285773	-2.21621623742668	0.551653122604132	-4.01740903226436	5.88415383890779e-05	0.00137736828731668
GLB1L	224.792573610267	-1.08457846033986	0.270314020719322	-4.01229080701671	6.01323591151591e-05	0.00140521427083758
BCAR3	1895.74717115646	0.529559282026543	0.132057452805752	4.0100673667051	6.07014266778355e-05	0.00141389305666232
S1PR3	1283.29868065493	1.01185008058611	0.252345102800309	4.00978687264965	6.0773577505404e-05	0.00141389305666232
CEP126	298.497468797632	-1.98801192849866	0.495855966509134	-4.00925281285697	6.09111769961869e-05	0.00141389305666232
PHC1	885.654225279413	-0.763339262110266	0.190385011828196	-4.00945040147964	6.08602343201136e-05	0.00141389305666232
AK3	2138.74617631065	0.678460851751353	0.169262861450911	4.00832672882655	6.11504802824393e-05	0.00141707815826468
PTPRJ	596.979967646885	0.663602955711403	0.165676084922589	4.00542393322167	6.19063536101238e-05	0.00143220349077021
MYLIP	645.43932291005	-1.62654543593173	0.406933239669193	-3.99708177502036	6.41281525662755e-05	0.00148113624920544
EFHD2	4808.61938726409	0.651020897418614	0.162988016746684	3.99428688325247	6.48892571894219e-05	0.00149622554658865
VPS26C	1451.14982083801	0.52139164090511	0.130632255118477	3.99129327157549	6.57139566756787e-05	0.00151272874397197
TMEM204	1282.85898710031	1.41704513886441	0.355104876434343	3.99049754847963	6.59348306946468e-05	0.00151530030608012
C1RL	814.045910357679	-0.812836471002335	0.203736083779539	-3.98965394800608	6.61697615269898e-05	0.00151818588389445
GBP1	365.14746102954	-2.25928018080343	0.566374605717829	-3.98902097303602	6.63465560847718e-05	0.00151973027229821
BMPR1B	73.2120173167811	-1.57249317743244	0.394329030302768	-3.98776923987838	6.66974912644139e-05	0.00152525185542229
OAF	2495.2058929423	1.20718845003726	0.302952861709264	3.9847402108245	6.75539906958497e-05	0.00154229760665969
RASSF9	278.067966748791	-2.03903570305114	0.512190156251904	-3.98101306353163	6.86221773725484e-05	0.00156411238769843
ADAMTS12	68.9447801377058	3.34799614027727	0.841924812994022	3.97659754007159	6.9908331605129e-05	0.00159081565739475
C14orf132	100.536065592041	-2.48907877603597	0.626289755587572	-3.97432458990291	7.05792554757905e-05	0.00160345441122659
NAXE	2637.29735782989	-0.873721957551751	0.219949885777471	-3.97236831682521	7.11615764025028e-05	0.00161243132305567
MFSD1	1665.63567449783	0.547651113442629	0.137870380811047	3.97221731180385	7.12067142881008e-05	0.00161243132305567
GSTO1	7729.23714362781	0.617395888917159	0.155535923157738	3.96947455213303	7.2031298867284e-05	0.00162844700256803
APCDD1	23.0122110151226	-3.97154520482009	1.0015160043535	-3.96553343886283	7.32319844692598e-05	0.00165289947385007
TIMP2	16487.7691446743	0.675499621390584	0.17042702416857	3.96357106325136	7.38368705095507e-05	0.00166384675250499
CELSR2	69.4028992748566	-1.82483307534601	0.460514458305189	-3.96259670556677	7.41389608277372e-05	0.00166794637803861
RCSD1	10.9147517876245	5.95047959875925	1.50185110203304	3.96209690208579	7.42943733422368e-05	0.0016687381818181
NPR3	40.1416644651084	-3.13928152490751	0.792533571408381	-3.96107072073781	7.46144278077943e-05	0.00167321950306945
TRPM4	1162.54967638444	0.795654362398429	0.200901442196649	3.960421357352	7.48176301145932e-05	0.00167507019938818
NAT1	120.591353285262	1.05703467830568	0.26698563790954	3.95914434417564	7.52187675039212e-05	0.00168133931034127
SOX21	21.949365642072	5.5432643424816	1.40083621646928	3.95711095794842	7.58616982259121e-05	0.00169298429754644
HS6ST1	958.703810034003	-0.504594381115905	0.127600870593701	-3.95447443867843	7.67030712423851e-05	0.00170901337386123
LRRFIP1	5466.73049590989	0.477651967673202	0.120842964477173	3.95266675010632	7.72850360466591e-05	0.00171922048936486
CNTNAP2	8.79607621176454	6.6221936480616	1.6755558676469	3.95223685221645	7.74240499752413e-05	0.00171955718033012
ARHGEF10L	119.622436471172	-2.05539152838125	0.520953781486269	-3.94543931040727	7.96538055555499e-05	0.00176343616414129
SLC35F2	2151.3476646483	-0.481410089973666	0.122010403632522	-3.94564787625492	7.95844974656503e-05	0.00176343616414129
CTSO	483.644230375739	-1.43873309379771	0.3650677312333	-3.94100319120857	8.11415465813097e-05	0.00179183531811131
JPH2	9.08191726468648	5.68001817407633	1.44131951192534	3.940845958915	8.11947565083216e-05	0.00179183531811131
DTX4	474.804654507336	4.72087720375311	1.1982597242655	3.93977791972175	8.15570719592699e-05	0.00179697415216925
CFL2	2103.17946405028	0.594706774279024	0.151008391209639	3.93823660735129	8.20826327015864e-05	0.00180568783602333
DNM1	40.9172515534385	1.63235845457688	0.415128735139579	3.93217408577613	8.41810667291379e-05	0.00184891991656197
CLIP3	736.866224525623	-1.12425821722708	0.286039614770536	-3.93042837136028	8.47946526135183e-05	0.00185700241872689
SNAP25	10.5658601691647	-5.82590314456568	1.48228002569013	-3.93036608710506	8.4816622251484e-05	0.00185700241872689
ISL1	14.431761697495	-3.47189669002117	0.883670807417176	-3.92894804363737	8.53182689938515e-05	0.00186504392425772
OSGIN1	269.825450051897	0.984847492312536	0.250703678709026	3.92833283254522	8.55367768035536e-05	0.00186688050127378
MLLT3	360.612642784515	-0.957658607114042	0.243842224843829	-3.92736987093758	8.58798589479933e-05	0.00187142593729528
ZNF462	338.122482992856	-1.01693845743345	0.259168023197325	-3.92385775408403	8.71422005089889e-05	0.00189595750041579
DKK1	946.447613519608	-1.8919922229971	0.482251171896911	-3.92325064873361	8.73621785432029e-05	0.00189776901464507
FNDC10	125.961569960656	1.18605913130401	0.302379613035521	3.9224176504409	8.7664860332206e-05	0.00190136863479899
C4orf36	48.9462655340851	-2.38226410552251	0.608063955549373	-3.91778542993916	8.9366198453959e-05	0.00193524524296319
BCAP31	7622.73863326792	0.498276172019517	0.127226051126897	3.91646339414033	8.98574524219854e-05	0.00194285248764732
DISP2	48.1430191317566	2.02661072239376	0.517912922316639	3.91303370715037	9.11438063966426e-05	0.00196760058567931
LY96	316.737073013328	1.08250959931059	0.276880710493862	3.90966058047076	9.24258977028984e-05	0.0019829426368067
BTBD10	1671.72673684913	0.394751750186414	0.100961413474528	3.90992693744338	9.2324041936138e-05	0.0019829426368067
PMAIP1	541.125861569513	0.728652882179408	0.1863403319961	3.9103337123745	9.21686944453576e-05	0.0019829426368067
CEACAM21	49.1784248694071	1.75649620252913	0.449207097974854	3.91021471042619	9.22141157652508e-05	0.0019829426368067
ACOT13	530.736641436032	0.621858509833489	0.159075965634762	3.90919211052458	9.26052996552276e-05	0.00198372556252194
B3GALNT1	367.967171788427	-0.816317976747163	0.208852038215082	-3.9085947339738	9.28345438752565e-05	0.0019855721163828
SRRM2	10153.8129001046	-0.47987310173998	0.122834115532517	-3.90667608635931	9.35744584315414e-05	0.00199831854998189
MANSC1	1709.42741712828	-0.531203056551068	0.135993250551041	-3.90609868062311	9.37982193450017e-05	0.00200002009635633
ETFA	3285.23994256466	0.521531487581037	0.133582986110091	3.90417599402382	9.45469625445756e-05	0.00201289323171971
KIAA0930	2235.35273441628	0.942290356418854	0.241628455743418	3.89974911489506	9.62924162133896e-05	0.00204691428707207
SLC16A1	3103.77600695767	-0.573826595031844	0.147256171817385	-3.89679147535804	9.74754769801021e-05	0.00204759521668504
LFNG	296.783509890189	1.38642643769963	0.355600963273393	3.89882643999959	9.66600248155411e-05	0.00204759521668504
TPK1	275.81547640745	0.774717692973178	0.198812806688901	3.89671926006982	9.75045341278592e-05	0.00204759521668504
RUNX1T1	867.411605142313	-1.57466545766874	0.404033758288647	-3.89736111244394	9.72465594599778e-05	0.00204759521668504
SLC16A7	188.914593027225	-2.44306788595367	0.626638868372179	-3.89868552568408	9.67162838615136e-05	0.00204759521668504
PTPRR	18.6342631848732	2.62830703134432	0.674259779066532	3.89806290237723	9.69652321234209e-05	0.00204759521668504
TNFAIP8L3	3592.31310842157	1.15981261780157	0.297526068776553	3.89818822455053	9.69150750129047e-05	0.00204759521668504
EPN3	12.7621412817206	3.5759031936516	0.917504487746909	3.89742310954015	9.72216756138311e-05	0.00204759521668504
SLCO2B1	42.9535960305749	4.50222251596569	1.15605220386647	3.89448028463405	9.84094950289808e-05	0.00206347764425571
RNF135	167.512960741	-0.845614661583017	0.217264007417273	-3.89210652806816	9.93775893334267e-05	0.00208063396310301
CCDC80	1704.90656390492	-0.756736256232974	0.194462234174113	-3.89143043350734	9.96549631711194e-05	0.00208329901171432
CD38	121.710014880126	3.38553054386289	0.870436795002971	3.8894616625798	0.000100466837625421	0.00209711304222326
CCND3	3687.31468055974	0.561242106971562	0.144419352627765	3.88619736039213	0.000101826732029835	0.00212230760856778
APOBEC3G	95.6250414746323	-1.76021657127545	0.45330449215654	-3.88307771427863	0.000103142584618704	0.00214651007060305
GCA	210.907901981285	-2.14946880050412	0.553695611174004	-3.88204052393804	0.000103583610094121	0.00214924378432958
SEC14L2	962.005101378079	0.617034899130457	0.158932419966388	3.88237276737466	0.000103442142918704	0.00214924378432958
HCLS1	3175.05723408766	0.8023476196755	0.206770133770176	3.88038448805816	0.000104291467221853	0.0021569854951395
MYO15B	949.920708831372	-1.64443926271761	0.423753596796221	-3.88064968687076	0.000104177804291711	0.0021569854951395
ZNF850	251.686620278395	-1.88430323303005	0.485635378833417	-3.88007817213912	0.000104422898403122	0.0021569854951395
SLC35E4	1015.73389494451	0.766548569062845	0.197589747685714	3.8794956623059	0.000104673267678584	0.00215894447049988
PLAT	2721.671017202	1.40590722501107	0.362574676153707	3.87756596772098	0.000105506724991725	0.00217290630505954
PHC2	4284.84312447161	0.661643650124194	0.170670282361094	3.87673613104084	0.000105867063218653	0.00217709734005647
PGM2L1	1359.85985326488	0.668733237816408	0.172744230078283	3.8712334270925	0.000108286034025794	0.00222354798566871
ORMDL2	972.185435502351	0.607098911214155	0.156846922812377	3.87064597971345	0.000108547332597957	0.00222562115774334
TRIM58	10.8209599908203	5.02917356421697	1.29946021074154	3.87020204439124	0.000108745191053831	0.00222638937613307
POLM	523.947914567545	0.618571569098334	0.160132758361048	3.86286713243054	0.00011206396607479	0.00229095716212688
PPFIBP1	6113.69113456399	1.39231285630898	0.360809519700398	3.85885842886047	0.000113917901101983	0.0023254329194068
NAGS	233.224370029551	0.907938173575318	0.235344605306777	3.85790943621503	0.000114361004085201	0.00232763210807431
PSG3	7.35473667140084	6.36462758264889	1.64961544345965	3.85824927129724	0.000114202142023246	0.00232763210807431
CHSY1	1789.91159921811	-0.772758918586809	0.200404058489251	-3.85600433650029	0.000115255443744339	0.00234240236400465
KCNF1	49.3800842725491	2.71586846953709	0.704874412556359	3.85298206482979	0.000116687940694537	0.00236804869120011
NAGK	4108.57307356913	0.560450887219414	0.145495757435865	3.85200845094375	0.000117152978833344	0.00237401532727832
CNTNAP1	1087.24284512175	1.07384179513871	0.279207736370816	3.84603166479791	0.000120046255849494	0.00242909923826069
IL1B	18.5184932946882	3.2261132619408	0.839694400149684	3.84200878482185	0.00012203146749271	0.00246567510955794
PTPRK	3560.35986122302	0.493134567798609	0.128517182282345	3.83711001938419	0.000124490708301581	0.00251170860746256
ST6GALNAC2	14.9653015411121	-3.53328732006512	0.922692749983578	-3.82932164594119	0.000128496970807417	0.00258877569198513
VAT1	18037.1759775864	0.798619792272578	0.208663702106957	3.8273057757943	0.000129553537034068	0.00260627919937666
DEGS1	3253.62217632931	0.456275979091272	0.119234747662096	3.82670310490639	0.000129870997691214	0.00260888468733972
CCNL1	1796.73127329752	-0.813146970382129	0.212537922262253	-3.82589121850348	0.000130299823050709	0.00261371653723539
RGS17	113.542115134927	1.19726940821609	0.313084130409729	3.82411400619135	0.000131243179802429	0.00262505270725867
ACSS1	287.618786851018	-0.912439207914914	0.238595539673837	-3.8242089905043	0.000131192599101453	0.00262505270725867
C12orf75	972.02941272186	0.769757025090858	0.201313092632633	3.82368088942706	0.000131474054595509	0.00262588683718024
ZSCAN18	152.310394824497	-1.14729686425447	0.300117932557313	-3.82282009768068	0.000131934040009176	0.0026275127824496
AR	502.056865148397	-1.64414114179936	0.430085023761864	-3.82282816411136	0.000131929722481905	0.0026275127824496
RASD1	274.22159818271	1.85773266052916	0.486038402093367	3.82219316936257	0.000132270008667399	0.00263042978554752
VASH1	4034.65198453273	-1.47291893261419	0.385448458327053	-3.82131229427417	0.000132743428801319	0.00263606800456525
GIMAP4	4074.45491626316	-0.815114193738123	0.213376241661045	-3.82007943992639	0.000133408699285386	0.0026454945068292
PLCD3	1340.1783066791	0.542764706010371	0.142127152688885	3.8188670900801	0.000134065967728666	0.00265473566054439
KCTD9	995.806540507987	0.568311641830043	0.148833677849052	3.81843444335514	0.000134301262414419	0.00265560658628854
NAALAD2	46.5090551731218	-1.95692717923944	0.512809567861866	-3.81608944505218	0.000135583372645897	0.00267714480184593
TPRG1L	3190.92856726018	0.511902954927173	0.134197089460086	3.81456078508638	0.000136425355095848	0.00267852949658482
LRRC38	6.68882920408649	6.22737065108055	1.63252097445592	3.81457313475313	0.00013641853323382	0.00267852949658482
ACER3	1121.5209858644	0.597153251715591	0.156508955780799	3.8154573885979	0.000135930912547902	0.00267852949658482
LRRC43	41.6631760295244	-1.49191969167758	0.391105377572968	-3.81462331440133	0.000136390817683184	0.00267852949658482
SPINT1	62.0452872154829	-2.2721059159219	0.595827165790069	-3.81336408672989	0.000137087928716767	0.00268773663632408
TIMP1	6136.37017372183	0.948927517076932	0.249026720870573	3.81054496384795	0.000138660788621122	0.00271473964294752
SH3GL1	8449.16432441639	0.70204498509475	0.184298140946335	3.80928956466888	0.00013936666414177	0.00272471642950972
PDE3B	14.1830723933672	-3.23541289360116	0.850009749235882	-3.80632445276026	0.000141047324083411	0.0027498285191037
BCAM	3142.6285275934	-1.19156386049048	0.313043057095919	-3.80638967541572	0.000141010150671801	0.0027498285191037
ZDHHC20	2085.97504084788	0.543803387367595	0.142938642115312	3.80445329072664	0.000142117725042763	0.00276293577215489
TSHZ3	129.539084260659	-1.42759963564078	0.375231220643084	-3.80458649787752	0.000142041271477601	0.00276293577215489
TSC22D1	2570.036650174	0.569534624206271	0.149729513068692	3.80375660438423	0.000142518216434046	0.00276684666058881
TNRC6C	418.563513238135	-0.701923047157212	0.184894519767628	-3.79634316928039	0.000146846188301637	0.0028468881840992
REEP5	2733.25679666187	0.545615300386503	0.143757701874842	3.79538134841309	0.000147416685080894	0.00285396235091756
CFI	191.825369957505	-1.56585056329291	0.4131301314761	-3.79021147089461	0.000150519083598599	0.00290996573737069
RETSAT	1666.81740630657	0.437722252491323	0.115591111123037	3.78681585667435	0.000152590095056079	0.00294590140399642
CLCF1	134.009772124807	1.12167835137012	0.296258700388341	3.78614484536591	0.000153002511424575	0.00294908045913695
NLRP2	160.865457821751	-1.69427761342587	0.447528144174658	-3.78585712536694	0.000153179670847759	0.00294908045913695
TRIL	108.421782531455	2.97496766826162	0.786065256335279	3.78463193009094	0.000153936231127043	0.00295954130785939
CAV1	26802.3950460446	0.606106211460711	0.16020927723452	3.78321544122237	0.000154815299140949	0.00296821984444132
SOX5	6.59436531109044	-6.13190085223989	1.62073066072276	-3.783417566436	0.000154689572574699	0.00296821984444132
SLC10A6	10.8258789594625	-6.84602719083891	1.81126487316161	-3.77969411999306	0.000157021135938755	0.00300222779720033
DHRSX	948.301770890312	0.560431288851908	0.148274275513146	3.77969332112649	0.000157021639706609	0.00300222779720033
MPZ	117.562276509743	1.74047076771745	0.461409079646094	3.77207741350128	0.000161894007313285	0.0030911289071743
DDR2	2523.22370282794	-1.08594104672815	0.288058867178612	-3.76985807576201	0.000163340405720854	0.00310594589392604
CMIP	4773.35631252028	-0.868853475341237	0.230439279165602	-3.77042264013007	0.00016297131615286	0.00310594589392604
TCEAL7	73.3606726101708	-1.80632200557186	0.479148715849886	-3.76985671842594	0.000163341294039767	0.00310594589392604
C1orf54	169.136453845177	-2.52312258664027	0.669755028817355	-3.76723201480931	0.00016506758020555	0.00313282694491567
EGFLAM	18.4350732412265	-3.62804639073959	0.963107262594912	-3.76702214970792	0.00016520634851079	0.00313282694491567
KRT35	8.04062866856274	-6.41820276628827	1.70457806526654	-3.76527358709422	0.000166366818178802	0.00315052906294672
TENM3	597.581441136914	0.71265596818917	0.189557845541068	3.75956988831027	0.000170205726238623	0.00321883608435739
ZNF528	176.053459509622	1.04988179583956	0.279328657211634	3.75858963530591	0.000170873824212523	0.00322707422298507
INSR	828.563513139807	-1.06521688441691	0.283867692146435	-3.7525118704506	0.000175071539392371	0.00330185874769769
CCDC88C	1140.93868821338	-1.05056213821813	0.280080244481297	-3.75093266632837	0.000176178011082906	0.00331821841498211
LRRC8A	5827.27756692903	0.746253266287476	0.199085293728699	3.7484098012002	0.000177959314620045	0.00334722662092255
SESTD1	1179.01574667125	0.604601071645224	0.161419674723199	3.74552279752755	0.000180018497828338	0.00338048565634545
SPNS2	2740.51292674213	-1.01777050140383	0.271749724772235	-3.74524942852056	0.00018021463768429	0.00338048565634545
JPH3	86.4890835300417	-2.31330684246954	0.617756043333692	-3.74469318015229	0.000180614361544458	0.00338341154196846
PRPH2	23.8523002640518	2.90311291312688	0.775889841728129	3.74165604058022	0.000182811612443273	0.0034199568629718
HTATIP2	1616.87987825251	0.572251376853159	0.153044299699858	3.73912245000582	0.000184663765994175	0.00344995657572698
NSMF	2389.70612507198	0.776489289416763	0.207706538384083	3.73839598626841	0.000185198084724299	0.00345528845975536
HOXB4	729.51948851586	-1.12869172810223	0.302114134696208	-3.73597789205459	0.000186987097044707	0.00348398375043969
FST	837.759925190048	-4.66303177009899	1.24836637336097	-3.73530709381792	0.000187486253783864	0.00348860145948234
SQSTM1	10394.5807067044	0.575210216124193	0.154013482945908	3.73480428545476	0.000187861226276443	0.00349089917261486
NIPA1	637.919519770237	0.698683158244852	0.187099694548851	3.73428273054946	0.000188250923862833	0.00349346400286094
RHOQ	848.73930282047	0.69081884201199	0.18505101413561	3.73312648535793	0.000189117563049886	0.00350486100493386
TLN2	146.333003579898	0.989146656355162	0.265059526404814	3.73179062745506	0.000190123495738515	0.00351880565912844
S100A4	45.0545995725388	2.13790477842051	0.573073547919047	3.73059406804537	0.00019102880090578	0.00353085324284038
C1R	133.047241451406	-2.91830346549245	0.782376469364041	-3.73005014819094	0.000191441663353027	0.00353377889495129
FAM162B	82.7360953835832	2.38877726450788	0.640796062999327	3.72782762323305	0.000193137401097656	0.00355562369315194
GLDC	246.73725613447	1.32749052618437	0.356088201306675	3.72798234064793	0.000193018899494977	0.00355562369315194
HOXA6	98.2951993396894	-1.56710939911676	0.420438010290167	-3.72732569549366	0.00019352230986947	0.00355799097125578
CDH12	42.620910984255	-2.6028137375171	0.699609850795448	-3.72037891484481	0.000198924098569092	0.00365246747650472
NCOA7	2056.03559207948	-1.12803378986074	0.303304756595578	-3.71914309067313	0.000199899790757903	0.00366069788325918
L1CAM	17.6827983884739	3.29725608425152	0.886542113024052	3.71923232502105	0.000199829189260126	0.00366069788325918
TRIM6	97.1301214287598	1.02349480425165	0.275381245721513	3.71664672214711	0.00020188442190068	0.00369217083057093
GHR	98.687211053637	2.37401931032634	0.639021385520748	3.71508585489939	0.000203134712100473	0.00370041068066491
HMGN3	1408.73861061467	-0.90201011870108	0.242778566272255	-3.71536141987737	0.000202913450860558	0.00370041068066491
EDDM13	21.1110814914675	2.24571453093114	0.6044794999399	3.71512107714888	0.00020310641823492	0.00370041068066491
GUK1	8047.8737194203	0.6073846414527	0.163547459509377	3.7138127567055	0.000204159874891283	0.00370934976880354
ZBTB38	1883.83272255362	0.634489439496038	0.170839575961192	3.71394880797509	0.000204050088069638	0.00370934976880354
SYNGR1	101.74923862228	-2.55130276870602	0.687141225644684	-3.71292344788709	0.000204878872166967	0.00371754722163355
TMCC3	2337.68605013389	-1.3530145877596	0.364495304772762	-3.71202199326851	0.000205610116179191	0.00372108738289876
PLPP2	662.933941409091	1.20400863513486	0.324333470327968	3.71225527207341	0.000205420649785464	0.00372108738289876
KCNIP1	125.486449384658	10.4574322328841	2.8192925797568	3.70923979581652	0.000207882474710418	0.00375731332220744
CD40	579.174873046211	-1.77227220380047	0.478037549661128	-3.70739119773498	0.000209405336602431	0.00377991609542047
BEND7	398.509670849946	-0.705701208289132	0.190384490519977	-3.70671584834315	0.000209964292978925	0.00378388760174184
CD63	28716.2415476766	0.403350690256816	0.108823492081591	3.70646707380427	0.00021017054541769	0.00378388760174184
SLC24A1	475.89639971056	1.16887430602252	0.315440536509604	3.7055297932101	0.000210949330326217	0.00379298918945365
EHD3	215.775923975038	-1.73068534416209	0.467223678371262	-3.70419014334898	0.00021206714932894	0.00380815536847997
ANXA7	2427.05715094746	0.414227050762961	0.111912018122548	3.70136342559174	0.000214444071477161	0.00384586325087141
HOXA5	789.077549320733	-1.29615688939635	0.35028500898153	-3.70029220823634	0.0002153513525221	0.0038571511282055
SEMA4F	150.804192950121	-1.13790414462765	0.307639679945696	-3.69882111705652	0.000216603186608277	0.00387457323880088
SEMA5B	16.1179354614139	-3.87479088995673	1.04786625775003	-3.69779145124554	0.000217483448417658	0.00388531241632627
THBS1	127419.96381523	-0.504390637694393	0.136418234613107	-3.69738429121945	0.000217832455520436	0.00388654539213261
INSIG1	1420.0981691497	1.2453711163194	0.33692575590663	3.6962775759551	0.000218783762476975	0.00389850758272515
TAPBPL	401.117921026381	-0.931275555899489	0.251986523345039	-3.69573556370043	0.000219251085356901	0.00390182604594763
LMTK3	40.522641667383	-2.16324005929333	0.585862598364383	-3.69240170874994	0.000222146208120501	0.00394828619067948
GNB1	15183.0485727382	0.479526076643297	0.12992672945544	3.69074230262801	0.000223600578705011	0.00396905323913588
MPG	1475.49776559961	0.488363010148945	0.132376265541938	3.68920371147822	0.000224957043546503	0.00398803157275736
TSTD1	59.1248687095057	-1.88974924393299	0.512419641212673	-3.68789385094759	0.000226117936432299	0.00400349882093972
CSMD1	27.8989249349402	-2.52644961451116	0.685433722800109	-3.6859137951226	0.000227883484429433	0.00402961865906364
FTL	11644.5472458136	0.435687935882831	0.11838061424408	3.68039935140493	0.000232868963276469	0.00411253699648939
LRRC8D	536.427441579023	-0.629428571201663	0.171075357911061	-3.67924743158446	0.000233923228952586	0.00412430244858421
DCAF6	1359.27552212843	0.502195147330538	0.136502322802163	3.67902272299341	0.000234129409227315	0.00412430244858421
PRKCQ	43.4174776786712	-2.10120443420409	0.57120856982281	-3.67852400193485	0.000234587617703443	0.00412713652894993
RAB5B	3468.5295440612	0.427244813250705	0.116159038097228	3.67810219720561	0.000234975814675218	0.00412873327026165
SYNC	146.687466936513	0.951071483087828	0.258692791066731	3.67645143556588	0.000236500853299651	0.0041450357887026
OSTF1	2214.66765537133	0.565376979358869	0.153782543052844	3.67647047665605	0.000236483209566987	0.0041450357887026
RIMS1	54.4840580224775	2.98149031810102	0.811415150030078	3.67443264769027	0.000238378513109647	0.00417267609139345
SAMD13	56.4528494131128	-1.71534321985426	0.467014313761078	-3.67299924072953	0.000239720195950529	0.00419087662467166
USP54	130.835341307183	0.971307931030374	0.264816464023714	3.66785326060163	0.000244595483606532	0.00427072944395255
RAB31	2031.53454405913	0.75811609527003	0.206878359480214	3.66455001467922	0.000247773820137742	0.00432078944388441
TMBIM1	5071.28446107897	0.399312179275144	0.109077483810197	3.6608121614721	0.000251417033977735	0.00437739788345425
SERPINB7	5.80988818568894	6.02453354725553	1.64578923882766	3.66057415197766	0.000251650710395252	0.00437739788345425
CSF1	2029.70498629056	-1.21211458115312	0.331167910653211	-3.66012086968899	0.000252096303924761	0.00437966056918599
HTR1B	681.245402491701	-1.21910110963981	0.333325026367903	-3.65739447446782	0.000254792101794249	0.00440993661472066
ENG	21551.490576481	0.80460991942312	0.21999081194378	3.65747056576501	0.000254716499131211	0.00440993661472066
MEF2A	1409.07718064339	0.537680721918553	0.147006589211383	3.65752803872903	0.000254659409186509	0.00440993661472066
LYPD5	27.9559774780691	2.24277105332745	0.613430403088553	3.65611329669243	0.000256068216498521	0.00442650425058029
PEX11A	78.6129908466993	-1.3798162221441	0.377533473204281	-3.65481823487871	0.00025736424972388	0.00443785484523872
ZNFX1	1037.49157248356	0.427724749063815	0.117024418711731	3.65500426126824	0.000257177706239649	0.00443785484523872
SLC9A9	34.8471779410497	-2.41458506983104	0.660839235896936	-3.65381614569813	0.000258371308904155	0.00444969248002305
NBPF3	127.507686237912	-1.98177707404854	0.542590913651432	-3.65243321291897	0.000259767169856763	0.0044681884569786
STON1	496.705248354801	-1.15620929973004	0.31670440684401	-3.65075216746041	0.000261473451777229	0.00449197151499966
SLC35D2	533.218171633561	0.513322007079509	0.140627753369375	3.65021835861383	0.000262017468808875	0.00449575338014338
EPG5	759.292450775497	0.516713417549211	0.141676690489385	3.64713077193121	0.000265184978055584	0.00454448479060439
UBE2Q2	1238.5770362319	0.620758375853336	0.170292610454718	3.64524552296061	0.000267136640677352	0.00457228570806698
PRCP	10390.5946392812	-0.658939350495657	0.180800921510976	-3.64455747785364	0.000267852271979407	0.00457888840806176
TMEM39B	935.410013799669	-0.476593999156258	0.130880535781086	-3.6414429106053	0.000271114250424292	0.00462326401737051
MGST1	1464.68292781539	-1.25931528841226	0.345820426881942	-3.64152950641683	0.00027102305502262	0.00462326401737051
COL8A2	104.726390252167	-1.79338233079579	0.492698331824952	-3.63991963226891	0.000272723149053382	0.00464499390430673
ACVR1B	1116.45360616402	-0.87211894006873	0.239693412843901	-3.63847687644505	0.000274255247105923	0.00466536407484965
ARL6IP5	4084.06277963507	0.377722382177241	0.103828052003841	3.63796079082044	0.000274805247289674	0.00466899833246996
POLR2L	4861.43023525526	0.408524559621458	0.1123175015829	3.63722976262905	0.000275586084370358	0.0046765408767053
CTIF	1799.62651506626	0.543124030422725	0.149340411308565	3.63681890028099	0.000276025853224498	0.00467828433285623
E2F5	99.5295436253273	-1.20994775750161	0.332790104716537	-3.63576843287517	0.000277153219166682	0.00469166321372282
SIGIRR	1503.01011695835	0.55049063699235	0.151501410039666	3.63356774599142	0.000279529008805512	0.00472611713913436
SORL1	13.3923799253797	2.70427152267029	0.745117458671076	3.62932245272227	0.000284166099790005	0.00479867351725676
ATP6V1H	1244.85008821854	0.430127657723593	0.118645439385645	3.62531977588711	0.000288604110133132	0.00486178841354127
F8A1	603.745215005931	0.672121866612714	0.185392576589479	3.62539794730302	0.000288516818506181	0.00486178841354127
CADPS2	835.606169259413	-0.957005555147938	0.264032944560531	-3.62456873228765	0.000289444039242217	0.00487002752572269
TMSB10	46061.3575527998	0.755040083430059	0.208348674209849	3.62392554833146	0.000290165163340611	0.00487625016020704
RAB2A	4264.57234322381	0.353043815230422	0.0976048501360013	3.61707245837164	0.000297953916129242	0.00500108622707377
CFAP44	62.0317790898884	-1.11075970407482	0.307177798435599	-3.61601557707529	0.000299172380764692	0.00501547320941387
IL31RA	85.8687269093003	1.56211166004215	0.432607069941159	3.61092494455677	0.000305106955501933	0.00510263813171366
YWHAH	4014.4857498163	0.558402930027888	0.154631208264885	3.61119166236699	0.000304793303488006	0.00510263813171366
SHROOM1	880.174210670814	-1.48499854760659	0.411415337224175	-3.60948757434738	0.000306802468832454	0.00511616085540182
SIM1	42.0836978969211	-2.21604515281937	0.613981528195965	-3.6093026435676	0.000307021251534451	0.00511616085540182
ALDH2	2109.11863663407	-0.93741105727473	0.259700301537222	-3.60958786619035	0.000306683879442752	0.00511616085540182
URI1	1085.74586000034	0.441407787269492	0.122312355209729	3.60885690176279	0.000307549187761628	0.00511881327975919
ACTR2	15524.7517676761	0.353673556201066	0.0980857061713834	3.60576041103378	0.000311240198382791	0.00517404214820542
EIF5A2	176.95736552553	0.813327550769966	0.225599140199	3.60518905370177	0.000311925771311522	0.00517923640140579
GIMAP5	27.9050965692596	3.42606104474124	0.950965930311559	3.60271691712319	0.000314908418447576	0.00522251344859116
CAMK1G	9.31284508782536	4.19683472023319	1.16668815673049	3.59722064205602	0.000321635638399739	0.00532136388155754
SURF1	512.75978921811	0.582401892610248	0.161891795227941	3.59747627599185	0.00032131979311955	0.00532136388155754
FBXW5	4327.46048750494	0.479610061638458	0.133340546072156	3.59688088707032	0.000322055868159966	0.00532197322134344
SORBS1	283.618297095422	-2.02968378502396	0.564522848415218	-3.59539705208015	0.000323897196477207	0.00534603684221178
PRR15	33.6622568533917	1.65261038065474	0.459729678236715	3.59474373504294	0.000324711034283741	0.00535041651745294
COL14A1	36.7433980991659	-2.26270673428195	0.62947990768132	-3.59456546058253	0.000324933443139027	0.00535041651745294
ANP32A	7174.80720396227	-0.570890556995069	0.158889786130093	-3.59299720202055	0.000326896099469455	0.00537635634684302
MGMT	207.358188527874	-1.35793517373914	0.378388605044102	-3.58873167858971	0.000332290622200056	0.0054521585422683
NEDD4	1552.36102828191	0.625341228556405	0.174248366509711	3.58879248673791	0.000332213137454804	0.0054521585422683
LRRCC1	123.30656453155	-0.909822658128154	0.253682762693768	-3.58645833271077	0.000335199595561143	0.00549339502477476
PLAU	1656.24990522342	1.12458506944902	0.313931456128944	3.58226309435874	0.000340630479499779	0.00557581566737787
OXA1L	3937.56680632728	-0.47534139584085	0.132759324817944	-3.58047464080355	0.000342970630203084	0.00560750920830271
ACTN4	21189.4369902351	0.556514567275726	0.155467343216167	3.5796235772932	0.000344089500987415	0.00561918395671331
LYRM1	638.587974180735	-0.658011726591336	0.183873882068248	-3.57860354711555	0.000345435006388753	0.00563452799492629
GNB5	791.533413266929	0.944967169259579	0.264245229334216	3.57609926067725	0.000348759273774232	0.00568207450617385
WDFY2	252.012283573783	0.969718807751095	0.271361080493364	3.57353680191736	0.000352191717353268	0.00573126990454949
PLIN2	2799.58616506739	0.74729911256011	0.209317744547348	3.57016608494494	0.000356754960553815	0.00579873021949356
ACADS	350.677927484728	0.996804547609841	0.279306825853735	3.56885136825062	0.000358549753559571	0.0058210867007724
NABP1	593.605087544903	0.848225084938805	0.238060674284131	3.56306259943812	0.000366553224443214	0.00594407162207506
SEMA3F	7839.61583040074	0.623372275340031	0.175019550438674	3.5617293826752	0.000368420026495456	0.0059650107397023
ADGRA3	921.820048911706	-0.775518777500702	0.217767639374515	-3.56122139969094	0.000369133652143526	0.0059650107397023
DHX32	795.653739715848	0.533859731220888	0.149905176436744	3.56131618607689	0.000369000396153687	0.0059650107397023
LPAR1	25.5827772473086	-2.85737923418315	0.803346687451796	-3.55684448422475	0.000375336197460719	0.00605818808947934
MN1	373.212516546031	0.967854138173581	0.272268362117083	3.5547800363135	0.000378295425433338	0.00609823067209533
KLF8	22.3946747555291	-2.55253664753767	0.718113726074151	-3.55450196098062	0.000378695687583472	0.00609823067209533
TRIP4	708.078826122121	0.482858719141786	0.135857357981441	3.55415949725556	0.00037918917445565	0.00609910188947726
MOB3B	31.3271442345874	3.38261798422136	0.951825419859658	3.55382186023159	0.000379676294472627	0.00609986880043349
MMP24OS	1294.49706857561	0.522930517300174	0.147279362752044	3.55060279681253	0.000384350004444519	0.00616781781698771
ESYT1	4108.73776989902	0.636099797911022	0.179445358348295	3.54481054158214	0.000392895382322762	0.0062976683626123
VPS26A	2749.53304352966	0.465553712658788	0.13134734107219	3.54444717996167	0.000393437327933756	0.00629908137145152
GAA	3363.25588489504	-0.618528206085449	0.174574888009817	-3.54305371830263	0.000395522126609117	0.00632516433117644
PRELID2	311.52670976993	-1.19584796112997	0.337822897039782	-3.5398665146997	0.000400329461491468	0.00639467578246613
FGD4	370.752798534883	-1.0489291808105	0.296345642396479	-3.5395464982311	0.000400815153821881	0.00639507488528912
MGARP	92.8727277156384	-2.79062558014356	0.78867053611511	-3.5383920818062	0.000402571802273734	0.00641572811407773
ATP11A	1668.2939414972	-0.518061700504637	0.146448284284869	-3.53750611032705	0.000403924839523939	0.00642990905668784
RASD2	9.41584729025691	4.82059032833433	1.36295066423489	3.53687807991234	0.000404886526253805	0.00643783490369882
BIN3	819.746539888363	-0.584305596604763	0.16525547825547	-3.53577141752287	0.000406586336761135	0.00645746560707244
EVI2B	40.1912547419416	1.55296201884816	0.439360060856871	3.53459988106216	0.000408393054685768	0.00647874741953502
RAP1B	6313.01113139882	0.455498428628107	0.128952350115406	3.53230032814802	0.000411961201477012	0.00652789205217169
GNL3L	1022.74774245075	-0.430143001883614	0.121802494301162	-3.53147941962556	0.000413242017778305	0.006540721150263
PCDHGB3	52.5498050929739	1.8676012375371	0.529042035615113	3.53015660724512	0.000415313753775334	0.00656602530313828
ZFP36L1	6655.07422599923	0.966075899675198	0.273711773860484	3.5295372429526	0.000416287107999536	0.00657392644612236
IL1RAP	173.734370732647	0.875444077314591	0.2482129963127	3.52698726625781	0.000420316977443254	0.00663002268623841
SOX9	5.10108785078518	5.8375018988979	1.65525618351595	3.52664557730176	0.0004208597268868	0.00663104865938215
GADD45B	2984.98513973183	0.920111878398752	0.260934027796645	3.52622418075662	0.00042152998765018	0.00663407909135163
STX12	1759.14250070627	0.436264662295543	0.123750455058885	3.52535804484881	0.000422910768749141	0.00664827223217082
TMOD1	203.519925797714	-1.90821580949777	0.541335395986397	-3.52501577330022	0.000423457576365607	0.00664933780263687
FIGNL1	477.679414084155	-0.673972048334269	0.191243659983144	-3.52415368119221	0.000424837768020799	0.0066634723818042
SCARB1	1831.17816127774	-1.40086097392147	0.397538505089476	-3.5238372031564	0.00042534549602421	0.00666390612902039
VEGFA	1048.39806804483	-1.56187830651329	0.443286676402475	-3.52340458140728	0.000426040470908159	0.00666726919580175
PPM1D	1123.51639865233	-1.15631209888636	0.328283729988801	-3.52229487256589	0.0004278279871613	0.00668770302903829
CCDC125	210.404908265799	-0.764098962703166	0.217007420856041	-3.52107296464325	0.000429804332464407	0.00671103930139306
PSG5	5.50669530839929	5.94637021361496	1.69055456995582	3.51740802650953	0.000435783341972217	0.0067967512021532
IMPA2	134.28955827084	-1.17940778786029	0.33595036013779	-3.51066088268682	0.000446994232295576	0.00696377883108293
ZNF395	458.491816594125	-0.863921567221854	0.246192379312236	-3.50913204395403	0.00044957164710866	0.006996080755062
ZNF346	728.726613212142	-0.47106029595949	0.134326859279151	-3.50682133482	0.000453493525328686	0.00704920898666013
DAB2	5737.50845151733	0.649360126156571	0.185202338419549	3.5062199089816	0.000454519526219593	0.00705725452287938
TGFBR3	1395.5529127602	-1.44940614104255	0.413673867141918	-3.50374112596605	0.000458771104702406	0.00711530916689843
MAP9	28.5239836387536	-2.7805813830256	0.794188929831018	-3.50115857648284	0.000463240113596324	0.00717660269735556
GSDME	818.301374274159	0.810984031767826	0.231666231182037	3.50065707733889	0.000464112635831738	0.00718210423409182
TMEM273	328.755736027354	-2.07418719446744	0.592766665056442	-3.49916302103448	0.000466721133812663	0.00721442768201958
RBPMS	494.905168418523	0.814830343607608	0.232955848469407	3.49778873963155	0.000469132585790761	0.00724363673343888
PLXNA4	1505.83802894558	0.680249591584858	0.194543761092103	3.49664048729276	0.000471156332496182	0.00726680116819944
KCNN4	68.8936377451252	1.96395240475466	0.561731087020647	3.49625016334992	0.000471846114808305	0.00726936284090353
PICK1	357.422260333147	-1.06248227899551	0.304059040543774	-3.49432885499931	0.000475255212540876	0.00731376674643005
TMEFF1	227.269498794731	0.977708734550623	0.27982691268072	3.49397677723079	0.000475882411693224	0.00731530870067956
HIVEP3	238.755645691684	0.792024688896515	0.226730860474518	3.49323725600878	0.000477202326097071	0.00732748394751487
TRPM2	9.51753501868071	3.82523596260325	1.09541202365477	3.49205219588572	0.000479324571118715	0.00735193853226395
DDAH1	2090.79971878753	0.682982656281862	0.195694924313636	3.49003766284332	0.000482952478113304	0.00739124955754219
PLS3	10749.6800754831	0.461896366161072	0.132343006240645	3.4901456395904	0.000482757378558843	0.00739124955754219
DPEP2	62.3983252079011	3.22089259808906	0.923167921821917	3.48895636639158	0.000484910295946887	0.00741303944717923
SYNM	870.821733351031	1.49730004254879	0.429431795517199	3.4867004683374	0.000489018725711836	0.00745941640835824
PIEZO2	1346.23793848915	1.54557888048023	0.443271787930511	3.48675219710242	0.000488924155014191	0.00745941640835824
LMBR1L	1583.57160589192	0.539215715838245	0.154673171638575	3.48616188655025	0.000490004376624802	0.0074662467090328
ZNF438	358.140319781183	0.657272131144081	0.188623328417014	3.48457498157896	0.000492919330789549	0.00750242678803698
CAST	5348.01972506654	0.453842058323092	0.130259830883942	3.48412903074819	0.000493741394803822	0.00750670788748286
JADE1	681.916872841925	-0.529688827679472	0.152183554932868	-3.48059176244853	0.000500307412563281	0.00759821355994629
UCP2	580.039730092942	1.46787625777114	0.421805023072058	3.47998761864052	0.000501436955323229	0.00759874058607177
ALKBH2	209.496962252477	-0.792407635610007	0.227690672988916	-3.48019365575235	0.000501051469340334	0.00759874058607177
PLCXD1	485.877838533194	-0.71999845480882	0.206943944297255	-3.47919557276153	0.00050292141287336	0.00760502024213209
FRMPD4	5.1302054600573	-5.76746904836074	1.65770840087492	-3.4791818906852	0.000502947091872146	0.00760502024213209
ATP6V1E1	2518.37697189096	0.367686382806874	0.105702660671112	3.47849695052529	0.00050423417495742	0.00761618561761038
SPOCK3	18.3193656683627	-3.82297149076422	1.09912803718284	-3.47818576310985	0.000504819946600766	0.00761674530300569
THBS3	349.401281812329	-0.779729862803546	0.224202639318146	-3.47779073955103	0.000505564443186413	0.00761969602157503
WASHC2C	2271.88653211865	0.421749688487881	0.121304543117931	3.47678394928589	0.000507466561319407	0.00763936683596689
TMEM98	2585.61321131203	-0.713625648035504	0.205270234588053	-3.47651791535994	0.000507970289575494	0.00763936683596689
PIM1	570.760711570401	-1.38583747027336	0.399098988387847	-3.47241539215978	0.000515797566116487	0.00773195034045675
AUTS2	53.488370636562	-2.55774103265557	0.736549755428864	-3.47259776247742	0.0005154472442645	0.00773195034045675
CAV2	5153.20170018824	0.465668175700934	0.134101045493903	3.4725171156261	0.000515602134407073	0.00773195034045675
TPRKB	853.25265552894	-0.756799696794983	0.218100699399826	-3.46995538701875	0.000520544819177059	0.007777914569426
FAN1	436.743137642702	-0.601324160986079	0.173288218931896	-3.47008102854589	0.000520301375993748	0.007777914569426
TAF1C	1570.44622722525	-0.773128041758749	0.22278781503149	-3.47024383559519	0.00051998607868246	0.007777914569426
SPATA18	374.916369088427	0.63744854763945	0.183769392086161	3.46874166803894	0.000522901994921644	0.00780215022559223
TMPO	1783.44755310807	-0.504291240283359	0.145389981772455	-3.46854187706418	0.00052329096318899	0.00780215022559223
RADIL	74.2477814756096	2.44715058936065	0.705662700339237	3.46787578284103	0.000524589715111743	0.00781312214105805
CNTN3	23.3357847811909	-4.19298042080815	1.20933838312657	-3.46716889111533	0.000525971299304066	0.00782530289993541
SGTB	352.764642504468	0.556533144499233	0.16056992580466	3.46598618458776	0.000528290424711283	0.00784299399509873
RAB32	1797.87340425908	0.637018504563118	0.183785772244839	3.4660925967353	0.000528081375613544	0.00784299399509873
MCM8	151.756358409744	-0.790375662915891	0.228292954933402	-3.46211149243069	0.000535955082349138	0.00794828258342776
MTMR2	2152.02810035419	0.602102784297331	0.173990723598813	3.46054532013819	0.000539082483926552	0.00798613015942847
WIPI1	1150.65851351616	0.889569421459734	0.257175476465329	3.45899785502939	0.000542189222483074	0.00802359125510399
SOX2	4.96079819995446	-5.71920276811739	1.65359489017539	-3.45864806555539	0.000542893778131062	0.00802546169780327
PPP1R9B	2956.1923648934	-0.393476577142718	0.113776109534527	-3.45834093600564	0.000543513110149847	0.00802606966169152
MFAP3L	46.4879809046532	2.8962109412129	0.837762502354379	3.45707874615255	0.000546065255124456	0.00805518789201124
TUFT1	98.2539459667706	0.886141306030137	0.256824628313636	3.45037511335546	0.000559808111105034	0.00824039914130326
MARK1	166.238604510525	-0.986945654907422	0.286017111578188	-3.45065247831378	0.000559233165514172	0.00824039914130326
IGFBP7	19349.1584210315	1.35610203659355	0.393210587027743	3.44879329634599	0.000563097571908416	0.00825808703807401
FSTL5	28.8925539172986	-2.90133179493068	0.841277331044919	-3.4487221845465	0.000563245874130359	0.00825808703807401
GAL	77.1113296448709	-2.1566146550058	0.625341534921101	-3.44869888624605	0.000563294470176071	0.00825808703807401
GOLGA8B	1056.50048941324	-0.739930760123337	0.214556431128886	-3.44865337398744	0.000563389411789935	0.00825808703807401
RUNX2	6.68581378810294	5.22832723875769	1.51816467752476	3.44384724276555	0.000573499626207627	0.00839741383057814
OAS3	761.172101350496	-0.795366111656307	0.231007430682834	-3.44303258689683	0.00057522999662756	0.00841387521937531
ANXA1	17630.2152268553	0.615239751243575	0.178917512789404	3.43867820232749	0.000584561655985651	0.00854136878603876
AIG1	368.899476819201	-0.958999318628078	0.278948010326389	-3.43791417442261	0.000586213468013923	0.0085564975283925
FGF12	83.0300004371031	-1.08987055287635	0.317064807532897	-3.43737471640799	0.000587382380796208	0.00856455339058
PTGER1	12.9662203743053	2.53183025747112	0.736801045256236	3.43624683185761	0.000589833326985463	0.00859126590963821
NUP210	11.9627796204272	-3.16067054345388	0.919968961033634	-3.43562737149598	0.000591183490424868	0.00859289846134826
MYBL2	1864.18725177387	-0.938060590594319	0.273027995110717	-3.43576705463454	0.000590878788858516	0.00859289846134826
FAM89A	254.289956319207	1.06205033423082	0.309180210414735	3.43505275711592	0.000592438480029877	0.00860213236537104
POGZ	1269.52924720724	-0.438310418049176	0.127631843070315	-3.43417761199061	0.000594354610915284	0.00862093662916934
LASP1	10638.0471896517	0.550382287502172	0.160405643628229	3.43119029388884	0.000600938887061727	0.00870734101388709
EPM2A	122.524806235368	0.825467727356648	0.240701471784844	3.4294253426689	0.000604860811699494	0.00875502912116859
NASP	3346.05801970802	-0.51689348082692	0.150829610516825	-3.42700268903274	0.000610283026517279	0.00882247560318141
CD200	247.565881943963	-1.63122174456204	0.476022222093179	-3.4267764588577	0.000610791661599116	0.00882247560318141
RHAG	10.4359373171033	4.97486668154721	1.45329688975619	3.423159243382	0.000618978042517803	0.00892215390258527
MEDAG	2184.4427321447	0.824248109073081	0.240779981179241	3.4232418535638	0.000618789947759171	0.00892215390258527
FZD4	5673.84049818272	-0.461932172626994	0.135018791064472	-3.42124358383878	0.000623354748046001	0.00897592039172878
CABLES2	316.3538084864	-0.638161469631253	0.186703875126569	-3.41804083712046	0.000630736425161246	0.00907280032918472
HOXA1	59.3574276695674	1.34182759111986	0.392704842227502	3.41688577993777	0.000633418489138753	0.00910194828958078
CPNE5	531.619579641687	-0.858928584030248	0.251399263422993	-3.41659149010733	0.000634103529401604	0.00910236927779075
BAMBI	278.653657637609	-1.60520488042439	0.470231901120041	-3.4136452176064	0.000640999876807537	0.00918237284826152
HTR7	7.78436163723874	4.54741332409665	1.33206863329796	3.41379806597359	0.000640640395356696	0.00918237284826152
GSAP	131.584764977899	-1.49471100633408	0.437985274203558	-3.41269694295568	0.000643234303788849	0.00920488182566291
MGST3	2954.41347572532	0.448284197750625	0.13137964423059	3.41212826671857	0.000644577752760664	0.00921460740069081
LPL	7.03276996466136	5.30316613275167	1.55558019095566	3.40912423775062	0.000651717922756099	0.00930709514997676
XRCC1	751.266479792576	-0.481992010052914	0.141487349387878	-3.40660852110222	0.000657753960582903	0.00938364103479062
RAB17	33.8427303513348	2.56081214115732	0.751789647310058	3.40628811572497	0.000658526440411574	0.00938501593362737
E2F8	327.257488699989	-0.72209135178391	0.212014894498621	-3.40585199682095	0.000659579254895536	0.00939037911508198
TTF2	452.206261579301	-0.701215447574351	0.205932397308495	-3.40507592170601	0.000661456613586722	0.00940745825122673
MED12	1606.74178812745	-0.530801570515568	0.155933018133467	-3.40403576400505	0.000663980592265927	0.00943368945879564
PCDHB8	34.0400940856459	1.67755649762	0.492994317915356	3.40279073542593	0.000667013470923406	0.00946708996921042
ITGA9	121.554274021324	4.13490196656335	1.2160383083538	3.40030567964666	0.000673105594061142	0.00954379852008448
ZNF319	282.586633542006	0.604489710261199	0.177797223092391	3.399882741403	0.000674147565547021	0.00954881873199816
GSR	1548.59833940863	0.448903225527105	0.132059611039822	3.3992469157867	0.000675716838854624	0.00956128994917537
INTS3	1775.66534527471	-0.411018783973764	0.120951354901594	-3.39821562402643	0.000678269380085497	0.00957788124615136
ACR	67.6330915109359	-1.23343835790814	0.362938293264057	-3.39847952337933	0.000677615353087107	0.00957788124615136
SPAG1	289.737497295612	0.972074699037985	0.286170272614444	3.39684024534462	0.000681687517619436	0.00961636629275955
HIC1	1648.89275546423	0.610136478897969	0.179835998702914	3.39273829099091	0.000691977159525906	0.00975160908769452
TCOF1	2096.66748944703	-0.58469985725662	0.172403403127603	-3.39146354798959	0.000695204101412407	0.00976022630184567
RNF41	1340.63924990065	-0.477858634513125	0.140915153848019	-3.39110891528749	0.000696104318048211	0.00976022630184567
PPM1H	61.0755300233212	-1.15809596885978	0.34146519378977	-3.39154909467226	0.000694987107654281	0.00976022630184567
CLDN10	63.44596900984	-2.91227497345596	0.858796229318599	-3.39111290202877	0.000696094191894987	0.00976022630184567
C2CD2	1286.0544612759	-0.695838304874426	0.205175256848299	-3.39143381888836	0.000695279525617511	0.00976022630184567
PRXL2B	2871.90660818119	0.85770675277243	0.25299842119934	3.39016642359453	0.000698502052321327	0.00977610768272863
KIAA1191	3124.23825155106	0.344408626801981	0.101592165181383	3.39011011515577	0.000698645545801225	0.00977610768272863
BASP1	2951.9687626857	-0.945927077465269	0.279100236544312	-3.3892019912892	0.000700963548048632	0.00979866567015414
PXN	5537.67212124841	0.451682056850128	0.133344250145913	3.38733808436337	0.000705743609017137	0.00985556039916185
HMOX2	3167.65744920995	0.634614142196303	0.187384264334937	3.38669922177655	0.000707388954750641	0.00986860912652628
CLEC2B	556.153097645648	1.09507222456435	0.323502772330386	3.38504741914848	0.000711659592783413	0.00989273619335359
KSR2	342.228188218854	0.733801485528016	0.216769310487841	3.38517239306888	0.000711335644308981	0.00989273619335359
SELENOW	4911.01261285981	0.636548464539723	0.188053764851905	3.3849280552347	0.000711969127379889	0.00989273619335359
SMIM10	89.8068036800524	-1.05872793562245	0.312743392213396	-3.38529274153311	0.000711023815119412	0.00989273619335359
TLR1	144.941939585016	0.840392766697759	0.248413189734301	3.38304406298486	0.000716871296135417	0.00995089046165573
ERVFRD-1	11.4070571627336	4.07774331908554	1.20598980712028	3.38124194334823	0.000721589759744152	0.0100063810739346
PKDCC	144.03842411826	-1.82815406964736	0.54091227407031	-3.37976074362425	0.000725489549319506	0.0100504195949142
GSTM4	66.7288499047169	-1.23769093552698	0.366260597349815	-3.37926313800243	0.000726804062135755	0.0100582340337714
TRAPPC6B	307.44080717869	0.569029548518669	0.168401812454109	3.37899895628341	0.000727502843448343	0.0100582340337714
CAPNS1	9379.29069652953	0.423687451333991	0.125425063098101	3.37801266245013	0.00073011718595147	0.010084334983276
RNF19A	957.111742630099	0.671246941524581	0.198789420290651	3.37667336895065	0.000733681187759721	0.010123487641444
GNS	9390.31859943618	0.505786119751784	0.149807961165668	3.37622991339192	0.00073486482662906	0.0101297504055988
BCL2L13	1529.90687044781	0.511018089612654	0.151521258471719	3.37258345638697	0.000744665150722426	0.0102546596797401
PLEK2	343.434861588181	1.59970504581217	0.474570557524818	3.37084764414302	0.000749372889994339	0.0103092617304375
PRPF38A	1044.34603289781	-0.59699323515901	0.177143317241099	-3.37011434840909	0.000751369971532228	0.0103162874132926
SFXN2	180.835762591333	-0.977865353147342	0.290157530449679	-3.37011881660238	0.000751357787756879	0.0103162874132926
IFIH1	465.671315049473	-1.32467633530847	0.393303706684773	-3.36807488155756	0.000756950340426446	0.0103818188509016
SYTL3	62.7394570029324	1.36466857630116	0.405207772804962	3.36782428149032	0.000757638678478734	0.0103818188509016
MPZL1	3848.73364498503	0.388810480600453	0.115488344168595	3.36666425862727	0.000760832560889096	0.010415302542112
HLA-C	3469.00645939531	-1.22795370558873	0.364882341250902	-3.36534155470231	0.000764489604136273	0.0104428002975286
NDUFA4	2545.20627348023	0.351285027240745	0.104389982367313	3.36512200954966	0.000765098184755178	0.0104428002975286
NYNRIN	1214.56343327665	-1.24730378133599	0.37065392940388	-3.36514382389531	0.000765037695124071	0.0104428002975286
UHMK1	1691.62519710294	0.494913614456529	0.147132366965607	3.36373039232229	0.000768966230763061	0.0104664204097916
ASAH1	4161.95480718915	2.14601125883713	0.638033505735592	3.36347737155744	0.000769671457932046	0.0104664204097916
MDK	9188.14852077627	-0.68179864985597	0.202710222920651	-3.36341522411948	0.000769844768993387	0.0104664204097916
MAPRE2	3004.7137073844	-0.722658256395712	0.214830146808733	-3.36385869083406	0.000768608862518913	0.0104664204097916
RAB33B	462.798715415828	-0.610734666507503	0.181827305437002	-3.35887211791249	0.000782612747508091	0.010619205814428
AAMDC	643.049670724749	0.574077985011645	0.170903727307923	3.35907235058314	0.000782045896355419	0.010619205814428
ANTXR2	2442.02055602654	0.597152566798631	0.177801365041054	3.35853758299746	0.000783560654219678	0.0106216850011947
PPM1A	772.251096502237	0.525317050033978	0.15644240587156	3.35789421741101	0.000785386630760479	0.0106360505576451
DBP	107.935435451902	-1.28316380011244	0.382330352283812	-3.35616513951245	0.000790313626083966	0.0106819312986091
GABRE	234.914941384845	1.53466360997664	0.45723436060684	3.35640481598942	0.000789628961180651	0.0106819312986091
CHST2	1078.96053848606	0.819900005214619	0.244438286198656	3.35422088726429	0.000795888016217485	0.0107398477524538
USP2	23.8891251149406	-2.57442535901798	0.767538658754331	-3.35413119541902	0.000796146051240902	0.0107398477524538
SEMA3G	608.563940709423	1.39041471267012	0.41479328055862	3.35206662653162	0.000802107127383108	0.0107992716151357
LY6E	1654.4848075851	-1.25534465617595	0.374473482686527	-3.35229252327809	0.00080145287837998	0.0107992716151357
NEIL3	90.9497459567475	-1.08948711130551	0.325198451193573	-3.35022232518874	0.000807467220015069	0.0108603061040803
SLC20A2	792.203201285985	0.745022909883782	0.222396936852512	3.34996929556572	0.00080820518734349	0.0108603061040803
SCN3B	123.162561880419	2.47261685648181	0.738347644189032	3.34885182602244	0.000811471806975139	0.0108936558535995
CCDC9B	1341.25412615963	0.766568668981641	0.228943702437636	3.34828458184148	0.000813134675505459	0.0109054323001848
SH3RF3	1153.37607519324	0.478360949673055	0.14295265714766	3.3462893185605	0.00081900891537394	0.0109736126972062
REXO2	2602.48947036738	0.445745034146402	0.13324553408398	3.34529061113195	0.000821963965748749	0.0110000146777194
ZMYM3	1226.31806296403	-0.616754125241488	0.184376047185632	-3.34508812102112	0.000822564313484093	0.0110000146777194
RIPK3	55.4850640922843	1.24647223743396	0.372913891064694	3.3425202635257	0.000830212934538361	0.0110916128434331
DYNLT1	2864.24670634035	0.341332455908718	0.102127362618679	3.34222334892929	0.000831101567124741	0.0110928085127486
NBL1	5254.46418126575	1.15222865402459	0.344854262166125	3.34120462014047	0.000834157221455752	0.0111228975898437
MSANTD3	1944.10286566681	0.555885673502184	0.166402714005152	3.34060460988017	0.000835961812020385	0.0111362628720297
ANKRD33	7.90852065950132	-4.46039623432185	1.33551315046329	-3.33983700031297	0.000838275754130368	0.0111563813452384
STX4	2090.75951476622	0.41745497498727	0.125008976124571	3.33940000093496	0.000839595731556552	0.0111632455457246
HMGN4	892.342505582031	0.520652767608326	0.155931211904882	3.33899006650396	0.000840835710259386	0.011169033965656
CCDC91	218.221785394436	0.624088528342003	0.186966433530941	3.33797097455316	0.000843925645889025	0.0111993612720703
NR1H3	279.212542124363	-1.49979107155103	0.449402655906362	-3.33729908321577	0.000845968609843408	0.0112050479706454
TICRR	130.433132244695	-1.12851587739609	0.33814831462282	-3.33733994402683	0.000845844236907701	0.0112050479706454
GMDS	774.742176006115	-0.65757123815058	0.197067815145164	-3.33677641712423	0.000847561007915678	0.0112105113205605
TRIM8	3799.81668290644	0.368595245604907	0.110469197166026	3.33663369573456	0.000847996317742855	0.0112105113205605
PRDM11	355.451343512407	-0.804388257513536	0.241119887785102	-3.33605106116525	0.000849775544273601	0.0112233437964432
ARRB1	4390.32051512076	0.8925035978456	0.267666112818565	3.33439144928509	0.000854862596057319	0.0112797981899921
ATP1A1	10329.672027552	0.39496357067262	0.118492490174941	3.33323715359092	0.000858417385947864	0.0112837989908544
FMNL2	2996.03140696167	0.677954061815394	0.203348102077017	3.33395814807568	0.000856195394804356	0.0112837989908544
SNX6	2729.61441997038	0.363818273601382	0.109144515915668	3.3333628405342	0.00085802965419736	0.0112837989908544
FAM174B	1596.33112354238	-0.932538660291193	0.279727196487367	-3.33374327559641	0.000856857039298562	0.0112837989908544
AP2M1	18462.58921762	0.413553909304552	0.124126436230183	3.33171499854914	0.000863126000076426	0.011334959325507
TMEM106C	1311.88362384044	-0.598476930968771	0.17967400180319	-3.33090444339479	0.00086564312182098	0.0113572704858195
CAB39	1969.19254475175	0.45023343622862	0.13518024776515	3.33061555716939	0.000866541881608007	0.0113583265898024
YWHAQ	10158.3333961788	0.491052555701157	0.147534501695814	3.32839132580396	0.000873490763891162	0.0114386087675219
PDE6G	42.3312936745709	2.38108220930234	0.715501682314705	3.32784991028861	0.000875190040066012	0.0114500593271973
EDIL3	1372.93575418584	1.14254277202063	0.343435147275671	3.32680793181462	0.000878469001683574	0.0114821357931918
CWF19L2	381.433515805221	-0.598147070166769	0.179810765881257	-3.32653646868827	0.000879325126611114	0.0114825137182398
LEF1	8.76447655524205	5.62793684940122	1.69319672876275	3.32385289541261	0.000887830144469229	0.011581805484454
CABLES1	3311.20322456328	0.507815416792823	0.152790225882183	3.32361192517904	0.000888597567966541	0.011581805484454
SMO	283.099399284825	-1.78751452878641	0.537953897554817	-3.32280245000784	0.000891180026891161	0.0115936925522739
KAT2A	1487.73708068592	-0.611070913443359	0.183900662463926	-3.32283149639673	0.000891087240333452	0.0115936925522739
WDR91	277.489771025667	-0.679803658624743	0.204692692274867	-3.32109393388546	0.000896653539017388	0.0116539773175097
TRAF5	302.7224596159	-1.01074091036312	0.304469670121957	-3.31967683335508	0.000901217076659267	0.0117001123533652
NNAT	145.235842126974	-2.48836339483369	0.749626994351053	-3.31946876724717	0.000901888928614709	0.0117001123533652
ID2	1261.70189347641	1.12877907117288	0.340148796038149	3.31848615758818	0.000905068083181642	0.0117303922153542
TENT5A	167.502684998706	1.1577204341956	0.348977034217188	3.31746883227591	0.00090837049801927	0.0117622116445947
HVCN1	123.625948722067	-1.43021626242295	0.431607888023256	-3.31369352162046	0.000920723674842366	0.0119110580899225
SCN9A	96.9184718062049	-2.14550361026817	0.647831130197281	-3.31182542835633	0.000926893657165521	0.0119797121556002
ATF4	10806.9926693929	-0.379619563047019	0.114772741155957	-3.30757599081109	0.000941071759060153	0.0121516438023386
VWA1	174.716316450507	1.24437924680377	0.376270392044304	3.30714101644557	0.000942534315205623	0.0121529701991566
PIK3R1	820.739390514487	0.734628231709113	0.222160492957751	3.30674559607149	0.00094386570204304	0.0121529701991566
ADRB2	368.512196095484	1.47113842002137	0.44492055043729	3.30651937424661	0.000944628177862251	0.0121529701991566
TPD52L2	4238.26320035585	0.389211919589644	0.117710971371894	3.30650503562642	0.000944676525098332	0.0121529701991566
TMEM150C	300.405245500792	-0.9340033946137	0.282521017381033	-3.30596075036081	0.000946513452514525	0.0121653270688464
IDI1	1071.74583130625	0.578361315348317	0.174967834354947	3.30552937047292	0.000947971681439686	0.0121727982516783
SLC2A7	7.40386913272144	6.37392322659558	1.92898325291797	3.30429163496042	0.000952167260451734	0.0122153731444829
FUCA2	1910.93399510373	0.394106954821145	0.119294423118432	3.30364944579085	0.000954350873941901	0.0122207974918704
DDIT4	1376.43556924046	1.13781372597559	0.344395989672195	3.30379493401938	0.000953855769387722	0.0122207974918704
LPAR4	5.12227313071734	-5.76855460894714	1.74641135916989	-3.3030904080291	0.000956255526033107	0.0122339013427332
PHLDB2	1525.12766925187	0.478536422874821	0.144911221818105	3.30227305291435	0.000959046607865321	0.0122583112005327
PKP4	1283.28212766368	-0.521387924917242	0.157957359864857	-3.30081438030697	0.000964046399291708	0.0123108813878272
MCOLN1	1176.25754172961	0.354252887300456	0.107348817207841	3.30001667940669	0.000966790823493188	0.0123345803501001
PCF11	1348.35111050081	-0.556944969248567	0.168797080386038	-3.29949409062549	0.000968592667961716	0.0123462211423109
KCNN2	33.068826167894	1.93315896513852	0.586351042623745	3.2969310611067	0.000977474905470083	0.0124480084062663
MCC	841.451013046262	-0.419280067484033	0.12718341074066	-3.29665689135344	0.00097842949949794	0.0124487441636397
NOLC1	2355.62827208051	-0.497281147244786	0.15087030514123	-3.29608365794236	0.000980428152134059	0.0124627501646272
RRP12	1152.7076160593	-0.746846057110408	0.226825418567652	-3.29260301524654	0.000992645255064861	0.0125949806083687
GRK3	31.5017134919644	-1.55103700153671	0.471042723617147	-3.29277350815711	0.000992043554657329	0.0125949806083687
RAP1A	2030.6361466912	0.502516256386191	0.15263757976933	3.29221845069614	0.000994003693929763	0.0126006988816795
HRH2	4.44284198228412	5.63749094431219	1.7142429079822	3.28861850211645	0.0010068039083156	0.0126953073285461
AARS2	620.538443355523	-0.451795852254749	0.137376906342495	-3.28873217692335	0.00100639739650285	0.0126953073285461
MRPL16	958.594295055339	-0.478820394182509	0.145570233588396	-3.28927406640281	0.00100446163639775	0.0126953073285461
ADCY7	152.969855780219	0.84790299569692	0.257815967588603	3.28879162771608	0.00100618485538611	0.0126953073285461
HSBP1L1	119.196730937101	-0.982078297235059	0.298633257923494	-3.28857644344039	0.0010069543526208	0.0126953073285461
ZNF175	364.343486414784	0.746781852699839	0.227005075266687	3.28971434591281	0.00100289139017673	0.0126953073285461
CCDC146	45.6294459658338	-1.90935764532851	0.580675654998752	-3.28816548255775	0.0010084254592921	0.012702317423261
LAP3	4795.08813560273	-0.993688521619828	0.302264818984316	-3.28747660729709	0.00101089587253183	0.0127218908491517
SGCE	1033.80736032005	-0.64015261001247	0.194809693464974	-3.2860408464611	0.00101606274833238	0.0127704507833433
TUB	38.4632809299561	-2.57643068291194	0.784088317439528	-3.28589347093626	0.00101659448999311	0.0127704507833433
NCKAP1	4634.5685196705	0.408317639433151	0.124328153144068	3.28419291292779	0.00102274888927954	0.0128337362882308
LSAMP	5.87250406281248	-5.96519242062344	1.81644596288526	-3.2839911247061	0.00102348145458335	0.0128337362882308
MDGA1	60.6660670472383	1.28752425324067	0.392435905201454	3.28085232817758	0.00103493914548371	0.0129656951971655
RPS6KA5	154.274592370842	-1.07746115105348	0.328581903411247	-3.27912505182902	0.00104129482000362	0.0130275098855347
RBBP6	2241.44371591619	-0.62540855378131	0.19073139400547	-3.27900164019865	0.00104175030422474	0.0130275098855347
DNALI1	171.031068330021	-1.56468579394066	0.477347418125563	-3.27787631089496	0.00104591215173915	0.0130560310955855
RBM39	5990.33608408669	-0.412859489614464	0.125949751291772	-3.27796986798366	0.0010455655605819	0.0130560310955855
SDK1	77.8839269098327	-1.09536020759025	0.334392240413736	-3.27567471731696	0.00105409891374104	0.0131464034336383
TP63	6.52617871358667	5.19244006003307	1.58528032455787	3.27540812788504	0.00105509425725357	0.0131470048338751
ZNF93	59.2720657488262	-1.12621379972316	0.343951247490184	-3.27434137233446	0.00105908582438805	0.0131849061240633
GDF7	70.1352516722322	1.41526790070551	0.432323479146943	3.27363182656215	0.0010617485219569	0.0131943878543274
FAM78A	1328.83721441537	-2.42645215534707	0.741210561517218	-3.27363408095569	0.00106174005214276	0.0131943878543274
FBXO28	1103.87161469988	0.709392532604862	0.216781157869185	3.27239018177465	0.00106642292272109	0.0132406230682392
STAB1	15389.6367236968	0.528047792651311	0.161429844499929	3.27106672429177	0.00107142627786799	0.0132908562672793
YIPF5	1979.98482964708	0.327911334232634	0.100296873551671	3.26940733664744	0.00107773030443103	0.0133452045992927
AGAP2	16.5442909059269	2.36817500102113	0.724311302071295	3.26955411885596	0.00107717129757719	0.0133452045992927
PCDHGA6	114.995524814277	0.978904969034286	0.299447909271634	3.26903257202676	0.00107915877922841	0.0133509830788499
DSE	542.125453307915	-1.19478811710322	0.36579617334026	-3.26626740294477	0.00108975291451399	0.0134446136888055
TXN	4192.87558293922	0.481290763478742	0.14737320053651	3.2657956923417	0.00109156974477947	0.0134446136888055
SLC46A3	282.997484782315	-1.33233592473132	0.407923543068837	-3.26614128399667	0.00109023839739195	0.0134446136888055
SLFN5	1616.60535274462	0.631471089418661	0.193321813158879	3.26642440964328	0.00108914881157233	0.0134446136888055
KLHL26	187.374035879754	-0.705604524226036	0.216051500587215	-3.26590892591927	0.0010911333614634	0.0134446136888055
CYP51A1	521.35440818638	0.985079191942755	0.301668201553354	3.26543927026572	0.00109294438984917	0.0134496108825322
SRSF6	2993.00569998328	-0.370250177930668	0.113483336749569	-3.26259509576919	0.00110397127020674	0.0135732729864834
GRN	19140.6467915844	0.402707610333016	0.123451268747034	3.26207753407711	0.00110598888974268	0.0135860458216974
PKP2	97.9515282163628	-1.82467294780541	0.559887625649918	-3.2589985279409	0.00111806248027671	0.0137222151093908
FAM221A	98.6927634564387	-1.25626181708161	0.385691374621451	-3.25716855429968	0.00112529590531971	0.0137987919273347
URB1	1206.72540235982	-0.484896207941773	0.148910607303314	-3.25629058079184	0.00112878164977252	0.013829318694168
LRCH2	197.61801223594	-0.826198508701112	0.253748564826678	-3.25597312940644	0.00113004445554459	0.0138325812058328
BLVRB	972.422214261762	0.455882499421604	0.140088471873326	3.2542470720491	0.00113693351148663	0.0139046467603048
DEF6	21.7139632171408	2.0706076296091	0.636503868750799	3.25309512049451	0.00114155276984218	0.01394885035051
RGPD1	91.6005852224036	-0.840627094699585	0.258461104000999	-3.25243172642463	0.00114422080702895	0.0139691548129893
CD55	4399.24495920909	0.450380232083334	0.138497326434876	3.25190560479961	0.00114634085911082	0.0139827394247077
POLR3D	974.41267667199	-0.39872764952393	0.122643683479479	-3.25110627968578	0.0011495687573319	0.0139852444526943
KDM6B	1362.09664351046	-0.864872878493638	0.266008967644019	-3.25129218820561	0.001148817257914	0.0139852444526943
PDGFB	2735.59360016982	0.730010724874663	0.224508177872436	3.25159970470854	0.00114757517831906	0.0139852444526943
GOLGA8A	1355.13404462701	-0.71542052300502	0.220129193311515	-3.25000292892817	0.00115403819896607	0.0140273242030193
TNFRSF14	1911.76755051144	0.837709954927149	0.257853166233417	3.24878676947806	0.00115898320890059	0.014068953823038
TBX18	532.689799594753	-1.13068397443282	0.348099259579186	-3.24816541063516	0.00116151725965	0.014068953823038
KIAA0513	392.89091682239	1.29796627311443	0.399577397204231	3.24834758471341	0.00116077377991743	0.014068953823038
MICALL1	2271.06830830903	0.47246744244029	0.145449619985825	3.24832366345361	0.00116087138107541	0.014068953823038
ZFHX2	48.2416610709945	-1.69100034318401	0.520880540421591	-3.24642641058417	0.00116863656407979	0.0141428458116753
C1orf198	579.740287518654	0.561179549638634	0.17309377193442	3.24205512056926	0.00118671067540557	0.0142964213007812
STEAP3	790.924987338362	0.975342818189381	0.300825424833611	3.24222202537852	0.00118601585297341	0.0142964213007812
EGR3	911.024369096147	-4.96323997970248	1.53066222225517	-3.24254424492818	0.00118467552058348	0.0142964213007812
ARL5B	935.358717344331	-0.954278411169438	0.294311359583145	-3.24241107282115	0.00118522930505953	0.0142964213007812
MSRB3	2617.73597954728	0.445792237569462	0.137508688206506	3.24192051705116	0.00118727130194528	0.0142964213007812
APPL2	718.875337534758	0.617278609380416	0.190408537804485	3.24186413328928	0.00118750621423534	0.0142964213007812
FGF2	973.419176360331	-1.13729768531603	0.351245490250544	-3.23789975069799	0.00120413113423617	0.014484007170132
BCL6	586.07101254558	-0.934229786697098	0.288656313560958	-3.23647792481008	0.00121014586039112	0.0145186125221167
ALPK1	130.899600151243	-1.27139992988949	0.392814930371908	-3.23663850731375	0.00120946516340993	0.0145186125221167
ATP8B3	49.3284244150366	1.26545269693318	0.390944481219538	3.2369115250985	0.00120830867363334	0.0145186125221167
ADGRA2	4919.39629569897	-1.0206767775937	0.315591464430351	-3.23417104906827	0.00121996366833746	0.0146231642721019
HS6ST3	62.4438243487455	2.03907614111598	0.630572573932725	3.23368986443348	0.00122202078781343	0.0146231642721019
KLHL14	15.9569306908499	4.22100600090461	1.30531781852195	3.23369982467886	0.00122197817417044	0.0146231642721019
OSBPL6	370.431391397378	0.948568363576879	0.293591187116104	3.23091565824745	0.00123394345069402	0.01475311717406
RNF212	36.290470031594	-1.73246053251455	0.536601993816458	-3.22857639829628	0.00124408023676415	0.0148615127078512
AGMO	34.8810320635409	2.26046844773529	0.700261805843038	3.22803332821206	0.00124644451076453	0.0148769529268465
SLC7A7	239.408650589025	-0.807218472596814	0.250102591844058	-3.22754940940446	0.00124855476265291	0.0148893373371006
CLEC14A	20605.1814673323	-1.28144770656998	0.397238516457753	-3.22588987089388	0.00125581668620873	0.0149630827650329
TGFB2	410.462441549369	1.54482242998721	0.479113033925016	3.22433814277943	0.00126264210645303	0.0150315052141291
ARHGAP42	143.586063980914	0.780974043430228	0.242252841067873	3.22379725243933	0.00126502930151453	0.0150470194809968
KLF13	1572.98191777506	0.667471734990671	0.207088368181629	3.22312518492231	0.001268001246207	0.0150694565912666
GALM	216.124805705861	-0.920386255751168	0.285696369656892	-3.22155390653549	0.00127497475397532	0.0151135137147152
ST6GAL1	6616.78393729834	-0.79391608186039	0.24642243967714	-3.22176861368863	0.00127401977595184	0.0151135137147152
LRP6	1256.32981371191	-0.750253943001923	0.232878268805788	-3.22165716384472	0.00127451540195763	0.0151135137147152
LMCD1	246.466820443806	-0.734465465691763	0.228047400953493	-3.220670187956	0.00127891233351672	0.015142616630042
LMO2	2896.96138115422	-0.724025509099636	0.224816790456445	-3.22051350181473	0.00127961164952376	0.015142616630042
FAHD2B	198.253983022611	-0.986645639198662	0.306393460309304	-3.22019157394105	0.00128104957434721	0.0151467198820389
OAZ1	14171.6510898345	0.411713688609162	0.127937735039274	3.21807861052703	0.00129052443193755	0.0152457613955108
FHIT	50.1791334727529	-2.56548039996175	0.797352711229379	-3.21749755639035	0.00129314128541934	0.0152636855296819
PBX1	473.177927087128	-3.09292311882026	0.962601648882954	-3.21308728528507	0.00131316375218184	0.0154868530535566
MBNL3	79.995925981837	-1.54390391403251	0.48060212232705	-3.21243673780925	0.00131614130934125	0.0155087924575262
RBPMS2	63.3890495455584	-1.93886989439706	0.603926485577566	-3.21044024512821	0.00132531820388581	0.0156036827719584
HPCAL1	2695.5840931377	0.687639568329839	0.21426874719511	3.20923875894828	0.00133086926413422	0.0156557595385145
TET3	636.216062178439	-0.501007757561177	0.156198579593435	-3.20750520821147	0.0013389163615077	0.015710711950698
KLF15	150.165940100783	-2.02662253756586	0.631804726057364	-3.20767232972843	0.00133813863706397	0.015710711950698
ABCA6	984.065239524303	-0.957705225813542	0.298582989214207	-3.20750096425109	0.00133893611682701	0.015710711950698
SLAIN1	119.34477913657	-1.09357913328238	0.341255913336387	-3.20457196650657	0.00135263470305137	0.0158580424941352
RRAGA	2121.46310561418	0.382390846073953	0.119362497673605	3.2036096221746	0.00135716361813894	0.0158977115471617
FAM107B	3311.99135913088	-0.599381598378665	0.187182347077358	-3.20212673757614	0.00136416965180189	0.0159663060174217
PRRT1	31.0991360948176	-1.43768854107743	0.449086836636441	-3.20135979011407	0.00136780624464564	0.0159953820403758
PTPN1	3420.27029009703	0.449277829220376	0.140395409855413	3.20008916020166	0.00137385080490457	0.0160525446320542
RIMS2	26.6542841774771	-1.62796349608003	0.508973031369574	-3.19852604311747	0.00138132056034785	0.0161262495359028
MGAT4B	7280.68936570833	0.463678918953386	0.144998359568443	3.19782182593947	0.00138469806571643	0.0161520956724452
RBMXL1	261.486320362389	-0.603999521707199	0.189028682581882	-3.19527975044508	0.00139695361465146	0.0162813712216431
RAB15	1164.48476053917	-0.56570750740964	0.177079202206922	-3.19465809851906	0.00139996583032774	0.0163027900090431
TRMT44	271.366165245956	-0.550833329979453	0.17255040967672	-3.19230380855925	0.00141142791873388	0.0164139516072451
SRSF5	10448.4223886225	-0.541072928111031	0.169497804146707	-3.19221202206673	0.00141187653764503	0.0164139516072451
GPD1L	611.982612367735	-0.691035157635923	0.216681074943451	-3.18918095554154	0.00142676534795591	0.016542877641182
SUCLG2	1567.67007415749	0.563608227065043	0.176744750499869	3.18882583766164	0.00142851915197533	0.016542877641182
DDX46	2644.37980565259	-0.330303554781416	0.103565753204696	-3.18931253392786	0.00142611603208571	0.016542877641182
ING3	604.999808035759	-0.58955329662844	0.18483611372524	-3.18960015305675	0.00142469763143971	0.016542877641182
PSIP1	2577.70185425967	-0.341340068433005	0.10704531389597	-3.18874368255607	0.00142892517050481	0.016542877641182
CDYL	914.991425393288	0.547754555789093	0.171847205987852	3.18745104199026	0.00143532754697653	0.0165893269605172
SLC12A4	2821.14330361211	0.624803844536624	0.196016512688506	3.18750617469413	0.00143505393880143	0.0165893269605172
MB21D2	116.453448880425	-1.67169003817998	0.525179776258504	-3.18308151560874	0.0014571658444315	0.0168137315765201
TNS3	1268.75385814983	0.705390033891334	0.221602339879242	3.18313441218952	0.00145689965333103	0.0168137315765201
CAND2	82.9750805514169	-1.75778039103385	0.552570048858779	-3.1810996536352	0.0014671715147981	0.016907058117461
PCNX4	1198.33257777619	0.523288824498079	0.164504643133327	3.18099729303061	0.00146769001019671	0.016907058117461
DBNL	3755.8490336226	0.479558488106364	0.150792227731243	3.18025998635077	0.00147142974053539	0.0169360831081026
C2CD4C	61.2551901823041	3.23665215709206	1.01788947781979	3.17976777206168	0.00147393121106792	0.0169508195035905
IGFBP4	42142.3940036302	-0.596170863345653	0.187517250922242	-3.1792854279464	0.00147638632170696	0.016964998784449
FOLH1	8.17919283887019	-3.89843053522209	1.22650144939294	-3.17849647642213	0.00148041017478238	0.0169831187075655
TRAF4	1191.46061694165	-0.636028279756412	0.2000900452547	-3.17871025990721	0.00147931882776449	0.0169831187075655
HOXA11	231.061009331771	-0.635519056682581	0.199963015756647	-3.17818299687979	0.00148201180347773	0.0169874532155858
STAT5A	977.80779051599	-0.738163118647206	0.232385750611231	-3.17645602927743	0.00149086388340997	0.0170748197736087
NUP160	854.339825168682	-0.42149525148263	0.132725179423121	-3.17569924045026	0.00149475835710608	0.0171053097732807
PAG1	24.848785745658	2.28267283712331	0.71934452737179	3.17326781572013	0.0015073341116983	0.0172350121947974
NPM3	1245.63373079876	-0.443987589989487	0.140006514196544	-3.1711923729935	0.00151814569578942	0.0173443460109078
MT2A	24196.1682337486	0.796850254392367	0.251369709131855	3.17003292538475	0.00152421665028143	0.0173993843113129
KLHL5	2486.67575223445	0.646274604959425	0.203906439610767	3.169466379743	0.00152719125149324	0.0174190154165799
ARHGAP44	21.9799906105104	-2.11749113928811	0.668141936269967	-3.16922352024394	0.00152846800182518	0.0174192646414904
OASL	23.8775691954647	-2.57176468148249	0.811554612516623	-3.16893606643116	0.0015299804618888	0.0174221975319757
NID2	841.499642365545	1.31511968158571	0.415060661113143	3.16849994422193	0.00153227778440363	0.017434055676481
MFSD13A	96.8349348785224	-0.995223665706479	0.314247260752961	-3.16700824478739	0.00154015951731633	0.0175093810482129
TNFAIP2	1401.35770287947	0.587185059700984	0.185437381072422	3.16648701737035	0.00154292233184703	0.0175264360788614
EDNRB	485.499810755678	2.84525617381094	0.898719283481978	3.1659008837413	0.00154603463964983	0.0175474299533764
TAOK3	1227.18134631262	0.501920687406315	0.158610747897447	3.16448093247025	0.00155359841534781	0.0176188722250351
FCGR2A	5.65025311117268	5.98421937532701	1.89140020494389	3.1639096578741	0.00155665107380082	0.0176347272254998
PRR5	228.658816657382	-1.35625799599597	0.428687655091846	-3.16374399842559	0.0015575373228487	0.0176347272254998
ZNF641	69.0770591457491	-1.45123225967613	0.45879818686664	-3.16311681523267	0.0015608968542395	0.0176583612336581
DTX3	436.854722106871	-1.76779318190771	0.558970719381715	-3.16258637637243	0.0015637433775156	0.0176761578365587
ETS1	6124.4252871373	0.485920113372282	0.15376891433138	3.16006727032681	0.00157732716190745	0.0177914781315105
EMP1	16479.56026375	0.547814288258343	0.173359955825886	3.15998170193664	0.0015777904747417	0.0177914781315105
OAZ2	3868.81061880364	-0.666767427969578	0.210996872067653	-3.16008204972721	0.00157724715104993	0.0177914781315105
DPY19L1	2303.76400358459	0.428745108680776	0.135695543223205	3.15961083537973	0.0015797999925203	0.0177996783248168
SUMO3	4392.5470812278	0.388351120535612	0.122923127366057	3.15930068537167	0.00158148233038109	0.0178041818556528
JADE2	1119.25519486136	0.487941751780377	0.154525137794819	3.15768527207705	0.00159027146967317	0.0178886209647757
HSD17B14	1053.80974409176	-0.910988345529206	0.288545842667053	-3.15717023371006	0.00159308312989747	0.0179057384017059
TPM4	25721.4777405465	0.48206700606863	0.152817031501614	3.1545371699197	0.00160752899654288	0.0180534870558348
ADAMTS15	94.1139282112563	4.21737738696971	1.33715737393459	3.15398730858439	0.00161056089735007	0.0180729149685661
ARGLU1	2918.17595201457	-0.609035273563325	0.193244942259154	-3.15162335657184	0.00162365563018286	0.0182051403897966
EPHA1	87.7455645753895	-1.16813618291211	0.370705699900788	-3.15111470696226	0.00162648599254355	0.0182074613407234
JAK3	105.847424827911	-1.64289144424903	0.521349267164792	-3.15122998672928	0.00162584412479574	0.0182074613407234
EVI2A	11.1800967305295	3.35780156614522	1.06586479844719	3.15030721629709	0.00163098857271049	0.0182137991776302
MOCOS	59.273045001075	1.14620568764234	0.363788645320695	3.15074618844112	0.00162853943642545	0.0182137991776302
LGALS1	14869.2548503587	0.959176411778777	0.304459445504157	3.1504242221504	0.00163033543642722	0.0182137991776302
ZFP92	42.3733068507063	-1.51502774736767	0.481055922430469	-3.14937968066832	0.00163617467960846	0.0182570263083964
DKK3	12636.6928692963	0.711675194452105	0.22606560310236	3.14809145967185	0.00164340265444536	0.0183229495954667
TMEM65	1261.68938708481	0.433336854913929	0.137686303663684	3.14727640573754	0.0016479909385095	0.0183593597250805
MSMO1	1884.96540018359	1.14282151806804	0.363226915941043	3.14630185130205	0.00165349259082032	0.0183764056470592
SLC17A5	1051.85083369602	0.482168338824729	0.153233435813504	3.14662616722608	0.00165165985667476	0.0183764056470592
SALL2	96.3438111061619	-2.53795909948519	0.806627841094396	-3.1463817267227	0.00165304103509807	0.0183764056470592
ARRDC3	1173.04720624011	0.540890243673694	0.172083257616313	3.14318923970915	0.00167117760025472	0.0185580930153086
RAC1	11216.1982882125	0.337132162214232	0.107271726543825	3.14278676288946	0.00167347702601769	0.0185687726603929
GPR173	175.706632058165	-0.883133987789751	0.28112629247762	-3.14141370416307	0.00168134348940753	0.0186411573294456
HMGA2	2595.60759823757	-1.06055269385744	0.337646054330241	-3.14101906495298	0.00168361072315043	0.0186513970056274
ZNF512B	1918.58505314827	-0.337588956969598	0.107495385934878	-3.14049718537793	0.001686613281804	0.0186697599399692
ALDH1A2	1675.75516636764	-2.27038146368798	0.723303695531807	-3.13890483031293	0.00169580513662308	0.0187416171190008
WSB1	10290.0563112514	-0.698302687688739	0.222465226421169	-3.13892961575361	0.00169566171055873	0.0187416171190008
KLHDC8B	1601.04679614124	-0.616560667125887	0.19651186144638	-3.1375239264838	0.00170381367380493	0.0188151452713494
PKN1	13397.7143266005	0.543432053550753	0.173226304777849	3.13712201069964	0.00170615110740823	0.0188259805420776
NOX4	749.191181500445	0.810444243877858	0.258434128701465	3.13597994177486	0.00171280917876966	0.0188844354332816
CC2D2B	17.8385554025663	-2.9390391162947	0.937388635875122	-3.13534750029361	0.0017165064794421	0.0189101797151872
MAGI2	82.2462974443123	-1.24895266888821	0.398463705114401	-3.13442015635937	0.00172194107536429	0.0189550071904296
DLL1	675.054759429308	-1.54148419833272	0.491966526313688	-3.13331114188415	0.00172846110672464	0.018996649740653
PRTFDC1	434.713114449463	-0.648807909126628	0.20705358785411	-3.13352652253376	0.0017271930839697	0.018996649740653
PLAGL1	553.631388325478	-0.657411049684278	0.210129448234111	-3.12860027573022	0.0017564106827042	0.0192885575052349
TWF2	1798.92613748037	0.622184863256463	0.199008376967219	3.1264254939326	0.00176945334332537	0.019416428346798
KALRN	1470.99277555536	1.32514024222223	0.424011062298665	3.12524922118382	0.00177654476324223	0.019467757771426
SLC39A8	233.193068966743	-0.768935536101813	0.246081383759107	-3.1247204658705	0.0017797409849391	0.019467757771426
RNLS	38.030629988394	-1.85083846947922	0.592310344131019	-3.12477823124057	0.00177939154763982	0.019467757771426
SLC36A4	410.521832181965	0.496569764005213	0.158899168070373	3.12506207575166	0.00177767541672988	0.019467757771426
NRBP1	3813.14127000777	0.517283064140954	0.165598820737351	3.12371224527857	0.00178585013322106	0.0195192013379855
ZIK1	35.524048338321	1.66833564919023	0.534270121989293	3.12264448361509	0.00179234107315476	0.019574733624281
SLC25A27	34.5426743142474	-1.68198558273842	0.538827534336459	-3.12156576187167	0.00179892065320395	0.019631145901827
MOCS1	370.162901007499	-0.548732790598358	0.175938710946088	-3.11888604643979	0.00181536155596155	0.0197808992245316
FZD6	1465.44221748578	-0.727993508262888	0.233416193161591	-3.11886462718081	0.00181549352438969	0.0197808992245316
CREBBP	1948.43306476637	-0.508149487978641	0.162956860487389	-3.11830681113279	0.00181893344902082	0.0198028354555749
PDCD6IP	4003.34848282814	0.378164854907432	0.121281937959125	3.11806408498256	0.00182043215533477	0.0198036197086222
MAPK13	548.796205407486	-0.628251016628619	0.201571541341138	-3.11676446212898	0.00182847596470425	0.0198755480548627
RIOK3	1875.23556139235	0.486231583996444	0.156057611238662	3.11571848458478	0.00183497358343359	0.0199305698839136
TSPAN12	1173.9284685282	-0.958385215209032	0.307681379202834	-3.1148625818439	0.00184030623241378	0.0199416790102542
TBX3	113.596778697638	1.13145537103895	0.363221264814674	3.11505817704877	0.00183908633493577	0.0199416790102542
SLC1A5	2621.24585143295	-0.680213685686736	0.218347292005173	-3.11528336092494	0.00183768281755356	0.0199416790102542
VWA5A	353.625262857827	-1.86936737261928	0.600216009931594	-3.11449101937872	0.00184262565879222	0.0199512377298712
PIK3CG	256.45324115632	-1.25218954228411	0.402306577016713	-3.11252565535883	0.00185493890637652	0.020037670785535
NBEA	191.050664756924	-1.64746327181643	0.529243384103647	-3.11286512273867	0.00185280671502156	0.020037670785535
SHMT1	409.980735318729	-0.815256445783499	0.261913789646564	-3.11269004539102	0.00185390609281487	0.020037670785535
JAM2	18.9391920001303	-3.16533674494658	1.01749058257958	-3.11092485683916	0.00186502391874925	0.0201309463578214
PLXNA1	1345.21832419403	0.698108649187235	0.224440966556874	3.11043326847522	0.00186813101412476	0.0201439195244593
SNAP91	51.4741337744243	-2.11743012276991	0.68080160440558	-3.11020142882694	0.00186959801137337	0.0201439195244593
PRND	37.8025026354045	-3.2854390839001	1.05639550949114	-3.11004643088901	0.00187057937230949	0.0201439195244593
KCNAB2	141.071088855618	-0.970566539105536	0.312189244374839	-3.10890447571024	0.00187782419761081	0.0202062617728958
PROX1	1136.27468232501	2.44589936319616	0.787158928687871	3.10724972309376	0.00188836806929034	0.0202700668933935
ANO10	1767.76803792228	0.532629238189052	0.171438201090593	3.10682936942155	0.00189105515646888	0.0202700668933935
PKP3	34.419477524125	1.49051516021955	0.479632432292016	3.10761962675633	0.00188600638235322	0.0202700668933935
ASGR1	356.868149523648	-0.974259715695613	0.313569292702685	-3.1069997552961	0.00188996555138304	0.0202700668933935
UBL4A	864.657540721536	0.520014080197627	0.167373054272594	3.10691635793837	0.00189049879925841	0.0202700668933935
PFKFB2	89.7362350414362	-1.20833017842025	0.389060456686546	-3.10576456088871	0.001897877608337	0.0203274992911465
BCL2	91.6492162652988	-1.10698285530928	0.356508870893713	-3.10506398489958	0.00190237866759294	0.020359998677608
ADAM23	1162.04256342722	-1.23178640181936	0.396751459404663	-3.10468020374189	0.00190484853835842	0.0203707261640626
CRACR2A	337.264019220439	0.896924674526642	0.288989661628784	3.10365661342851	0.0019114503883459	0.0204255911013314
LIMCH1	1337.69583114859	-1.35453418709613	0.436597955710768	-3.10247487277165	0.00191909839013678	0.0204915421180682
KCNT2	44.1956584737079	-2.47771624371287	0.798803598158371	-3.10178402979807	0.00192358240045052	0.0205078704306096
PDXK	1376.99371051652	0.457745607721914	0.147569061528793	3.10190769650317	0.00192277901859494	0.0205078704306096
STK10	1809.49991592482	0.607591055837056	0.196012129479437	3.09976253740356	0.00193675849228665	0.0206324977984889
TFAP2A	14.1678504621914	-3.44029563712197	1.11040505171652	-3.09823485745475	0.00194677083407521	0.0207073762052092
BAIAP2	641.511731023499	0.918856802332551	0.296561856354073	3.09836475138429	0.00194591767050814	0.0207073762052092
SH3RF1	796.405711907296	-0.753231424589219	0.243141164107371	-3.09791814707522	0.00194885247690371	0.0207136456599544
BZW1	8255.54201553557	0.338414477255912	0.109283074693157	3.09667785433477	0.00195702423812429	0.0207845856537133
TWF1	2292.50450506073	0.471039542796053	0.152287370087425	3.09309657475627	0.00198079663793481	0.0210209771645054
JKAMP	882.01130476872	0.401157821263428	0.129712120684711	3.09267799451461	0.00198359239082318	0.0210345652994779
SLC10A3	832.341258157215	0.405903947411106	0.13127549519631	3.0920008856498	0.00198812255993036	0.0210665108812163
C1orf115	2733.25399123969	0.667429802553428	0.215933198292565	3.09090870616909	0.00199544975807219	0.0211101852937765
GLRB	157.67161256412	1.54561154173401	0.500083513450332	3.09070685228162	0.0019968066631171	0.0211101852937765
CAPN5	727.761518317354	0.751415964337274	0.243111617917697	3.0908270479762	0.00199599857996509	0.0211101852937765
FAM86B2	36.2116442387585	-1.30646416098642	0.422770111802612	-3.09024721595361	0.00199989959712944	0.0211267932326893
AXIN2	72.845126055588	1.16625423695922	0.37763774841205	3.08828829179093	0.00201313073644879	0.0212503937282476
HERC3	655.112136760567	0.556438183544102	0.180223899008883	3.08748277339553	0.0020185947105726	0.021291879314178
RFLNB	1670.47961841374	-0.818975640506271	0.265396505712322	-3.08585690798056	0.00202966472167847	0.0213647963165545
NARF	1974.37878069119	0.771625156323912	0.250057615354634	3.08578946987712	0.00203012508764033	0.0213647963165545
PARD6G	605.662066646233	3.96141112548078	1.2836833045995	3.08597230429565	0.00202887719135593	0.0213647963165545
PLEKHA2	227.523146337383	1.17640495166708	0.381402447493714	3.08441898943627	0.00203950145022944	0.0214472118413901
RAMP3	133.695203815102	5.12107794740672	1.66065083780448	3.08377765561918	0.00204390287217681	0.0214772261685741
SIDT2	820.26430605345	-0.422647425975012	0.137114364107655	-3.08244456170303	0.00205307968534947	0.0215573366961694
AQP3	51.2861469744399	-1.50131529942239	0.487118065431356	-3.08203576496992	0.0020559013430287	0.0215706474244758
USP33	1158.83510085358	0.54382854996691	0.176573227600085	3.07990377339996	0.00207067483848361	0.0217092427741624
OCIAD2	1679.61066515282	0.564339614530324	0.183251911066713	3.07958378848708	0.00207290053888419	0.0217161753813219
SHC3	168.397924583882	0.888008344148367	0.288401365108342	3.07907122358722	0.00207647033017582	0.0217371679134016
RHEB	3011.98958265943	0.371924421241423	0.120802254190513	3.07878709494009	0.00207845159097724	0.0217415120831613
FOXP4	1946.07100905065	-0.815851485291724	0.265187777198001	-3.07650485973407	0.00209442888675016	0.021881005302202
ATP8A2	23.3016562820989	-2.30717685630231	0.749952127400747	-3.0764321774761	0.00209493956102777	0.021881005302202
CWC25	830.072149417718	-0.495694744539919	0.16124104053341	-3.07424674822293	0.00211034809434352	0.0220253698478063
ISG20L2	949.540267796263	-0.417419071904991	0.135836477747594	-3.07295270627248	0.00211952075588692	0.0220893414427744
STAC	9.71947439629416	2.68961931902067	0.875261273395464	3.07293307812721	0.00211966016870366	0.0220893414427744
SATB1	442.3033397843	-0.912154756800081	0.296928723384589	-3.07196537405591	0.00212654391609265	0.0221278531478876
COX6C	1542.39818653182	0.427626390032586	0.139196597307447	3.0721037604682	0.00212555825201636	0.0221278531478876
BOK	2272.25914619206	0.541465973130542	0.176383393974221	3.06982398359835	0.00214184959358384	0.0222704226281178
NR4A3	261.55921226559	-4.50975055569566	1.4697409584275	-3.06839823020289	0.00215209616874144	0.0223602147592066
ERC2	112.229970050689	-1.6764103689427	0.546483321505583	-3.06763317922334	0.0021576129310057	0.0223840247348955
ST3GAL1	2545.32669433149	0.533036607178953	0.173760004877186	3.06765994600256	0.00215741969780618	0.0223840247348955
UBE2A	1885.99553492008	0.420131341935163	0.137060012816663	3.06530937288871	0.00217444943315517	0.0225418465882203
AFF1	1860.30462517751	-0.423087019006454	0.138075229569577	-3.06417755252224	0.00218269326617874	0.0226104218118113
ZNF385D	22.7287634109087	-2.17585973337697	0.710387304120705	-3.06292035451024	0.00219188389012322	0.0226886952116334
UBE2E1	1858.55611588355	0.41696209930839	0.136188096686394	3.06166331312013	0.00220110882100081	0.0227672068139435
GTPBP3	436.581781284648	-0.426874751268608	0.139568496956441	-3.05853226607316	0.00222424125195596	0.0229893468491442
ISCU	2491.86073471893	0.309065153243549	0.101071832692644	3.05787621545764	0.0022291163496878	0.0230225922991193
CLIC1	10688.4094539473	0.535598685437931	0.175233067787972	3.0564932304101	0.00223942537357704	0.0230946980762429
GPR132	5.47792974349694	4.9381002628659	1.61551498740142	3.05667251704604	0.00223808647801096	0.0230946980762429
EPB41	596.50868827812	-0.608548986605638	0.199189343605358	-3.05512822920547	0.00224964316314655	0.0231828483649869
RSAD2	32.6324324717987	-2.79703144026075	0.915643143366126	-3.05471783469943	0.00225272353477157	0.0231973704645135
CA11	221.850892874798	-1.44958534767008	0.474592983371081	-3.05437585143701	0.00225529337126406	0.023206617706832
CPLX1	69.6485817981531	-1.64251340563677	0.538092659380042	-3.0524731698239	0.00226964019861495	0.023302422778827
LDLRAD3	1389.92431097648	-0.799488608119477	0.261898471626216	-3.05266618455305	0.00226818100444336	0.023302422778827
RNASE1	4393.77027903335	-1.11815745730497	0.366271940962789	-3.05280675982375	0.00226711879433045	0.023302422778827
SPDL1	795.910408399405	-0.697568142042419	0.228618586273623	-3.05123110685118	0.00227905080515518	0.023381747395683
ATP8B1	1630.46066842177	-0.77606985768281	0.254599230442606	-3.0482018988575	0.00230215196724702	0.0236013083141477
ATF6	3270.7324549884	0.366888152579915	0.120416556911409	3.04682480541141	0.00231272462112682	0.0236921996058017
COPZ2	340.716037716518	0.465730721019286	0.152985121476383	3.04428768317306	0.00233231992989436	0.0238753192823478
VKORC1L1	1703.19667155695	0.497196930205668	0.163346880476499	3.04381037920832	0.00233602330651719	0.023888750868107
GJC1	598.453994637139	0.578098512267777	0.189934370316147	3.04367509316786	0.00233707396289096	0.023888750868107
IAH1	483.4860924013	0.559335157032656	0.183826782838291	3.04272940208442	0.00234443046792652	0.0239295514101143
KCMF1	1470.06470577358	0.364546616129466	0.119809500860592	3.04271876195899	0.00234451335766555	0.0239295514101143
PDLIM7	4530.95266907609	0.644176262333322	0.211796994036542	3.04147972101143	0.00235418422702158	0.0240106034204897
KIF21B	229.766320439201	1.0169549499963	0.334528912027274	3.03996131106716	0.00236608540979841	0.0240985730415189
CDKN1A	9679.57182164368	0.370740006070712	0.121956503339238	3.03993633729764	0.0023662816119581	0.0240985730415189
SIRT2	2142.85241343625	0.461513896599436	0.15187868055052	3.03870098769998	0.0023760055383732	0.0241798628138991
ACRBP	50.988960655607	-1.29895813652972	0.427685009638836	-3.03718415949776	0.00238799512654205	0.0242840735176045
DPYSL2	4188.5821083461	0.522237638542381	0.172063396030131	3.03514664124687	0.00240418761893522	0.0244308406577158
SLC37A1	431.030064671382	0.621245645442711	0.20475749327073	3.03405572865312	0.00241289853313774	0.0245014224860899
TSPAN15	2057.5964051253	0.561235148251861	0.184994120933625	3.03379991439419	0.00241494538162438	0.0245042813174913
KIF9	268.470527006797	-0.668991870192943	0.220529132779429	-3.03357593512174	0.00241673881337943	0.0245045664488823
FAM161A	106.431903983165	-0.824898742451006	0.271951183190572	-3.03326035494007	0.00241926777464472	0.0245123036349221
TXNDC9	705.799419818742	0.428573844588731	0.141310887673408	3.03284376487134	0.0024226099068806	0.0245282626676949
SLC25A29	2544.14230208137	-0.479871277277112	0.158301409058636	-3.03137716922889	0.00243440945863637	0.0246297650840608
STEAP1	1649.10746497129	-1.01179916358064	0.333824232396982	-3.0309338429854	0.00243798659579302	0.0246479912135491
GMPR	860.108183511966	-0.735059472430534	0.242600035835008	-3.02992318158785	0.00244615947089124	0.0246587796771542
PITPNM2	746.153930666956	0.789240335469793	0.260467756103796	3.03008843503563	0.00244482141009345	0.0246587796771542
DUSP3	2706.45920848853	0.379597490898544	0.125273586797086	3.03014785960751	0.00244434041179001	0.0246587796771542
GPR143	387.373979259797	-1.25602009059263	0.414533420444138	-3.02996098419979	0.00244585332320723	0.0246587796771542
IFFO2	1893.842588816	0.641124880741894	0.211975690668575	3.02452077745224	0.00249027365926911	0.0250547910851297
GIMAP1	1136.63868160949	-0.737433317277719	0.243792481158543	-3.02484028126427	0.00248764458515948	0.0250547910851297
ARRDC4	58.1459320463257	-3.1040738769703	1.02632683029962	-3.0244497028925	0.00249085885004531	0.0250547910851297
ANXA2	71732.2749943539	0.630015921560333	0.208427702283495	3.02270722489379	0.00250524491217243	0.0251630279492514
HEXD	381.927377513073	-0.795144063524048	0.263039957885748	-3.02290218533801	0.00250363153241737	0.0251630279492514
MYO1B	1665.26513772074	0.718095812578983	0.237601127550676	3.02227443102443	0.00250882986340469	0.0251808151366019
P2RY1	61.5678952109684	-2.76925809776668	0.916428879575548	-3.02179269934104	0.00251282569843816	0.0251965213208221
ARHGAP4	575.2445931461	-1.03358520929336	0.342060070106309	-3.02164824141014	0.00251402507235348	0.0251965213208221
SLC16A3	5532.65144550474	0.718827593083535	0.237920171086918	3.02129739483472	0.00251694018573393	0.025207537314699
NPM1	27907.0127442356	-0.39473044665338	0.130695821715408	-3.02022238716179	0.00252589146947898	0.0252789469991621
EYA1	3.75789687549961	5.39598455302567	1.78862495540692	3.01683398563455	0.0025542966029549	0.0255448063008767
ESRRA	1151.57156518732	0.377737404470303	0.12526102605733	3.01560203009529	0.00256469635203694	0.0256303456174404
FOXRED1	445.456243578628	-0.441170142797876	0.146312747010389	-3.01525432207592	0.00256763858336419	0.0256412886155959
OCLN	167.08815654575	-1.24374089338413	0.412903272449859	-3.01218463589476	0.00259374783932472	0.0258648087339558
KIF7	350.193234242781	-1.39138936219427	0.461887207289685	-3.01240073384762	0.00259190190262733	0.0258648087339558
LRRC8B	314.591981624048	-1.34655264816267	0.447208789664746	-3.01101561347246	0.00260375463663801	0.0259273444126056
ADAM15	12242.1476606564	0.620871760786394	0.206188456494129	3.01118584106609	0.00260229530114555	0.0259273444126056
PTGES	6.89314031930578	5.27159048238947	1.75143027691155	3.00987744238688	0.00261353124739872	0.0259955134979832
CYB561	1187.99148454872	-1.25503202478914	0.417014392292412	-3.00956525238849	0.00261621874192656	0.0259955134979832
CSTB	5596.30230701384	0.533586136972509	0.177289371881182	3.00969049250236	0.00261514030630443	0.0259955134979832
NTNG1	5.58232782085034	4.96059034614396	1.6496570218223	3.00704345238031	0.00263802051841112	0.0261933925722924
FZD1	447.482451532221	0.612051392709897	0.203590168612874	3.00629149668672	0.00264455348792713	0.0262394903258874
IGF2	523.004933786827	-1.64201084799595	0.546327063623539	-3.00554550072121	0.00265104928923329	0.0262851537027481
LINGO1	70.0849647366375	1.98326299050785	0.660140649244881	3.00430369312428	0.00266189474949398	0.0263687810317726
GPR108	1473.43100378773	0.4053967527819	0.13494579745594	3.00414507472353	0.0026632829772023	0.0263687810317726
MGLL	4205.35508366509	0.567745799869965	0.189025911164501	3.00353425819956	0.00266863502378802	0.0263964144583207
FBXL7	1515.69203167638	0.665450366849453	0.221566223574686	3.00339264763947	0.00266987723503222	0.0263964144583207
RAB23	255.514705204186	0.678047154668523	0.225785793138991	3.00305499846541	0.00267284123420887	0.0264069104427426
USP6NL	668.653477796045	-0.436307844437183	0.145352590011345	-3.00172046747242	0.00268458565598642	0.0265040778739314
PUS7	940.821578750564	-0.783757600600105	0.261231796491606	-3.00023814530284	0.00269768596936893	0.0265487757127794
SEMA4D	302.163040219718	-0.665915361091015	0.221954763411198	-3.00023009579356	0.002697757267682	0.0265487757127794
SNCG	2760.75397437625	0.867057753386452	0.289007076100475	3.00012638128283	0.00269867607022057	0.0265487757127794
GRIK5	18.9637023995019	-2.7787095043489	0.926037769454074	-3.00064381389868	0.00269409499985342	0.0265487757127794
CTSA	8279.29759409037	0.421813676088231	0.140569530135608	3.00074757083777	0.00269317724744145	0.0265487757127794
CCDC152	25.5100538556849	-1.97875596631022	0.659632145887183	-2.99978704592824	0.00270168422664931	0.0265595458570248
NOS1	11.077523017899	-3.29006567545799	1.09702967988389	-2.99906714994824	0.00270807614280601	0.0266035420653151
STX16	1779.05587448439	-0.601516936097747	0.200616546451747	-2.99834159612764	0.00271453227313438	0.0266481064238885
IRF8	12.5983492692425	6.16000774365169	2.05634832462569	2.99560520456716	0.00273900799639941	0.0268693780904736
UBA3	1757.15880885528	0.322481338144926	0.107688493985989	2.99457561535667	0.00274826926367756	0.0269411904301612
CDCP1	222.47468742142	1.55894084696283	0.521084180329827	2.99172553266937	0.00277405546322845	0.027174780441125
IFI35	348.79393262697	-0.621926882762838	0.207942389204687	-2.99086148399809	0.00278191650837429	0.0272325691486203
RELL2	137.593013531821	1.15433624532035	0.386011340522372	2.99042055023109	0.00278593592406318	0.0272526966609732
TRPV1	26.4603485010699	-1.5778568183652	0.527928249070384	-2.98877133614958	0.00280101671385011	0.0273809246513756
ANK1	64.2809368409084	-1.8477970694585	0.618831809907524	-2.98594390248722	0.00282704498398506	0.0276159123312433
AKNA	438.543435858193	-0.821134632962044	0.275042775621697	-2.98547973531019	0.00283133897225755	0.0276384080688517
TFE3	2027.09499341435	0.466795108903903	0.156393022477186	2.98475661835871	0.00283804035927548	0.0276843557463829
ADAM11	32.7096247312757	-1.45516278455042	0.487659169770695	-2.98397502754774	0.00284529992863327	0.027735679992527
ADAMTSL1	1370.73944120274	0.902756977198506	0.302705621399586	2.98229340117481	0.0028609767204564	0.0278689248116879
NFE2L3	1430.0113683863	0.454868255902364	0.152552690548505	2.98171244484039	0.00286641092765364	0.0278827260593975
ABHD8	266.231772934179	-0.635828060032686	0.213227863653252	-2.98191825936342	0.00286448468238034	0.0278827260593975
ARHGAP21	3199.0004851279	0.442894959383965	0.148550138462465	2.98145100346623	0.00286885949708562	0.0278870018760823
TRAPPC3	2261.19602849314	0.299050699572238	0.100326046647189	2.98078823562033	0.00287507530972254	0.0279083359260549
SLAIN2	1145.37881263325	0.446378547658652	0.149742378533741	2.98097674171825	0.0028733061427312	0.0279083359260549
RBM4	268.271368470138	-0.549479387190661	0.184387530705371	-2.98002465290706	0.00288225186143997	0.0279584473016409
CDON	64.2170439715068	-1.25968266316479	0.422791297679904	-2.97944321483764	0.002887727484471	0.0279767365056827
CHERP	1226.39050754731	-0.324276500945295	0.108839661242411	-2.97939645570062	0.00288816824527364	0.0279767365056827
GLI2	14.3472634486821	2.495449397972	0.837769337370657	2.97868313706012	0.00289489974514147	0.0279968158956181
FGFR4	53.3906367843389	-1.60895180537451	0.540122177275278	-2.97886639924895	0.00289316895687171	0.0279968158956181
MRAP2	439.265545338195	-2.46786353988476	0.828549227359372	-2.97853580498767	0.00289629188286922	0.0279968158956181
RBM5	1655.62569005051	-0.35738287839716	0.119997017173355	-2.97826468370346	0.00289885529934007	0.0280020949270282
KRT15	97.6683315073258	1.66347150661776	0.558776692876871	2.97698799506713	0.00291095408241291	0.0280994114172278
WDR27	428.888565658472	-0.634809974221877	0.213322838297239	-2.97581815097241	0.00292208077807483	0.0281872156222771
PLIN3	2483.58049745833	0.57604548122012	0.193656360131715	2.97457558754241	0.00293394162444008	0.0282819747839256
CENPK	573.544833960894	-0.72050615450536	0.242297495919954	-2.97364259490073	0.00294287633543443	0.0283484152756178
GRPEL2	397.026466295632	0.71728024512678	0.241230737423312	2.97341977555744	0.00294501381237164	0.0283493319899658
NREP	810.515880720157	-0.923154964710862	0.310571418644621	-2.97244018377366	0.00295442772410177	0.0284202434083553
PCDHB13	104.495981718976	1.07325824232374	0.36113481929805	2.97190463220872	0.00295958599542185	0.0284501476471265
RAC2	3958.042261788	0.797935612364159	0.268538602783006	2.9714000299947	0.00296445368967583	0.0284772191462908
F2RL1	961.923865254434	0.915454022973478	0.308451862296788	2.96789915987812	0.00299842682596433	0.0287836533687488
GRB10	5023.79685979925	-0.633492388817181	0.213627418109788	-2.96540769168317	0.00302282045133589	0.0289977682688276
DNAJB6	5072.58795422086	0.297582387399498	0.100364483731857	2.96501686985755	0.00302666331766916	0.0290140923610013
CMTM3	2355.12063124126	0.457402626142533	0.154277231227011	2.96480966442475	0.00302870253087609	0.0290140923610013
ITGAV	5689.37944735473	0.337526641458668	0.113875213068852	2.96400447790681	0.0030366386800413	0.0290700562190712
GNPNAT1	789.966447074831	0.412879401772926	0.139334515156194	2.96322416100625	0.00304434780007157	0.0291237710632622
CLDN15	293.96555367752	-0.882413133711687	0.297827314896299	-2.96283480250606	0.0030482011287061	0.0291405508729817
FBLN7	187.952075036688	1.1885518744542	0.401432147501908	2.96077900549446	0.00306862039414922	0.0293155675782418
VSTM4	34.4856430403646	-1.83696953119734	0.620586006635716	-2.96005632024449	0.00307582806774343	0.0293642155490692
METTL8	488.483738051874	0.40389456547765	0.136478315868033	2.95940467105554	0.00308234049895559	0.029367416584725
ZNF587B	153.593418379371	-0.730542736518814	0.246856043258336	-2.9593876936377	0.00308251033527443	0.029367416584725
TSPAN7	1030.58523098041	-2.69122069242089	0.909326883260048	-2.95957454020554	0.00308064165545024	0.029367416584725
DLG1	2439.40107779043	0.600197478834615	0.202847895058029	2.95885485359814	0.00308784502459491	0.0293980636395075
TEAD3	81.0028496188589	1.28325222161787	0.43376655318408	2.95839366174757	0.00309246918160015	0.0294219086427633
RGS20	115.378763193025	0.772334273540378	0.261159045706754	2.95733303608256	0.00310312755137787	0.0295030914662166
PHLPP1	343.798923567766	0.641970435700425	0.217138818826121	2.95649777948962	0.00311154471982385	0.0295628694427617
HINT1	4560.82974346397	0.288169813400233	0.0974797078831402	2.95620308737173	0.00311451939805605	0.0295708917677265
SPEG	35.788375018891	-2.13728847222524	0.723576393035622	-2.9537841377863	0.00313903489820321	0.0297832832685979
RAB7A	12279.2153227433	0.282538557493531	0.0956897527037064	2.95265218594914	0.00315056728147791	0.0298518938117371
SBK1	20.9960635525823	-2.35423978396105	0.797287611808395	-2.95281119271526	0.00314894498423419	0.0298518938117371
SYNJ2	3486.3625369129	0.589335148545564	0.199618954777852	2.95230054280873	0.0031541576943488	0.0298655272546082
CUL4A	2329.8312907566	0.333140871941564	0.112894337799693	2.9509085967859	0.00316840663502092	0.0299740896987959
LGALS3BP	34.3013854609724	1.59741557466581	0.541357527472955	2.9507589598366	0.00316994191180984	0.0299740896987959
STX1A	610.391529446958	0.81027965281295	0.274773492077307	2.94890037131012	0.00318906764756425	0.0301344098133692
IL21R	6.67098711562284	4.28000750988834	1.4515234375675	2.94863134766938	0.0031918447216409	0.0301401337286377
LRRC4	176.551490990872	-0.755315695216309	0.256252499922464	-2.94754468910488	0.00320308451290381	0.0302257077658856
RRP1B	1561.99085332027	-0.376942985576108	0.127896366153044	-2.94725328728299	0.00320610473817797	0.0302336548034296
CERS2	2524.42182737412	0.310071102267911	0.1052310383191	2.94657457743274	0.00321314926973028	0.0302795146049735
RAB27A	1165.92421694246	-0.620717829344118	0.210720051379759	-2.94569892746212	0.00322225873893833	0.0303447581785637
CAPG	1636.46943650926	0.513460303487967	0.174322235305183	2.94546649536165	0.00322468070116995	0.0303469781782645
R3HDM4	1967.14622256868	0.450774679254501	0.153058413153905	2.94511533189119	0.00322834300073539	0.0303608598869972
SIPA1L1	542.932364876907	0.516401330991915	0.175486049181495	2.94269164643299	0.0032537232484985	0.0305788303401541
MAN1C1	321.052181484137	-2.67891844048154	0.910518746605918	-2.94218921957133	0.00325900723566238	0.0305906328980568
DDAH2	3469.48253113018	0.458927369331893	0.155983506816447	2.94215317182178	0.00325938664766415	0.0305906328980568
ZNF771	350.418029352085	-0.829338541942091	0.281924006239409	-2.94170955146622	0.00326405916412578	0.0306137873359661
MDM4	423.95891504686	-0.48141769595466	0.163724831885624	-2.94040733106981	0.00327781032013687	0.0307220020619986
DUSP2	76.1573601794137	-2.88983700805969	0.983143810416069	-2.93938381897222	0.00328865539676275	0.0308028512567231
DDO	12.5758609979491	5.22185457869703	1.77770132590491	2.93741952183049	0.00330956058685731	0.0309777548928971
CAVIN2	12287.7732314845	-0.725853689105247	0.247185413882888	-2.93647459897914	0.00331966005939625	0.0310304385754069
ACVRL1	11190.1126191623	-0.328296313325969	0.111794384599715	-2.93660826079458	0.00331822976011099	0.0310304385754069
ATF7IP2	181.942709086591	-0.846264382238864	0.288253893760333	-2.93582983806105	0.00332656746030781	0.0310740800245846
RSRP1	1093.84649014544	-0.685363118754107	0.233621146550148	-2.93365189271079	0.00334999694807331	0.0312555658315
ARHGEF5	32.7061636145922	-1.87120493113366	0.637851624372548	-2.93360533960285	0.00335049938457402	0.0312555658315
SF3A2	3750.44624658872	-0.292111175080201	0.0996199845009517	-2.93225477341256	0.00336510562772893	0.0313496853815471
PSG4	337.199889543899	7.44877000515572	2.54015989098834	2.93240202381807	0.00336351031735043	0.0313496853815471
HOXA7	310.106517170903	-0.597460537677701	0.203834754584007	-2.93110239663016	0.00337761428843017	0.0314451133049626
CCP110	411.185505259368	-0.44933696038884	0.153340113438218	-2.93032886381607	0.00338603445723325	0.0315023755367659
XKR6	65.1609313448899	-1.60514142768524	0.54799082412426	-2.92913924288861	0.00339902118986882	0.0315822630690611
CDC27	2589.02814260954	0.371313674162357	0.126766052043426	2.92912548885847	0.00339917160328343	0.0315822630690611
GAREM2	115.823745802118	-1.17616421316016	0.401852942187674	-2.9268523125827	0.00342411437699364	0.0317927302120728
IQCE	934.592153264396	0.452796970275162	0.154733959345914	2.92629344062034	0.00343027214727095	0.0318286147568637
RNF125	126.010831079909	-1.29195220122856	0.441557576508528	-2.925897481919	0.00343464100370282	0.0318478635754168
CD9	19039.0158445238	0.624175403074402	0.213359812109734	2.92545909608029	0.00343948389256696	0.0318502174200947
RASGRF1	27.7209701565374	3.04626887118175	1.04123244556242	2.92563767501148	0.00343751036482289	0.0318502174200947
RGPD2	109.968731037069	-0.784751485218894	0.268319787845971	-2.92468733491017	0.00344802471506071	0.0319080207131718
SLC16A4	60.6163944956802	-2.46581175930214	0.843277293062033	-2.92408176953099	0.00345473981552333	0.0319488630108457
SNX29	745.750568497692	0.628271873850272	0.214903636032308	2.92350509023411	0.00346114566172444	0.0319867928964028
SCRN1	4989.62244205401	0.437146728063537	0.149584988662441	2.92239703978598	0.0034734844148014	0.03205813641081
SCML2	34.355810676428	-1.40842521576135	0.481929340346124	-2.92247244118778	0.00347264351089844	0.03205813641081
ROGDI	476.980652223991	0.752275820634265	0.257521484610832	2.92121576485592	0.00348668263969302	0.0321585659279593
ASCC3	1797.12526117801	0.440112865014638	0.150693161600344	2.92058949683376	0.00349369834401575	0.0322018769676512
ABHD15	182.269148505957	0.716632097923351	0.245448429599469	2.91968499897422	0.00350385356614847	0.0322740486739926
HIGD1A	619.795832430324	0.48724015103207	0.166950344534371	2.91847346820994	0.00351749807631074	0.0323782432342636
MRPL54	1071.39119805202	0.35383344676679	0.121262431237459	2.91791483278036	0.00352380581518493	0.0324148101528045
VPS4B	1401.67434444293	0.436910477841281	0.149782109623073	2.91697372230079	0.00353445548520372	0.0324912427749091
ARHGEF26	46.5267861896519	-1.83359549288813	0.628704791264369	-2.91646495837997	0.00354022487876134	0.0325024216340801
FAM124A	348.737125773843	-1.62497776381671	0.557220078822785	-2.91622255832871	0.0035429767129663	0.0325024216340801
ATP6V1D	1456.62994865973	0.394373781959994	0.13523115761316	2.91629376632368	0.0035421681260355	0.0325024216340801
SAMD10	268.04913642139	-0.752010355342242	0.257887430227588	-2.91604113732331	0.00354503755882122	0.0325024216340801
ADGRB2	39.9397447390143	-1.5000671528713	0.514640641829543	-2.91478564059491	0.00355932924666261	0.0326119137115008
ATP6V0D1	3438.9127171269	0.423563377753294	0.145426855640203	2.91255267734883	0.00358487729714372	0.0328243283388205
CCDC102B	188.66692536167	3.08545253152097	1.05962359261733	2.9118382725886	0.00359308618339776	0.0328778044243536
TMSB15B	274.224960328466	1.66350831904026	0.571371606761071	2.91142979342319	0.00359778750301341	0.0328991359218242
CAPZA1	5349.67888567611	0.448807285423126	0.1541927337984	2.9106902405007	0.00360631349562134	0.0329553901466227
MRTFB	662.254480750544	-0.836882952176543	0.287666766787091	-2.90920971345967	0.00362343710723677	0.033090085845759
PHPT1	1412.70325617696	0.454947946047917	0.156394029146114	2.90898539114223	0.00362603803525992	0.033092067039739
CCDC120	200.387643201437	-0.640587739367444	0.220381463869802	-2.90672240813272	0.00365237154400716	0.0333104923800022
CASP1	283.311261793858	-1.31427579250508	0.452455636029276	-2.90476167793838	0.00367532833187226	0.0334978546124221
BCLAF1	3716.10144258151	-0.403213328057351	0.138846082236476	-2.90403100730359	0.00368391673264435	0.0335540998463493
CAPN2	20261.7919757855	0.508046511772436	0.175120123794986	2.90113152482239	0.00371817780491706	0.0338259859773007
ARRB2	917.706319485254	0.78494537811862	0.270568890346452	2.90109249852609	0.00371864091934016	0.0338259859773007
ATN1	5185.168570378	-0.359707678855684	0.124004886295928	-2.90075407187802	0.00372265913565479	0.0338403611408147
PDCD10	1065.000280489	0.349661399283546	0.120551016372102	2.90052634815002	0.00372536517217138	0.0338427970909103
PDE6B	29.0622313008531	-1.98809750023441	0.685671322008465	-2.89949052325958	0.003737696437069	0.0339326123237114
SYNE2	1187.94848533933	-0.795769159886736	0.274546724274456	-2.89848353496008	0.00374971996433958	0.0340195181862731
EIF2S3	5457.58411523899	-0.340283561999661	0.117497210231511	-2.89609907613279	0.00377833091158073	0.0342567024060432
RRM2	3173.50431708173	-0.757878633652332	0.261714679674104	-2.89582011446996	0.00378169108318604	0.0342647871577712
CHMP2A	3916.17757530279	0.319908429483135	0.110513449663688	2.89474657117911	0.00379464756420308	0.0343597539717567
ODF2	1521.97978605748	-0.339949268196355	0.117453265813989	-2.89433644812171	0.0037996079359068	0.0343822410419311
GGT7	196.007635281019	-1.01976268792916	0.352464411346407	-2.89323589872147	0.00381294803674596	0.0344804766762675
PHETA1	550.354067206959	0.50185332603225	0.173502816954578	2.8924794123869	0.00382214230785412	0.0345411180828926
U2SURP	2366.86540951535	-0.40250614207871	0.139176281938967	-2.89205988600286	0.00382724987532353	0.0345647726215784
CAVIN3	326.090008635459	1.00587840552669	0.347920809135861	2.89111308985805	0.00383879954133198	0.0346465386431919
PRKAB1	516.129324694119	0.459827301146066	0.159247314413023	2.8875042749761	0.00388311329137085	0.0350237138385437
RAP1GDS1	1332.32965991622	0.407281249734736	0.14109873896694	2.8864981552398	0.00389555030895402	0.0351130739211628
SH3BGRL3	8390.71555134552	0.660817766559603	0.229128504177406	2.88404870852714	0.00392598023509087	0.0353580980083637
ARID3B	201.485115958304	-0.558564477549685	0.193683686152431	-2.88390049077282	0.00392782847985713	0.0353580980083637
DCP1A	772.977032320422	-0.509272692498319	0.176855206999658	-2.87960247898896	0.00398176869348864	0.0357867109131278
IFIT1	155.07078667749	-1.4039651709312	0.487574071830563	-2.87949103950527	0.00398317616603865	0.0357867109131278
SMOC1	32.7116114753353	2.07247536253291	0.71972235094157	2.87954842561387	0.00398245132726724	0.0357867109131278
ZNF827	564.816870498424	0.553012738830487	0.192135004329217	2.87825084638361	0.0039988702300293	0.0358684821380431
ZEB1	3492.27611752376	0.407518911766141	0.14159011160512	2.8781594077888	0.00400002956196893	0.0358684821380431
ACSF2	417.901203212476	-1.1148467192923	0.387303025845552	-2.87848698537377	0.0039958776813382	0.0358684821380431
TAP2	526.940816178764	-0.877880936325631	0.305047791993157	-2.87784720744783	0.00400399018861954	0.0358808184688365
CTSV	47.0465196217177	1.71328953155724	0.595415617967981	2.87746824210676	0.00400880259118352	0.0359007669472377
KANK3	2284.07268724383	0.856141861661421	0.2975571788183	2.87723477236022	0.00401176998872304	0.0359041774425948
DLG4	1541.95694386367	-0.608569296083323	0.211535010951676	-2.87691996395976	0.00401577435681178	0.0359168581487786
EYS	63.4134847000836	-2.87507126396656	0.999595399285415	-2.87623499069911	0.00402449976804727	0.0359717200774399
GABRB3	9.97277912578807	-3.11175963677604	1.08271055554063	-2.87404571873068	0.00405250295719653	0.0361987088473906
SEC22C	1464.84945477214	0.439845384543231	0.153125864787449	2.87244343177275	0.00407310992919921	0.0363593819467615
GIPC1	5907.36084348094	0.446639516708172	0.155573380846916	2.87092505335257	0.00409272547420691	0.0365110040536415
GSTM3	531.790292050659	-0.581195144442918	0.202527081436869	-2.86971569589366	0.00410841014783994	0.0366123789978723
CHGB	7.46192137162275	2.74197614579959	0.955511488527133	2.86964225833244	0.00410936434541352	0.0366123789978723
FN3K	469.734356700975	-0.482478430063622	0.168175246358448	-2.86890276964584	0.00411898397169357	0.0366745455491203
CAMTA1	1909.5025401051	-0.534230210070667	0.186274262328159	-2.8679765169571	0.00413106193999671	0.0367585069160861
ECHDC2	490.301945610374	-0.780176746014781	0.272153287651873	-2.86668132046507	0.00414800467759972	0.0368411025714356
TARBP1	642.286535207223	-0.648569942053526	0.226245989996894	-2.86665828668358	0.00414830655710352	0.0368411025714356
SAMHD1	1301.12067906069	-0.755397594149315	0.263490183660441	-2.86689084069558	0.00414525963183993	0.0368411025714356
SERTAD2	1023.82140831264	0.535956597277996	0.186977829517274	2.86641789917923	0.00415145825262358	0.0368455191845702
DYNLL1	6252.01747182403	0.284157866694413	0.0991451710446678	2.86607873787813	0.00415590865617988	0.0368614492373373
SCARF2	491.797891720267	-0.789552005171333	0.275559459371347	-2.86526910370848	0.00416655001130744	0.0369322354450565
MRAS	173.993033270288	-0.982511977312555	0.343048973128783	-2.8640574794658	0.00418252107057845	0.0370501435741541
CXCL16	525.077526938998	-0.9632122879365	0.33651180012394	-2.8623432746838	0.00420521178755558	0.0372273882800121
FUT8	1462.54252089389	0.832309645289034	0.290836366316953	2.86177982426717	0.00421269445937871	0.0372698609245608
TNFRSF4	47.0971235102865	2.19746821248169	0.767951723831926	2.86146660563083	0.00421685925177659	0.0372829447604528
MRPS25	569.290799904466	-0.403605973200798	0.141129603621669	-2.85982503205181	0.00423874800084582	0.0374302381282175
PDSS1	198.963374681578	-0.749520477855222	0.262087253908492	-2.85981277867453	0.00423891177419191	0.0374302381282175
SPATA6	81.7874896164425	-1.2083437541221	0.422622048990762	-2.85915928193446	0.0042476544486151	0.0374835927534814
SCD5	1640.25985917092	0.619979988111331	0.216936186784979	2.85789105681035	0.00426466782222779	0.0376098183229632
GPR183	35.9329684601837	-1.67326452521176	0.585662338681662	-2.85704648343671	0.00427603211913664	0.0376860964099909
MSN	36091.6778218714	0.538119384404677	0.188459747516652	2.85535448017688	0.0042988818050539	0.0378634380304272
HEBP1	3266.16048429499	0.682550103238307	0.239081280182861	2.8548872697865	0.00430521073247459	0.0378951364473556
NUP214	1037.19921958313	-0.493418706210551	0.17288656812976	-2.85400254946477	0.00431721848618719	0.0379526977876912
REC8	277.977103543046	-1.34457033826915	0.47110468529336	-2.85407974117658	0.00431616960368811	0.0379526977876912
CXCL1	1676.10842447359	0.86910525633824	0.304664784466383	2.85266069677356	0.00433548857169841	0.0380891878884466
DCP2	561.328947501338	-0.656926274907877	0.230420496148256	-2.85098889156632	0.00435834920665158	0.0382658098276601
CFB	34.3628783397061	-3.01334173222692	1.05705766421548	-2.85068812633164	0.00436247351602602	0.0382778096561044
SMPDL3A	211.474591619345	0.577109394745353	0.202465273866743	2.85041174579494	0.00436626656385828	0.0382868895596442
HERC2	3449.20867581385	-0.815658498363452	0.286221540048436	-2.8497453344197	0.00437542469466224	0.0383429736026557
ARPC5	5914.95520604588	0.344786892648209	0.121015631839001	2.84911037862375	0.0043841667436136	0.038371134027806
ATXN1	701.365478708991	-0.514092012245558	0.180430463329262	-2.84925285209409	0.00438220379738188	0.038371134027806
EGR2	480.37749573292	-4.57518978894762	1.60636701104441	-2.84815970291433	0.00439728521310861	0.0384616988299689
RNF152	1125.61358945751	0.59544203137234	0.209156646772792	2.84687118750365	0.00441512235709577	0.0385933963720696
ADAM19	2425.25791820718	0.911313523297682	0.320230572198964	2.84580424985616	0.00442994176389741	0.0386891552949939
TAP1	1253.28922456367	0.45950729781609	0.161475316838168	2.84568135126567	0.00443165167632306	0.0386891552949939
HSPD1	6507.76342466261	-0.49998175006759	0.17588121817683	-2.8427239431837	0.00447297947634127	0.0390254105035155
KLHL8	393.75581883998	-0.476460946067846	0.167689491172445	-2.84132859332177	0.00449259954643429	0.0391719687839538
KIF18B	516.788100503284	-0.673025898869323	0.236939412637056	-2.84049787824985	0.00450431726034558	0.0392494839239529
ACOT2	512.448033930377	-0.574830672106491	0.202421771822497	-2.83976702175376	0.00451464930055074	0.0393148349692251
MLLT1	4167.89076264363	-0.29097039261025	0.102488061744138	-2.83906620594171	0.00452457681898197	0.0393765835888958
NPIPA7	821.938837828547	-0.363805099746307	0.12820252101684	-2.83773748644553	0.004543453316276	0.0395160873955057
SPTBN1	18089.500294891	0.478087828293691	0.16848689440694	2.83753718635815	0.00454630506533676	0.0395161306273886
USP44	17.6856930278449	-1.88416887775404	0.664269360889743	-2.83645308467987	0.00456176799105731	0.0396237057580627
RHOXF2	9.0623150691974	-3.59933158778621	1.26903720845404	-2.83626954655725	0.00456439057035821	0.0396237057580627
ZNF578	18.6577103958736	1.79958571321479	0.634661288427281	2.83550571939599	0.00457531958361812	0.039693756962627
RRAGC	795.1763437315	0.385655563366601	0.136055417666355	2.83454764228744	0.0045890614764747	0.039788108903776
TMEM201	643.124949708796	-0.500964754938876	0.176788568593465	-2.83369427630172	0.00460133294047906	0.0398675537547422
SNX25	834.352098902592	0.849473068042398	0.299816288801609	2.83331193057527	0.00460684073356433	0.0398675537547422
ATOX1	1594.55509531322	0.33883688859201	0.119586132187642	2.83341289155788	0.00460538578360836	0.0398675537547422
HERC6	200.529663053877	-1.00432592843907	0.354633568760454	-2.83201032533236	0.00462563549519272	0.0400052624976761
SMC1A	2825.11002398887	-0.436794303512323	0.154246371158549	-2.83179630244491	0.0046287325556782	0.0400071211739533
ATP1B3	5036.54120535796	0.499626339768221	0.176446990748257	2.83159456361063	0.00463165357637176	0.0400074569344221
SNX7	967.542398314666	0.459518927965062	0.162360804362246	2.83023313274441	0.00465140971212828	0.0401531207798835
USP18	803.34974065201	-0.932113822422785	0.329437427361691	-2.82941082283105	0.0046633794303554	0.0402314293802134
RHBDF2	916.631345603737	0.518394821136075	0.183244280244087	2.82898227680316	0.00466962848559569	0.0402603186388533
NKAIN2	14.066164384941	-3.42628399835311	1.21145137878067	-2.82824722342689	0.00468036468571455	0.040327835010803
ANGPTL1	12.2292779511384	-3.71886619712417	1.31574821075937	-2.82642694606277	0.00470704794254904	0.0405087573192731
RGS14	217.826007579525	-0.784161883414446	0.277440296477443	-2.82641668629489	0.00470719872890912	0.0405087573192731
STEAP2	466.22062007262	-1.4635321130729	0.517928778461182	-2.8257400900201	0.00471715222647104	0.0405692627358392
INTU	100.395425482624	-0.800158148453293	0.2832730058396	-2.82468901716097	0.00473265248997337	0.0406773679339445
NUTM2A	63.7426957452508	0.970598891221212	0.343835252248242	2.82286032300277	0.00475973032078112	0.0408847874893334
TNFAIP1	3908.00841207279	0.431624119874279	0.152919338761861	2.82256072625608	0.00476417985185171	0.0408976997671946
PSD4	10.034577539265	2.52801673637277	0.896062798140869	2.82124951690645	0.0047836979090364	0.0410398706275243
PPP2R5C	1951.81840247764	0.440727374862438	0.156231156738612	2.82099540234354	0.00478748890169652	0.0410470249811299
GPER1	160.153726257592	-0.899750656431799	0.31903413342653	-2.82023320441667	0.00479887601791498	0.0411129131166841
SC5D	902.495160859664	0.469578342433569	0.166512140797982	2.82008471083965	0.00480109733896296	0.0411129131166841
INHBA	1716.70578064698	0.45525141453077	0.161567317939201	2.81771969936447	0.00483660127619308	0.0413914070991591
MECOM	1973.86191112709	-0.817499758600136	0.290181286158228	-2.81720358133079	0.00484438083138834	0.0414069275372546
SLC15A3	247.711526445448	-1.15657692672948	0.410540430797233	-2.81720590706137	0.00484434574978546	0.0414069275372546
STUM	7.25845410902626	6.34532633401445	2.25349448564611	2.81577184875832	0.00486602093612641	0.0415361415947483
YWHAZ	16952.779685089	0.318954932240262	0.113268096481397	2.81592912875204	0.00486363943912186	0.0415361415947483
PLEKHG3	246.116221872623	0.958811209463413	0.34053411598377	2.81560984482715	0.00486847506481201	0.0415361415947483
PHIP	1206.52160713639	-0.446171202412039	0.158537210162533	-2.8142995701427	0.00488836504739228	0.0416802181958552
SSC5D	60.963545410689	1.67011126990287	0.593483867774612	2.81408031555312	0.00489170050441445	0.0416830538378005
RNF187	2996.67137532073	0.375237136813294	0.133371480289892	2.81347358518995	0.00490094125274349	0.0417361751713696
UBA7	846.792340408415	-0.465039122326883	0.165357916012087	-2.81231847583813	0.00491857769400673	0.0418347259014992
TNIK	833.52793019022	-0.823512023734141	0.292899467024114	-2.81158594141908	0.00492979190169792	0.0418347259014992
MELTF	80.5625163095958	0.949654025400517	0.337790382927284	2.8113708187037	0.00493308955783419	0.0418347259014992
AFAP1L1	3932.0059693032	0.893487230416655	0.317785599065678	2.81160390226492	0.00492951666675202	0.0418347259014992
PFAS	1214.51703595963	-0.579680571270754	0.206126654185284	-2.81225430821619	0.00491955909909116	0.0418347259014992
SPATA20	2083.68626364985	0.500825475616876	0.178129303763844	2.81158386090618	0.00492982378471698	0.0418347259014992
NECAB3	327.435311847237	-0.501398058074088	0.178348623625053	-2.8113368518514	0.00493361042437534	0.0418347259014992
VPS29	1949.91501270333	0.362704022817547	0.129086237547608	2.80978073037243	0.00495752625854962	0.0420118571397602
MXD4	4941.96842703112	0.461837880502098	0.164434926186131	2.80863616516192	0.00497518380207184	0.0421100770466824
SLC16A9	9.37775232389864	2.65085685794138	0.943799666228316	2.80870713647838	0.00497408725498628	0.0421100770466824
GSDMB	86.0214447510777	-0.93414690521833	0.332756935479459	-2.80729507221944	0.00499594558411037	0.0422600369610213
SPR	1045.5734331127	0.445077079209766	0.15861786841612	2.80597062395357	0.00501652654514085	0.0424082856109014
MTFR1	699.012845836387	0.375975497085509	0.134042763403629	2.8048921667884	0.0050333415741643	0.0425245370608489
GNAI2	36017.8703966848	0.526849095652038	0.187879159616682	2.80419125105166	0.00504429737820049	0.0425911751257914
AGBL3	56.6714749533702	-1.10418426866476	0.393818418410452	-2.80379031819162	0.00505057392850612	0.0425923552257554
DDIAS	124.67366244781	-0.762985176561104	0.272113761631038	-2.80391984583141	0.00504854541901054	0.0425923552257554
JAK1	7488.57820787747	0.574962539933522	0.205132432497418	2.8028846191387	0.00506477852316582	0.0426862117061717
CACNG8	381.293573721168	0.688686503549762	0.245824921043383	2.801532491607	0.00508605192082134	0.0428394943646365
MMRN2	17667.606591014	-0.884455519253485	0.31580315156121	-2.80065450544453	0.00509990873772464	0.0429301596048245
ACP2	1195.87667576471	-0.378743293342222	0.135327613143484	-2.79871405801453	0.00513065497251777	0.043162801014254
MARCKS	20212.544360179	0.551058759692933	0.1969643899879	2.797758314215	0.00514586014881387	0.0432644971082285
TRAPPC5	91.7961209617801	0.98223531235256	0.351131055528519	2.79734673674508	0.0051524205771357	0.0432934322222885
SETDB1	675.255213100242	-0.410354463158458	0.146709268666631	-2.79705888310922	0.00515701337333871	0.0433058092167662
RPL39L	272.481022784803	-0.58424226614255	0.20892569674554	-2.79641171595146	0.00516735264283146	0.0433663978447059
THOC2	1452.9226960608	-0.400100218188291	0.143095574396153	-2.7960348870094	0.0051733815614539	0.043390760999723
PCDH18	27.1321488305187	-2.77260217956167	0.991700559921699	-2.79580580228832	0.00517704981351729	0.0433953070419285
AREG	22.1670499891303	2.08877299263185	0.747241486944958	2.79531186253008	0.00518496709331376	0.0434092450074115
TCAF2	316.003433766189	0.611242658408487	0.218661302877456	2.79538560488247	0.00518378439483878	0.0434092450074115
TNFRSF10D	3809.41749503454	-0.797800740384977	0.285488180412339	-2.79451408192343	0.00519777769644275	0.0434902665487172
FLT1	4156.75091092857	-0.916033124757691	0.327830252397244	-2.79422999573481	0.00520234639688675	0.043502271286256
ACKR3	796.120728483172	-2.12929670584407	0.762533605596773	-2.7923972008783	0.00523190889182436	0.0437231350556375
H6PD	2757.94222127903	-0.434148304659765	0.155565331079961	-2.79077800719371	0.00525815223313967	0.0438448170344781
NUMB	3382.9434976651	0.476783418882589	0.170837489489841	2.79085943200389	0.00525682969317104	0.0438448170344781
FOXS1	10.9999420378048	3.21530554914161	1.15214203321238	2.79071976931242	0.00525909834449408	0.0438448170344781
TBC1D25	549.794377502099	0.462282425684114	0.165649911097648	2.7907194312444	0.00525910383707269	0.0438448170344781
SRF	2206.23305590157	-0.388085266051915	0.139088457165992	-2.79020469390038	0.00526747276858811	0.0438882289920598
PPP1R9A	134.955992906248	-1.36404479305218	0.488922368976148	-2.78990056419105	0.0052724231574078	0.0439031228842098
RASAL2	769.922083184022	0.502757788594535	0.180268567116367	2.78893762033397	0.00528812494528308	0.044007471442131
VAT1L	12.3209279609315	2.26616775850385	0.812902136693701	2.78774978710351	0.00530755196473386	0.0441426775449195
TMEM144	101.534755781987	-0.850013117549144	0.305112617808388	-2.78589959227106	0.00533794033305918	0.0443688321935296
RAB11FIP5	3760.02457824391	0.50068657381005	0.179763676753067	2.7852488492312	0.00534866570072264	0.0444313755785344
PLS1	24.0218807644872	-1.4847628429933	0.53318065594936	-2.78472751482253	0.00535727222740488	0.0444762534620856
ACE	2007.20993868689	-2.17387761881815	0.78073202870395	-2.78440942460999	0.00536252960803858	0.0444932895930565
MICAL2	3595.52221663701	0.516978448161805	0.18571196643876	2.78376487027444	0.00537319706036786	0.0445551663052367
NIPAL3	972.437833185814	0.585025063183847	0.21020105961464	2.78316895384051	0.00538307659261896	0.0446104395117276
GDF6	147.90106406816	-3.23883667783588	1.16498800862209	-2.78014593615146	0.00543344746043732	0.0450010048916053
PABPC1	25342.3217380513	-0.342819483872487	0.123349759004126	-2.77924729355183	0.00544850287413368	0.0450949961156452
GABARAP	219.471750154629	0.560480981762758	0.201692580894872	2.7788874497813	0.00545454207032406	0.0450949961156452
PVR	4620.39631668265	0.598343605841836	0.215306117338937	2.77903671868235	0.00545203618296928	0.0450949961156452
ZKSCAN8	516.251088088117	-0.494437596614532	0.177942320345207	-2.7786397055817	0.00545870343020292	0.0451025370920517
SLC7A1	2598.99474170099	-0.340430136891107	0.122532073477812	-2.7782941007095	0.00546451334351046	0.0451236821661325
SFPQ	8393.76152169899	-0.39273463191947	0.141384030848574	-2.77778635650939	0.00547305908204172	0.0451673799749233
AKIP1	836.34101887335	0.393928032254498	0.141887288433124	2.77634477763784	0.00549738778578207	0.0453412001511829
TFAP4	307.385704194973	-0.578118416847533	0.208327053227825	-2.77505205344266	0.00551928731888461	0.0454677906667284
HOXB3	593.028355331923	-0.638350604363411	0.230021193850136	-2.77518168512468	0.00551708773313481	0.0454677906667284
TRIM13	305.931954577047	0.509377443924372	0.183608072221768	2.77426497517565	0.00553265943401107	0.0455509167280591
ARMT1	743.88540494372	0.360505803529982	0.130005603915407	2.7730020297014	0.00555417743067311	0.0457009703113061
MUC3A	6.60382258390633	-6.13203690773	2.21158673687883	-2.77268659893666	0.00555956349582647	0.0457181877284166
LRRC42	758.403732242252	0.461260138464282	0.166540373827162	2.7696595598073	0.00561149114123994	0.0461178854538494
MDC1	723.110854560468	-0.510793998317105	0.184450941279959	-2.76926750697262	0.00561824856131663	0.0461460995737492
XYLT1	8.87379905930779	-2.46228083341805	0.889271069187824	-2.76887545174147	0.00562501336327557	0.0461743409199457
CDH2	942.748506157517	-2.02403833913301	0.731182626314897	-2.76817072272902	0.00563719174137441	0.0462469613250699
SDHC	1983.85103412171	0.363576784650531	0.131463436355649	2.76561144854713	0.00568161869275926	0.0465839037650273
FOXC1	1503.85298063024	-1.03142823357034	0.37322586015266	-2.76354975281845	0.00571763749070946	0.0468515501821358
HTN1	3.39518228547491	5.25034974967168	1.90023923051264	2.76299408272677	0.00572738047674158	0.0469036981697049
CACNA1C	17.7893156079836	3.12905205770513	1.13308495545693	2.76153349546796	0.00575306150405152	0.0470862303878179
ZNF3	637.044498979663	-0.45204029655205	0.163776916490783	-2.76009773683514	0.00577840713675946	0.0472658040455852
CALD1	7964.86062637353	0.374706000795224	0.135818811808835	2.75886672696433	0.00580021843526521	0.0474162733215055
PNMA6A	67.2055362965467	-1.04937026900603	0.380457392253095	-2.75818078547925	0.00581240427311521	0.047487924493886
CDCA5	632.302746653549	-0.724239513263995	0.262625191707727	-2.75769246870267	0.00582109334230769	0.0475309392262195
OVCH1	3.37980211474043	-5.16493286692991	1.87481268907941	-2.75490607515892	0.00587089863938111	0.0478812832040242
NFKBIA	3034.89089733843	0.644995674900902	0.234125042638415	2.7549196259925	0.00587065549885234	0.0478812832040242
TET1	21.398236184624	-1.60970025549671	0.584504627878035	-2.75395639097078	0.00588796130333346	0.0479640791382463
C11orf68	1353.90766478571	0.309499135458102	0.112375779575826	2.75414450183428	0.00588457803158277	0.0479640791382463
PIP5KL1	25.6475111717271	1.55653511270354	0.565294161850123	2.75349582173152	0.00589625228329495	0.0480034474747315
GM2A	1362.44290747415	0.387566432658928	0.140835394523347	2.75191072507471	0.00592486703408906	0.0482081355804163
SCOC	888.872692097405	0.452376624777942	0.164416123817984	2.75141278284084	0.00593388186937342	0.0482532010713371
HTR1F	6.59530612640581	3.7338730349032	1.35727801691628	2.7510008917602	0.00594134815853359	0.0482856286818529
CACNG6	322.43578384242	-0.640863784837996	0.23300068046012	-2.75048031435979	0.00595079669983357	0.0483341187772907
CLIP2	2160.2582772075	0.682779227969735	0.248302912250857	2.74978340680891	0.0059634668509101	0.0484087037178264
ACER2	202.620730668404	-0.915139044135658	0.332914550926653	-2.74887066842951	0.00598009768726983	0.0485153337212113
AIFM2	334.617637456916	0.611469693554156	0.222509032087122	2.74806684393261	0.00599477861957756	0.0486060292163295
PRICKLE2	143.522440746605	-1.5723632865027	0.572344066810975	-2.74723436072937	0.00601001719341397	0.0487011375725507
PARP4	2414.0554587302	0.478594150832578	0.174233553870577	2.74685409440757	0.00601698955888962	0.0487291902374252
WNT4	16.9339538060221	3.07848971036119	1.12107762108711	2.74600942205588	0.00603250311055972	0.0488263415030201
ARL15	459.724710877854	0.475221327760754	0.173088163366826	2.74554492067501	0.00604104965549211	0.0488320556062706
GPSM3	488.69106432864	0.487467466217901	0.17755071762489	2.74551110093382	0.00604167234411335	0.0488320556062706
SLC35B2	2256.91107610421	0.393544877667404	0.143357105511252	2.74520663809381	0.00604728071372229	0.0488320556062706
SCFD1	829.977105730917	0.409919637864345	0.149321634742868	2.74521263158032	0.00604717026523267	0.0488320556062706
EGR4	17.1797623441592	-3.9785019112267	1.44992097541037	-2.74394396570521	0.00607058991027854	0.0488542056178517
RARRES1	28.7333453912922	-1.4967955673922	0.545309487341508	-2.74485517332438	0.00605376071573751	0.0488542056178517
PDLIM3	604.608184874655	1.08911676810539	0.3968639633464	2.74430754287146	0.00606386991691553	0.0488542056178517
FGL2	7.48352051091094	3.08109452871422	1.12282618027808	2.74405298240477	0.00606857425183044	0.0488542056178517
PACS1	2289.53023052207	0.344558955153169	0.125572059697723	2.74391417949654	0.00607114074568073	0.0488542056178517
ZNF114	18.9588421711703	1.73047898791006	0.630546248726364	2.74441246999001	0.00606193179633994	0.0488542056178517
AJM1	106.079827366112	0.739310522113556	0.269534426236796	2.7429168601418	0.00608961015097074	0.0489744371411499
AQP1	6396.68872285401	-3.70151175496456	1.34975874315526	-2.74235064135367	0.00610011849219496	0.0490305412797674
GPR4	1108.39679567288	0.715661772625983	0.26101030025838	2.74189092123006	0.0061086623564347	0.0490707998667072
FAM241B	8.21585395772758	3.16034493570938	1.15282619000717	2.74138891283319	0.00611800445436517	0.0490890288040711
OAS2	305.268582465158	-0.958554249510975	0.349651323845141	-2.7414575153604	0.00611672704077223	0.0490890288040711
SLC25A46	1068.07162610911	0.386165968311365	0.140889757569853	2.74090874292197	0.00612695218808549	0.0491324224857393
NEGR1	615.550180258468	-1.13020911074125	0.412432558458538	-2.74034890689861	0.00613739934086335	0.0491877830545751
GNGT2	99.5017314320311	0.959664029737209	0.350353762572839	2.73912865296457	0.00616022622610646	0.0493422390332278
ICAM5	10.7120051973466	2.85146967686134	1.04113939096902	2.73879722695669	0.00616643929068173	0.0493635200657169
REXO5	103.91582523804	-0.891489845134623	0.325866318407689	-2.73575326683283	0.00622376721751806	0.0497937249258606
TWIST2	297.913512079963	1.2687571624807	0.463869282632645	2.73516098173173	0.00623497752887222	0.0498546791925549
MX2	9.33055739796969	-3.64768367019599	1.33411324084148	-2.73416345669071	0.0062538990023808	0.0499771859827564
NCK2	1354.49930707499	0.414501115751226	0.151611525419712	2.73396837479041	0.00625760543521451	0.0499780328229071
RIT1	1213.34339316292	0.45366541272189	0.165964002969507	2.73351693502623	0.00626619008931149	0.0500178174984088
LRRC32	4712.61540105684	-0.545784959040829	0.199698744988756	-2.73304150745444	0.00627524235979078	0.0500612868943999
OAT	2299.00400863977	0.332014141652924	0.121504065283081	2.73253525204606	0.00628489454034291	0.0501094894396898
STK36	429.118516764122	-0.410577931366241	0.150296841347478	-2.73178017372307	0.00629931556806352	0.0501956368543569
SKAP2	1753.20252825239	0.447448206916988	0.163815842084729	2.73140986380034	0.00630639889210579	0.050223249008216
PHLDA3	1772.16780633172	0.369523006328007	0.135311251206861	2.73091116246562	0.00631594942763222	0.050270466745965
RNF208	183.221085816522	-1.14447627210447	0.419167863184573	-2.73035309388812	0.00632665232701374	0.0503267971067494
PODXL2	217.000261000078	-0.994732421958129	0.364415175316055	-2.72966794287698	0.00633981479343711	0.0504026169230816
USP36	1365.54489112478	-0.373858554542102	0.136980627684917	-2.72928048922401	0.00634726908694408	0.0504329949604298
A4GALT	1505.25028390355	1.02180372321636	0.374418446650053	2.72904215152461	0.0063518584281211	0.0504405874374994
CAMK2N1	849.210196371608	-0.979644017460772	0.359073311851759	-2.72825627838699	0.00636701207045227	0.0505320151800732
TMBIM6	14965.8598672699	0.353024582523645	0.129494922333924	2.72616544464433	0.00640748723090234	0.0507951629081413
MYO5B	14.7446889230139	1.89849905291592	0.696385979221737	2.72621665220433	0.00640649317614988	0.0507951629081413
MTPN	6455.89291624703	0.374225206785521	0.137327779140097	2.72505103576859	0.00642915483459218	0.0509378414720172
YES1	4552.91538182805	0.394777358486674	0.144899837592685	2.72448447869485	0.00644019573825756	0.0509962105206806
HAUS5	427.731681740002	-0.488379035515238	0.179307755597434	-2.72369164338716	0.00645567492685836	0.0510896372062263
RPL5	26187.681984732	-0.39601097968792	0.145475368650277	-2.72218577867936	0.00648516737425926	0.0512937939157224
SLC45A4	333.791488772274	1.65906116779343	0.609895150190157	2.72023997448768	0.00652345552754684	0.0515672472539166
CCHCR1	445.473398311172	-0.407174229920846	0.149723136424777	-2.71951442939091	0.00653778424906692	0.0516511002625486
PNN	3558.78675467901	-0.425039528877034	0.156318551870062	-2.71906004624674	0.00654677222730861	0.0516926878767183
NDUFB7	2426.21828275736	0.274285133995764	0.10090554045127	2.71823660791177	0.00656308866635318	0.0517920601351043
TMEM240	83.7757078664765	-0.797789435819584	0.293799921816403	-2.71541745446116	0.00661922751857686	0.0521757508150854
XPC	1243.70693568994	0.326133171064644	0.120101431124004	2.7154811396703	0.00661795457939107	0.0521757508150854
MTA1	2938.54642909229	-0.318297490706804	0.117229490300517	-2.71516569671036	0.00662426180510034	0.0521857991581145
OLFML2A	11.1449930557951	-2.14991061891484	0.792018459969747	-2.7144703407506	0.0066381844163217	0.0522222935586025
AGAP4	171.803724696805	-0.592300620785989	0.218209182263063	-2.71437074573672	0.00664018068805802	0.0522222935586025
CLEC1A	476.541073676347	-0.911663556766715	0.335833753512837	-2.71462754184375	0.00663503459253527	0.0522222935586025
S100A10	9852.95675365952	0.449810676083803	0.1657688059841	2.71348202946546	0.00665801793271613	0.0523329257780479
TSPYL4	1099.04289623699	-0.382730915905229	0.141134539492265	-2.71181609606063	0.00669157064699432	0.0525668885970165
PIN4	1012.42637197718	0.325458791108657	0.120050663829008	2.71101200716573	0.00670781971522839	0.0526647315990302
TMEM39A	684.759694809319	-0.506382153704003	0.186821360654538	-2.71051528545702	0.00671787520636034	0.0526676196159128
ANGEL1	511.253482180884	-0.648235163681826	0.239172070513292	-2.71032968979461	0.00672163582725443	0.0526676196159128
PSG1	9.89328537901142	4.223344437171	1.55828914272212	2.71024440932277	0.0067233644520854	0.0526676196159128
ADM5	20.2632119906913	-1.62755323839211	0.600424650873679	-2.7106702498371	0.00671473669887977	0.0526676196159128
SESN1	440.382421432147	0.671566807261369	0.248008224615742	2.70784087222059	0.00677224848815157	0.0530206324106215
CAMK2B	19.9962368884908	-1.73203698141642	0.639750381732692	-2.70736373259425	0.006781990647179	0.0530429107195151
ISL2	4.30248935770646	4.56838386797486	1.68741474131032	2.70732722438314	0.00678273658433393	0.0530429107195151
SMIM14	700.561500421891	0.640197500231106	0.236642813855956	2.70533252119286	0.00682360467368656	0.0533324642316685
CCNT1	683.2710888434	-0.73452856938132	0.271804147868408	-2.70241854343201	0.00688370491086691	0.0537416804655475
LRRC4B	25.3462213487767	1.42655063898623	0.527859211314359	2.70252106699843	0.00688158233620592	0.0537416804655475
MAFK	2442.08279198451	-0.54247490706668	0.200774425653821	-2.70191238401062	0.00689419269642292	0.0537695337555236
NPIPA1	1171.24313554721	-0.364777042242091	0.135008977256973	-2.70187249509921	0.00689501981736416	0.0537695337555236
CEP162	261.70058641459	-0.541255063831417	0.200347617343131	-2.70157973930092	0.00690109301629039	0.0537866772370168
MPHOSPH6	784.531532192712	0.399196846490699	0.147846619385428	2.70007422658759	0.00693240074023155	0.0540003673822414
MYORG	484.729474798989	-0.802915021394278	0.297553252449901	-2.698391009957	0.00696755489908146	0.0542437630701905
FOXP1	1825.37862393016	-0.475034685183181	0.176122628203886	-2.69718144697037	0.00699291553406647	0.0544106841526775
PLXNA2	8710.07426727239	0.528734121029383	0.196069590241263	2.69666560928076	0.00700375618040571	0.0544645039440961
KDR	10084.1834549772	0.715272660359182	0.265341204039052	2.69567126956246	0.00702469543684987	0.0545967510408248
CDK1	759.473007793336	-0.556800799765476	0.206578177810116	-2.69535149195323	0.00703144139582453	0.0546185998967209
POLL	498.895927605319	-0.377316998963961	0.140009517313687	-2.69493821708273	0.00704016837006187	0.0546252527360698
MYL12A	9804.34056542442	0.392563754453848	0.145665701725246	2.6949635350283	0.00703963346072432	0.0546252527360698
MAML1	1061.85666245538	-0.3333210402063	0.123698511947404	-2.69462449433528	0.00704679963132203	0.0546461595990956
ZFAND6	1809.84195615542	0.336681184165582	0.124975962146688	2.69396753089535	0.00706070425784424	0.0547234147421195
TMEM35A	171.332878585409	-1.69074069926768	0.627944862581319	-2.69249865715516	0.00709188211646046	0.0549343837380511
RRM1	1661.70321209088	-0.542509013653697	0.201507838500921	-2.69224769462861	0.00709722131542984	0.0549450803566546
NEXN	561.886898294379	-0.538413451898039	0.200002897551766	-2.69202825803403	0.00710189276089808	0.0549505983355776
PRDX1	10312.0478117488	0.45414855843551	0.168817241662207	2.69017876351891	0.00714137528435296	0.0551945603129752
KLF12	554.464461748987	-0.990368097633469	0.36812567935185	-2.69029886580362	0.00713880540240447	0.0551945603129752
RAB43	318.385030943579	0.819895133841114	0.304821560022603	2.68975440510283	0.00715046212242568	0.0552340371293215
FZD3	28.0584879690359	-2.0355221004138	0.756916812081048	-2.68922828496488	0.00716174240681465	0.0552904039760813
RET	11.3046601459727	4.06686254657007	1.51255450559701	2.68873784813781	0.00717227200558017	0.0553409159029785
GCAT	396.441583660438	-0.568014415700227	0.211296401327592	-2.688235162224	0.00718307900931485	0.0553935109601663
SDC3	2334.25308634002	0.989936063021235	0.368430343320519	2.68690155674836	0.00721182041248583	0.0555229717702986
FBLN2	2217.11838687661	-3.91338647697223	1.45646928238187	-2.68689942473238	0.00721186644347298	0.0555229717702986
CTHRC1	1572.23288894854	0.621938996333515	0.231470763493816	2.68690087225695	0.00721183519087144	0.0555229717702986
DLC1	3571.87759048044	-0.353574030483701	0.131675965516411	-2.68518274460372	0.00724901587998427	0.055761686203816
PHYHIP	67.6764677469001	-1.30881951119339	0.487438709058868	-2.68509555533744	0.0072509072543684	0.055761686203816
CCDC171	26.7396959517075	-1.26248231437176	0.470218997997069	-2.68488155465728	0.00725555139377631	0.0557665054800714
DZIP1L	66.894462724862	-0.860212307122711	0.320455104920208	-2.68434577547735	0.00726719032425385	0.055794175271553
B3GLCT	643.869523385067	0.595448859988594	0.221811339467428	2.68448340566481	0.00726419893446344	0.055794175271553
GSK3B	1807.61520730861	0.377581946340931	0.140675306225866	2.68406699420788	0.00727325301793527	0.0558098535887006
THSD1	900.889146949806	-0.381439058208726	0.142181090719948	-2.68276925065964	0.00730153500141521	0.0559649957783791
ARHGEF40	555.290913936129	0.995299505012199	0.370974387022262	2.68293321542027	0.00729795624698455	0.0559649957783791
EIF2AK2	1443.77113027876	-0.45390616807947	0.169208112899526	-2.68253194425137	0.00730671732599359	0.0559738097141926
DTWD2	58.5063496617058	-1.21688425408067	0.453682659577798	-2.6822366435894	0.0073131707442337	0.0559923458911792
SERPINH1	15791.1621849873	-0.434384405359305	0.161987955366175	-2.68158459298642	0.00732743859268238	0.0560409294683934
RTL8B	695.331221024818	0.488718838322362	0.182250489380979	2.6815776461414	0.00732759073446682	0.0560409294683934
NT5DC1	528.909637231048	-0.560529718504446	0.209064842858284	-2.68112854768415	0.00733743238691892	0.0560852967856947
ANKH	1000.27894126348	0.707057446897863	0.263775188192113	2.68053053717432	0.00735055574301115	0.0561546858936367
CNN3	9446.58692400794	0.802619178304428	0.299580253107681	2.67914580476683	0.00738102459825356	0.0563510327578262
SHC1	13625.4988000046	0.439068845834893	0.163893192971714	2.67899378780589	0.0073843763840131	0.0563510327578262
OTC	58.7776699186901	-4.53864457992551	1.69567497730774	-2.6766005517942	0.007437324526323	0.0567239020603789
THOC3	1200.20112775418	-0.449825088431069	0.168080881064033	-2.67624185203849	0.00744528970327144	0.0567313635286195
FANCI	900.006817524578	-0.581316255090175	0.217217984408948	-2.67618842275856	0.00744647679195625	0.0567313635286195
CUL2	1131.86435801269	0.343086843000984	0.128240960246458	2.67532964773211	0.0074655803120328	0.05684570505284
GPR85	38.239281185522	-1.74097827143949	0.650931542401487	-2.67459503501165	0.00748195669888664	0.0569391671805074
WDR45	252.309765381753	0.609696925850472	0.228025998973651	2.67380442841926	0.00749961731698209	0.0570422947819334
FAM13A	110.522346960496	-1.97160140177496	0.737720517244209	-2.67255872066562	0.00752751987315395	0.0572231672285049
IRF7	371.062211925573	-0.746912239885733	0.279502453897525	-2.6722922445596	0.00753350073253351	0.0572372871747661
CTSK	177.146609454343	-1.22938436661865	0.460224619556814	-2.67127031970283	0.00755647660281622	0.0573804440501597
RUSC2	1414.51977891746	0.654998761288398	0.24525085156539	2.67072981442334	0.00756865413278554	0.0574414915348257
FUZ	264.951599466261	-0.53403313758063	0.20000756208521	-2.67006473161807	0.00758366252483444	0.0575239450859163
TRIM69	360.969623338555	0.518459369751692	0.194207265311702	2.66961881636903	0.00759374007363406	0.057568927341406
PDLIM1	8583.2427939911	0.5509975298218	0.206437021975869	2.66908292198775	0.00760586700583694	0.0576013146029292
SAT1	5486.25545459911	-0.679409427732397	0.254549762460239	-2.66906329499531	0.00760631148095736	0.0576013146029292
RAB42	35.3961623351449	2.26219389446664	0.848098237247513	2.6673724753969	0.00764468949308239	0.0578427386824359
NUTM2D	78.6824355628675	0.86639518961789	0.324822054393981	2.66729176143633	0.00764652586141271	0.0578427386824359
KLC1	1817.38408590574	0.325680390162423	0.122111314300137	2.66707792008473	0.00765139299687867	0.0578480316937216
DPYSL3	4585.3159524544	-1.01217973981083	0.379681651639722	-2.66586424558455	0.0076790694730991	0.0580093594455065
GPX4	9237.33353225594	0.359033465162935	0.134682542561124	2.66577581871825	0.00768108945038838	0.0580093594455065
HELZ2	820.563164488803	-0.796688110573656	0.299061817456871	-2.66395796477279	0.00772272122321438	0.0582920572590749
LRP3	406.219755573022	-0.849531148434631	0.318973377330182	-2.66332932091461	0.00773716516268562	0.058369342186543
IER5	1887.8067655694	0.601561581701267	0.225907891616622	2.66286218421333	0.00774791393071551	0.0583973879746143
MFSD12	1272.44298570625	0.605614897119938	0.22743518592762	2.66280212821894	0.00774929678331817	0.0583973879746143
GLTP	2162.59938610933	0.274041442234717	0.102955042629183	2.66175832903825	0.00777336671251222	0.058546990415834
C1S	36.0958882107986	-3.40109951453768	1.2779258729497	-2.66142159457754	0.00778114606248039	0.0585738007013505
MNT	751.471805104929	-0.428109423200522	0.160908214759053	-2.66058152370642	0.00780058407264374	0.0586882967546708
DRAP1	5750.2996146425	0.34422664838319	0.129389852809746	2.6603836460757	0.00780516899732322	0.0586909809598286
ACAA2	710.466889786154	0.385213770922422	0.144910859946175	2.6582808981018	0.00785404008788614	0.0590264918570371
DNAJB5	650.009438759826	-0.514806915986565	0.193753464383955	-2.65702044411649	0.00788346620875293	0.0592155814089283
CCDC3	18.2090891769807	-2.59071262253389	0.975244352573852	-2.65647539070235	0.00789622139267982	0.0592669002833835
BCAS4	203.677010250115	0.661442948801675	0.249003158433334	2.6563636901769	0.00789883765753616	0.0592669002833835
GKAP1	70.0985779097848	-1.06665824542679	0.401665482267862	-2.65558852457096	0.0079170150917981	0.059371197455024
CFD	15.0694992959845	1.76057097312277	0.663364623070357	2.65400190467503	0.00795433778903862	0.0596188784285341
ARHGAP22	1663.82579048676	0.732725460837964	0.276281375966137	2.65209863775896	0.00799931692811191	0.0598913259326437
SPTLC2	3298.44782815801	-0.481377066654914	0.181505945301067	-2.65212836888867	0.00799861255687341	0.0598913259326437
CDYL2	1406.29642977068	0.498786434310525	0.188154342611758	2.65094298322805	0.00802673904393288	0.0600318775155346
GSS	1430.46802270469	0.461687336956587	0.174151403244651	2.65106871581162	0.00802375150501775	0.0600318775155346
ANO9	82.1639402023199	2.38052945485549	0.898238176863256	2.65022075010055	0.00804391936561194	0.0601279723823691
HMCN1	519.980450298022	-3.34107622812161	1.26124884862785	-2.64902222250308	0.00807250233537523	0.0602767105526323
PIANP	8.59756556266236	-2.89034537627718	1.09102471367005	-2.64920247915786	0.00806819770090089	0.0602767105526323
RGL1	1225.73334301146	-0.38465988521901	0.145275883482249	-2.64778899290611	0.00810200777359702	0.0603749499898152
DPP4	1277.45308644862	0.907599395449676	0.3427795479139	2.6477641416274	0.00810260333992208	0.0603749499898152
ZBED5	545.894221230571	-0.361914344810377	0.136687753067095	-2.6477452199593	0.00810305682811222	0.0603749499898152
CERS1	93.0771605137202	-0.793800734099389	0.299775850574563	-2.64798092500766	0.00809740939873423	0.0603749499898152
AP1AR	899.354765303104	0.392124184189065	0.148132418741575	2.64711929718199	0.00811807088620151	0.060454368010388
NAP1L5	359.472446533377	-0.864008064514866	0.326431939116075	-2.64682453210449	0.00812515005997517	0.0604746423498742
HSPA12B	1897.84429350279	0.782241465699208	0.295699993784193	2.64538884728588	0.00815970899388898	0.0606993143323542
BAALC	35.1063058279714	-1.28328381759329	0.485407594766036	-2.64372422564139	0.00819994341348476	0.0609659424330916
SLC6A6	1137.12159091942	0.875097792900436	0.331033274934979	2.64353422800871	0.00820454698548699	0.0609675142963302
ZBTB37	268.580501481817	-0.770127501718855	0.29145093020505	-2.64239164094289	0.00823228025513171	0.0611408679622703
PYGB	4594.77090011892	0.473037950883214	0.179047481291339	2.64196931155655	0.00824255239540978	0.0611844223533065
GTF2H5	1193.59460180434	0.369292411182947	0.139845751106015	2.64071241537394	0.00827319124738633	0.0613790313762531
SLC27A4	1803.7130385225	0.434852099745476	0.164741892880283	2.63959635368207	0.00830048240604306	0.0615486091230148
NIPSNAP3A	755.019496452515	0.432138617156649	0.163775702866	2.63860029048522	0.00832490722103476	0.0616967630193185
NFKBIE	626.6073206864	0.482454180057198	0.182859903199473	2.63838146917814	0.00833028162160026	0.0617036495141053
ATP8A1	217.067553245071	-1.38443341641663	0.524764467429845	-2.63819961591	0.0083347504233379	0.0617038243340552
STAT2	1251.92649725511	-0.392399386433181	0.14887078358799	-2.63583879237966	0.00839295946392263	0.0620685510488599
LSS	3303.33180834002	0.837893971654288	0.317864808068683	2.63600735402341	0.00838879134451947	0.0620685510488599
C3orf70	32.379342402156	1.51170409942633	0.573658145729283	2.63520026810484	0.00840876542013534	0.0621523284328534
SLFN11	1238.78868641023	-0.602338087901088	0.228596189035962	-2.63494369893599	0.00841512399819543	0.0621662247040717
SEC13	4834.22711835556	0.398376448502893	0.151322747716094	2.63262764201396	0.00847271797030723	0.062558403269061
CSGALNACT1	1798.43999315099	-0.747993486712331	0.284324218338668	-2.63077655179331	0.00851900267632508	0.0628667071504883
KRT8	657.73910368549	-0.593190824112505	0.225560346998557	-2.62985419204157	0.0085421496654578	0.0630040273678107
RNF180	54.4132087697982	-1.11497259592625	0.424014299263507	-2.62956366769448	0.00854945212725644	0.0630095914020742
PCYT1B	4.06412975015038	-4.40468799901328	1.67512831351548	-2.62946304678562	0.00855198258061435	0.0630095914020742
ITGBL1	155.925427352621	1.22918718386582	0.467811634450274	2.6275258957812	0.00860082951382168	0.0633022876359273
LUC7L	1540.61888510994	-0.399637368014314	0.152088047627478	-2.62767110399879	0.00859715933491256	0.0633022876359273
CLTA	9652.02343794854	0.233985464715611	0.089079224344052	2.62671196834725	0.00862142770125408	0.0634202638691616
NINJ1	1058.45954203802	0.430543194778295	0.163933486291749	2.62632854651835	0.00863114628707469	0.0634581258532223
BTC	7.77366498132651	-3.37020814957729	1.28404968482082	-2.62467113961216	0.00867326929779089	0.0637340662374988
LMO4	985.629181697759	-0.489819036582173	0.186656792913904	-2.62416935883015	0.00868605824401976	0.0637942722144118
YPEL5	2530.11046774296	0.452019356950361	0.172282399610456	2.62371175449385	0.0086977359504688	0.0638462573920981
TMEM230	3205.11800132005	0.341754261024101	0.130275033175236	2.62332891187524	0.0087075165736428	0.06388023520758
COL6A2	458.87696057701	1.09300488430874	0.416673228459654	2.62317041185806	0.00871156870887897	0.06388023520758
GEMIN4	723.533728634023	-0.462945488396879	0.176550548546772	-2.62216964040888	0.0087371928851244	0.0640343054057084
ALOX5AP	7.26585913339084	2.45161168099775	0.935341481957615	2.62108730157747	0.00876498133819713	0.0642040664672899
NFIA	1275.81764581655	-0.659842182270686	0.251808065969189	-2.62041718056571	0.00878222588408833	0.0642964543760707
SLC25A33	372.313371200275	-0.532503595883254	0.203316068882063	-2.61909252333686	0.00881640313837978	0.0645126473188454
ACOT9	2185.36748722528	0.402112312583119	0.153578229698851	2.61828980169659	0.00883717179810448	0.0646305488564217
TJAP1	722.938233840728	-0.337755160886894	0.129031560922327	-2.61761663946864	0.00885462207607096	0.0647112892583433
PTGS1	1966.35751236253	-2.62736420827251	1.00376688568173	-2.61750436854476	0.00885753545067734	0.0647112892583433
CCDC14	613.919963977431	-0.570443460995441	0.217975621111193	-2.61700578297445	0.00887048384606797	0.0647717970895684
TRERF1	81.2629048516839	-1.76505799101686	0.674597533202571	-2.61646078460658	0.00888465693442592	0.0648411792359444
PDZD2	106.544943789908	0.837084887771099	0.319989247502209	2.61597817522077	0.00889722443449329	0.0648987768655813
NEO1	35.7445464853506	2.11936572126729	0.810313669445681	2.61548805256748	0.00891000383471576	0.0649578588391226
STOML1	390.434911136495	0.389123201125203	0.148818526909956	2.61474971702041	0.00892928606153184	0.0650642623727683
RNPEPL1	2165.03724749004	0.41139772548477	0.157379192374793	2.61405411526729	0.00894748634880502	0.0650719833958442
CCDC34	396.275265296981	-0.462818697173068	0.177054324620955	-2.61399261590412	0.0089490970609226	0.0650719833958442
PDE9A	52.9369711653365	2.08383056376316	0.797089314955545	2.61429995944604	0.00894105010064656	0.0650719833958442
TIMP3	2777.67684404767	3.78259588135315	1.44686277603123	2.61434321486165	0.00893991809336845	0.0650719833958442
ZBTB16	598.882469214415	-0.74424218465704	0.284841412664101	-2.6128299873821	0.00897959589170426	0.0652263840648227
VPS35	3575.7817248608	0.325854535300126	0.12471349812449	2.61282491631223	0.0089797291223886	0.0652263840648227
TRAP1	1734.05614720733	-0.425680521762158	0.162959053550781	-2.61219313985221	0.00899634141038733	0.0653128740154741
TSPAN13	713.879794387537	0.959179426521376	0.367413015207568	2.61062996361055	0.00903756246566488	0.0655152888111442
WASHC3	355.919576506359	0.505103740823718	0.193481936213295	2.61059895672582	0.00903838182215554	0.0655152888111442
SAMD14	573.437549746454	-0.809839034866453	0.310208369570371	-2.61062922315105	0.00903758203152363	0.0655152888111442
PPRC1	1105.42270294811	-0.416315579287124	0.159496492342741	-2.61018642587139	0.00904928925739527	0.0655515300909648
WSCD1	1670.78738080526	-1.98682600563213	0.761220634734229	-2.61005274288946	0.0090528263946675	0.0655515300909648
GGA1	1413.35777540997	0.540624715014784	0.207148456037748	2.6098418755111	0.00905840827433149	0.0655577503941582
SH3BGRL	2209.08473265265	0.362893844324748	0.139071370438434	2.60940726463467	0.00906992257257414	0.0656068760968742
PNISR	2417.22559563957	-0.42297658416028	0.162124066584292	-2.6089685083267	0.00908155995026089	0.0656568404529017
RHOC	10586.9258362128	0.470159065310243	0.180236237340866	2.6085712409823	0.00909210839068305	0.065698884211906
FANCD2	343.809250531525	-0.732539429751717	0.280935467771534	-2.6075007031417	0.00912058831885708	0.065748138601087
C3orf52	102.803653193615	0.976046989256274	0.37433368957565	2.60742491642346	0.00912260751715968	0.065748138601087
DBF4B	278.958928309775	-0.540874312906575	0.207426769992028	-2.60754343775089	0.00911944990938804	0.065748138601087
SGSM1	149.235257526491	-1.70536120403704	0.653938812724969	-2.60782992361439	0.00911182147259623	0.065748138601087
CD99	58985.0399187033	0.4718835906129	0.180963309241912	2.60762025512081	0.0091174038864243	0.065748138601087
KCNK6	736.746519784604	-0.810646962679594	0.310996890311211	-2.60660793703882	0.00914439978772019	0.0658709981594935
COX7A1	404.260638767062	0.934345729786722	0.358554901868129	2.60586516853801	0.00916425285897888	0.0659797686387374
SNTA1	267.028590450331	0.789237964028674	0.302923582704846	2.60540284444499	0.00917662949565301	0.0660346262463242
PIK3R3	682.609779011634	0.691678794992349	0.265553334179954	2.604669970077	0.00919627946401408	0.0661417384663106
RAPH1	518.041008852744	-0.850216210788988	0.326542933598351	-2.60368889756701	0.00922264295111961	0.0662969998987526
EFCAB2	125.136303640391	-0.665167890176471	0.255545732526845	-2.60293092590225	0.00924305741249673	0.0663063979032905
TLR3	92.2330552270992	-0.947879561997895	0.364117600913654	-2.60322368273176	0.00923516781378754	0.0663063979032905
PPP2CB	3479.05672710195	0.325473351767088	0.125040011273522	2.60295363421812	0.00924244522361518	0.0663063979032905
CTSD	4196.29661548531	0.86852628464887	0.333604888242811	2.6034579086165	0.00922885991275048	0.0663063979032905
TRIM24	842.798850085627	-0.561013873499649	0.215556867305344	-2.60262584306791	0.00925128558830072	0.0663311442413235
ZNF275	278.966556989284	-0.532410286971972	0.20479278343143	-2.59975121218194	0.00932913678827595	0.0668548000815996
PRKAR2B	2000.96384884914	0.423099269085994	0.162840442475361	2.59824440817282	0.0093701773348811	0.0671142577840477
LRP4	159.604715641122	-0.817262156881543	0.314717998283901	-2.59680781314676	0.00940945551773735	0.0673608313778815
RAB1B	3184.41128324981	0.309579361943479	0.119314402432945	2.59465207578325	0.00946867146553868	0.0677498085634755
HTRA3	660.805337349786	-0.672899831560413	0.259405059854674	-2.59401197469853	0.00948631828427124	0.06784110463883
MTHFR	605.52238718865	-0.501397401693944	0.1933157683075	-2.59367048060141	0.00949574486005957	0.0678735501557605
MTHFSD	298.63177601486	-0.548396097479298	0.211483799106239	-2.59308798024671	0.00951184343260486	0.0679536277344251
ECSCR	609.453300119681	0.353846542529523	0.136485051694548	2.59256627840408	0.00952628237216285	0.0680217724320949
FAM241A	3255.02004860881	0.309092844271749	0.119267367688007	2.59159609425025	0.00955318576310999	0.0681788028677274
BMP4	2438.40793725056	-0.926973010937514	0.357782199138093	-2.59088633579484	0.00957291039015043	0.068284465121109
GALK1	1156.8293036543	0.364124125866045	0.140563049489427	2.59046831431638	0.00958454445015012	0.0683323377054616
MT1X	98.2260252834277	0.775047777817315	0.299606085210653	2.58688930591106	0.00968466988601045	0.0690107303325005
ZBTB48	308.509117939663	-0.489489492047535	0.189258478483995	-2.5863543655664	0.00969971506624952	0.0690713562020552
AIDA	2396.91488039009	0.344252234972314	0.13313502048579	2.58573764976479	0.00971708603004872	0.0690713562020552
ACACB	55.1020595320135	-1.79624951041084	0.694664900175215	-2.58577842346399	0.00971593670646417	0.0690713562020552
TOM1L2	1328.45844063071	0.329360247690301	0.127383594422144	2.58557822288177	0.00972158109705626	0.0690713562020552
CCDC194	3.84998125614546	-4.32542549580567	1.67293784414861	-2.58552671931871	0.0097230336444648	0.0690713562020552
ZBTB21	267.230966191427	-0.576323477175214	0.222850599321827	-2.58614281913114	0.0097056705491654	0.0690713562020552
STXBP5	578.942746306712	0.493847593681997	0.191089297044579	2.58438123599768	0.00975538957622291	0.0692598440963297
AP1S1	4561.90703803857	0.378953446507528	0.146650515094215	2.58405806664962	0.0097645353286159	0.0692598440963297
RCN3	3524.30101904517	-1.03143941917892	0.399139238077756	-2.58415941300662	0.00976166638584995	0.0692598440963297
ACSS3	12.3320491343242	-2.98605722011891	1.15565646929051	-2.58386233233491	0.00977007836094356	0.0692637679919599
DOCK7	565.667422802953	0.526935226323306	0.203990332111286	2.58313823439358	0.00979060859384842	0.0693384887200051
MAST3	178.763923460492	0.68240213287664	0.264165178886549	2.58324028834138	0.0097877127491603	0.0693384887200051
MTMR8	5.86587252167833	-4.00651701308728	1.55124563935174	-2.58277406972217	0.00980094821879442	0.0693454155355179
NDUFA1	1410.98225239047	0.328002201387405	0.126997177610163	2.58275189700875	0.00980157807655688	0.0693454155355179
ANKRD13B	945.783995432387	-0.609637269347715	0.236071077228077	-2.58243100555145	0.00981069764329591	0.0693745766615336
SPTLC3	21.7849439860199	-2.43273706889507	0.942151475554666	-2.58210821934218	0.0098198786853301	0.0694041425820097
F8A3	372.356757563697	0.566882596617006	0.219649581708357	2.58084988010445	0.00985574290185434	0.0696221716135573
VANGL1	1280.46476154833	0.678940909748146	0.263117262012246	2.58037387800328	0.00986933994201845	0.0696641522864141
AMFR	2422.25940201262	0.375939747332093	0.145696674737229	2.58029051116038	0.00987172304209902	0.0696641522864141
SLC4A7	844.199299118924	-0.412720985309479	0.160000648330655	-2.57949570589586	0.00989446886920984	0.0697891881979176
NMNAT2	47.5599223130578	1.48069319518899	0.574202475256123	2.57869524949109	0.00991742360178495	0.0698820996891999
RASSF3	2309.57986287191	0.459432233499213	0.17816529999238	2.57868526317338	0.00991771027935479	0.0698820996891999
FBL	6858.32914644055	-0.333267240746752	0.129278041424196	-2.57791065733439	0.00993996942373908	0.0700034071897119
CDC45	468.061571590358	-0.758652278712025	0.294381923132536	-2.57710212175788	0.00996325103629087	0.0701317888614369
BMPR1A	100.3598348269	0.783532978872274	0.304114743331776	2.57643865038623	0.00998239182600213	0.0702309077226232
BLVRA	919.155915024386	0.341045595910382	0.13238947890654	2.57607778750411	0.00999281627102281	0.0702686335653838
ADAMTS9	2340.39798481211	-0.588771185043827	0.228641176077828	-2.57508815841383	0.0100214540064473	0.0703986857608778
FAM114A1	2176.23978484037	0.49532859991358	0.192346583542387	2.57518792791256	0.0100185635824834	0.0703986857608778
CREBL2	1173.36397727259	0.455368196979606	0.176877656177647	2.5744811799307	0.0100390548007175	0.0704866563928979
IFRD1	142.101458071379	-0.612063962579186	0.237802710397499	-2.5738308935003	0.0100579419550076	0.0705835653576645
CYP39A1	6.54125191030787	-3.54458120097849	1.37746390216661	-2.57326612726709	0.0100743708989437	0.0706631341325102
CSAD	205.261164631011	-0.62798649502505	0.244111538716049	-2.57253916929968	0.010095553145658	0.0707759460681204
BEX2	43.7612509059528	-1.692584065654	0.658288547220327	-2.5711886873941	0.010135009054471	0.0710166888869822
STRADB	343.530934089868	0.452905856283491	0.176169499062582	2.57085283600995	0.0101448426392807	0.0710497278889279
NOB1	1381.34086229631	-0.353045984327298	0.137395008099437	-2.56956922388175	0.0101825045787276	0.0712775320510931
DIAPH2	685.092039534812	0.55082081343549	0.214483242689133	2.5681298293025	0.0102248852782498	0.0715381212436422
RFC4	343.044691597277	-0.421977240355479	0.164343429414916	-2.56765507363315	0.01023889810589	0.071600072850307
RTL5	206.182128008308	-0.821944326861212	0.320199571333594	-2.56697510067834	0.0102589978764836	0.0717045063058756
CENPI	339.240326777566	-0.714187301533309	0.278385332494336	-2.56546311234928	0.0103038176657196	0.0719815264307267
INPP1	1327.08163475197	0.37405727732992	0.145824994159128	2.56511086790608	0.010314284225382	0.0720184000666639
ZCCHC2	732.262708865017	-0.502435926763282	0.195900821856225	-2.56474639566356	0.0103251240805116	0.0720578418107502
UBE2F	186.636357555677	0.511773773374414	0.199590223185536	2.56412245653274	0.0103437043380023	0.0720787951384585
LNX2	381.864606018661	0.616298595407899	0.240351685289469	2.56415341821155	0.0103427816302854	0.0720787951384585
SPRED1	500.352593275296	0.402186551294717	0.156839358479093	2.56432157842784	0.0103377714651617	0.0720787951384585
DIPK2A	837.110909340697	-0.831514657099209	0.324389130423716	-2.56332465891532	0.0103675052644898	0.0722014776350114
SCN1B	909.819350412841	0.482982982894788	0.188430882161566	2.56318379107658	0.0103717128740158	0.0722014776350114
ARMC5	718.740154984194	-0.41693531015934	0.162700319353597	-2.56259675344098	0.0103892635836909	0.0722874024086281
DNER	41.0880780755711	2.70303308738977	1.05501610558037	2.56207755795615	0.0104048080285203	0.0723432275913708
PCBP2	5609.1712902959	-0.290574856727649	0.113418050652942	-2.56198069932276	0.0104077102154	0.0723432275913708
SNAI1	693.52588591279	0.805026667720789	0.314302633214725	2.56131060528154	0.0104278080602917	0.0724466484909452
ATXN10	1383.29418636582	0.295578362261517	0.115410307614024	2.56110886776286	0.0104338654468104	0.0724524693682718
[truncated: 12,456 more rows]
