# Supplementary material for: A Versatile Microfluidic Extrusion‐Based Hydrogel Platform for Self‐Organization and Long‐Term Maintenance of Engineered 3D Lymphatic Endothelium
Source: Adv Healthc Mater. 2026 Jun 3;15(25):e71307. doi: 10.1002/adhm.71307 (PMC13331603; doi:10.1002/adhm.71307)
Supplement: Supplementary file 4 — Supporting File 4: adhm71307‐sup‐0004‐Dataset.zip. [file ADHM-15-0-s002.zip › AHM_6245587_Supplementary_Dataset_1_HDLEC3D_vs_HDLEC2D.xlsx]

## Sheet: HDLEC3D_vs_HDLEC2D
Gene	baseMean	log2FoldChange	lfcSE	stat	pvalue	padj
POSTN	3252.54412344293	2.90539783846729	0.128555043522853	22.6004189244493	4.29280184201878e-113	5.56862254946677E-109
HEY1	1174.19151065624	1.81198982374116	0.0968776870894821	18.7038922808664	4.60196178503598e-78	2.98483241377434E-74
HTRA1	4618.89307015514	2.19487041841379	0.119416032021674	18.380031401608	1.8985873680369e-75	8.20949177939158E-72
PMP22	3299.12852153478	1.05088746309293	0.0691310054070234	15.201391284643	3.46189600768145e-52	1.12269287529109E-48
CD63	26481.1977816906	0.811277324946674	0.0536402125930998	15.1244241163026	1.11774157219309e-51	2.89986873489775E-48
PRCP	5599.16195313298	1.52719943700196	0.102013719478692	14.9705298934909	1.14406053545619e-50	2.47345887765629E-47
CLDN1	307.241330316059	-2.33107466268577	0.156298223067406	-14.9142748838575	2.66152854777667e-50	4.93219261739414E-47
LOX	1092.65495102413	1.6212894333106	0.109605181182685	14.7920875255734	1.64763335337246e-49	2.67163748249345E-46
FAM174B	617.741636334444	3.46903714674555	0.243412787153707	14.2516635519027	4.37728216797851e-46	6.30912269811303E-43
MFAP2	3088.59355693669	1.70741968304284	0.125422559749619	13.6133378751906	3.33650350134243e-42	4.3281123419414E-39
TMEM255B	2223.78960278309	1.50888079318339	0.112761185439869	13.3812072593722	7.78721594532481e-41	9.18325138570485E-38
AOX1	1772.34693293653	-1.66238722615857	0.125822711643027	-13.2121395609002	7.46713622351683e-40	8.07197425762169E-37
KIF18B	720.584495711112	-1.32732731036874	0.101252024883306	-13.1091433667476	2.91876532821145e-39	2.9124787567353E-36
ADAMTS18	556.358540306757	1.83331976464719	0.143415843108384	12.7832443397602	2.03404266132811e-37	1.88468581448202E-34
GTSE1	1198.57268155633	-1.07891507948098	0.0873669188699189	-12.3492403467654	4.91735474898658e-35	4.2525283869236E-32
HJURP	723.037071262977	-1.24351295217626	0.101561178143773	-12.2439791946476	1.80939316962044e-34	1.46696551226977E-31
GRN	17762.3527579135	0.785875325754444	0.0646103862701059	12.1632971279426	4.87505634982034e-34	3.7199547629335E-31
HEXB	4643.58525592712	0.849753750852701	0.0706522356182565	12.0272733540101	2.55458632571282e-33	1.84100521206371E-30
NPR1	584.553577560321	4.28274349465599	0.356344677652056	12.0185420556155	2.83937058404772e-33	1.93854290611931E-30
ID2	1110.1779372699	2.04048849347666	0.170876246274242	11.9413232556727	7.20674418045387e-33	4.67429427544238E-30
KRT81	363.496570789022	-2.77780648935324	0.232946483196839	-11.9246551878871	8.8047821078055e-33	5.438839690593E-30
NPC2	5659.68812131375	0.726802777175585	0.0610385001498172	11.9072843433516	1.08452086837066e-32	6.11669769761054E-30
CTSA	7456.13332531425	0.930058501715122	0.0781065798507322	11.907556360713	1.08098940283412e-32	6.11669769761054E-30
COL4A6	1683.89239152548	-1.10604982923662	0.0933064125832695	-11.8539529986703	2.05273929628511e-32	1.1095055896421E-29
SNED1	1143.53405696997	1.07485844099507	0.0909400284202544	11.8194205529375	3.09814041156117e-32	1.60756309675086E-29
KRT7	30898.8431502173	-1.55180077264913	0.1329312745661	-11.6737071672137	1.73686169383532e-31	8.66560380478147E-29
DIRAS3	871.941747430664	-1.69554854989868	0.146557961463028	-11.5691330103988	5.90766079252346e-31	2.83830280743016E-28
TLE2	1029.21170001688	1.47141471566819	0.12770548069053	11.521938664746	1.02283418859845e-30	4.73864467660682E-28
GRAMD1B	987.024521739598	-1.47651199630807	0.129656648403947	-11.387861821848	4.80639424682291e-30	2.14994986792368E-27
JUNB	4755.39847708867	2.8411233466566	0.249799897631889	11.373596921338	5.66058315016626e-30	2.44763615413189E-27
UAP1	4010.34444613475	-0.920686730299701	0.0816590499648059	-11.2747666143129	1.74841648537306e-29	7.31627698330947E-27
TMEM59	3771.59179475387	0.722292546601335	0.0641860905959167	11.2531007870307	2.23590760751308e-29	9.06381046395614E-27
SCARB2	6754.07598216224	0.703173405568818	0.0629447785871092	11.1712745894514	5.63661764597651e-29	2.21570315465477E-26
ESX1	1855.60401839293	-1.88832581794079	0.169266992370429	-11.1559010501487	6.70104769128514e-29	2.55664678386326E-26
ASPM	1308.67545486893	-1.21175935521103	0.109127342211269	-11.1040856549506	1.19837560968979e-28	4.44152240254169E-26
MFNG	4835.06318467835	0.90326899463646	0.0813797180545358	11.0994362751557	1.2623758557933e-28	4.54876100037519E-26
LAPTM4A	9129.08888081871	0.762237952220968	0.0689144410272026	11.0606418750475	1.94699169046802e-28	6.80898517155456E-26
ANLN	3141.40438042562	-0.951333819254297	0.0860275834447638	-11.0584742841827	1.99461483594722e-28	6.80898517155456E-26
NABP1	1572.18423015199	-1.58253751971047	0.143879637371014	-10.9990374498211	3.86232524395594e-28	1.28466879652811E-25
GJA1	9619.02060036644	0.760375223255685	0.0702688164504277	10.8209482052698	2.73928541663309e-27	8.88350260614111E-25
DIPK2B	3153.32105354189	1.33967879019008	0.123914480742206	10.81131746803	3.04268460105094e-27	9.62675723044702E-25
VGLL4	1527.19057977175	0.992666443520976	0.0921802678667138	10.7687519953435	4.83510580102048e-27	1.49335696311518E-24
PRXL2A	7788.31409620572	1.31109435807033	0.121789910084225	10.7652132854325	5.02450761588929e-27	1.51576541379804E-24
TSC22D1	2531.59160726223	0.741686982390349	0.0694885312998959	10.6735164568295	1.35403049255211e-26	3.9919280794059E-24
HES1	2405.96247817048	2.03150306222086	0.192493125500546	10.5536395491438	4.88667062926864e-26	1.40866425339717E-23
RACGAP1	1195.26590292084	-0.90633747890003	0.0875944630043541	-10.346972260735	4.31929701590642e-25	1.21804175848561E-22
BMX	1524.35151486088	1.9552953162884	0.189514122283129	10.3174121945764	5.87862368633512e-25	1.62250013742849E-22
PNN	4122.58748832502	-0.705529116440087	0.0685643477423377	-10.2900288513126	7.81529525589233e-25	2.1120835429049E-22
DAB2IP	1667.8092041985	0.822970212198537	0.0799941943776033	10.287874246396	7.99212752334566e-25	2.11579343332326E-22
TOP2A	3456.78596004572	-0.988215164223543	0.0963947575081568	-10.251752167538	1.16217410174153e-24	3.01514448955822E-22
CYP27A1	337.555036718523	1.55675732604095	0.152436700768172	10.2124837273177	1.74343885657156e-24	4.43448800930319E-22
DUSP6	3682.36225327048	1.0006679548755	0.0984938209871257	10.159702861018	2.99989303342771e-24	7.48357931338929E-22
SMC4	3081.52792188532	-0.858806106956229	0.0845916265907599	-10.1523772691	3.23388302046334e-24	7.91508123423595E-22
WNK4	1171.56805884535	-1.54982024520499	0.153107839475158	-10.122409476338	4.3946159364146e-24	1.05568440605871E-21
COL6A3	655.407775295198	-1.8162041088661	0.180924348625522	-10.0384725586344	1.03260691415325e-23	2.40732500453618E-21
LGMN	2125.93137082963	0.745097843244016	0.0742288959201333	10.0378408436211	1.0392399032842e-23	2.40732500453618E-21
TROAP	494.630276178849	-1.20803371677812	0.120836130244734	-9.99728900893664	1.5662611864724e-23	3.56448072121402E-21
TNFSF15	442.638877634834	3.97252708267361	0.397490040345413	9.99402923208225	1.61865390891411e-23	3.62020319076446E-21
CDC20	2262.43968572243	-1.06399034302872	0.106511183753182	-9.98947064088881	1.69484401347216e-23	3.72635873606116E-21
STEAP2	443.377693281043	-1.30024317009905	0.131028435866095	-9.92336634032504	3.29453330305517e-23	7.12278100120528E-21
FOSB	6776.17104759162	9.96806289716579	1.00850965250567	9.88395388422898	4.8865883596397e-23	1.03916105247945E-20
SAMD5	205.596123370961	2.54953343190839	0.258570175959113	9.86012181200488	6.1974159660937e-23	1.29665935342206E-20
SUMF1	1296.11199800814	0.871918526948452	0.0887720919742489	9.82198918102977	9.05390758715535e-23	1.86424268604094E-20
SEL1L3	2716.09319898224	1.12800713941965	0.114897373747594	9.81751890950664	9.46442142456137e-23	1.91831991749078E-20
KLF4	2316.29896689199	4.95027251166376	0.506073260794178	9.78173101636573	1.34883611999855e-22	2.69186186901864E-20
HMGB2	4414.8488826623	-0.779561674682588	0.0797925018103979	-9.769861290162	1.51659566916503e-22	2.98079985157708E-20
LMO2	1472.22937968124	1.71067685126783	0.175705971768713	9.73601997728136	2.11683259698022e-22	4.03816947765109E-20
CYP2S1	386.223031226581	-1.79478666405158	0.184335041799602	-9.73654627210144	2.10590180777688e-22	4.03816947765109E-20
CSGALNACT1	839.364416708928	2.23633222670476	0.231361736372259	9.66595540719197	4.20676090792053e-22	7.9087105068906E-20
PSRC1	390.995214417026	-1.25937788073745	0.130334735888277	-9.6626419055085	4.34511195071305e-22	8.05211317494995E-20
TGFBI	7200.65462907586	-1.10895490940053	0.115120357862145	-9.63300436164806	5.80081561914718e-22	1.05983352410672E-19
ARL4C	873.529043932285	1.01366939819604	0.105257134547585	9.63041035225767	5.9491424007474e-22	1.07183715586799E-19
TSPAN12	471.447910515219	2.77837685617146	0.28955572842425	9.59530958441495	8.36655506778055e-22	1.48672537451026E-19
IGF2BP2	4540.4113055885	-0.602215351741074	0.0628629872240766	-9.57980806089383	9.72254504530555e-22	1.70433586929329E-19
NAGLU	1712.68937593708	0.856787727516517	0.0897705420285354	9.54419688414234	1.37166234198226e-21	2.37242718669252E-19
TNNT1	103.116666702673	-3.07115184464894	0.323092052795294	-9.5055010424375	1.99087267952651e-21	3.39810531563394E-19
AURKB	981.12576701947	-0.947305782242264	0.0998380754405902	-9.48842190779178	2.34558187562928e-21	3.95154390787831E-19
DIAPH3	1014.71787690482	-1.07720063192646	0.113697711779825	-9.47425075723995	2.68681921475719e-21	4.46838703254235E-19
CLEC11A	1901.57987187274	-0.796903500694561	0.0842210498515534	-9.46204662728817	3.01973855711318e-21	4.95848715985723E-19
ANKRD1	21001.0187411298	-0.646529756439947	0.0687535312176161	-9.4035861866291	5.27343720744609e-21	8.55087843187383E-19
KIF2C	831.122177706742	-0.883731962899045	0.0954118748903652	-9.26228484572296	2.0010353092938e-20	3.20462099162459E-18
PIDD1	984.12859124284	-1.20633822853049	0.131340946476725	-9.18478403644115	4.123539100429e-20	6.52323770862987E-18
NFKBIA	2767.59582842652	1.1557946647732	0.126449211306145	9.14038650644419	6.22295193651948e-20	9.72579909885912E-18
CDCA5	713.332820281678	-0.926672629008435	0.101866453280178	-9.09693622550768	9.29158824700374e-20	1.43488669928729E-17
MDM2	2597.55964373724	-0.775518938163797	0.0854407856414308	-9.07668313606591	1.11933889915451e-19	1.7082428470391E-17
HIF1A	5060.55326633187	0.64767150352476	0.0714836456170609	9.06041511920568	1.29955027015118e-19	1.96020536097687E-17
APP	91586.6290201883	0.636474864753369	0.0704410749047215	9.03556434387556	1.63158353834731e-19	2.43274731717717E-17
ZMAT3	3397.13250394084	0.72888000261496	0.0808657215241955	9.0134606960364	1.99654506706652e-19	2.94308893295306E-17
NCOA7	911.159096587705	1.44147821255682	0.16006195022898	9.00575190102759	2.14192971549926e-19	3.12192272690522E-17
PTTG1	1402.8735910846	-0.948686285235114	0.105667420246073	-8.97803961737557	2.75633841642708e-19	3.97280243754356E-17
KIFC1	1313.24816346653	-0.919330031407557	0.102548067664993	-8.96486937628947	3.10648845585088e-19	4.42828222519754E-17
RALGAPA2	756.562320134028	1.35476709942216	0.151444370234781	8.94564187048947	3.69794324675839e-19	5.21409997792933E-17
ALDH7A1	2225.61879012212	-0.740035427271204	0.0833941520776106	-8.87394869825514	7.05970910766644e-19	9.84715554243538E-17
PSAP	44578.5238371302	0.7242144678063	0.0817688976726143	8.85684518710163	8.23107210936748e-19	1.13588795109271E-16
BUB1	1039.63616314275	-0.95165754666211	0.107508007043603	-8.85196900986305	8.59885806327748e-19	1.17415143996669E-16
SMAD7	512.359612210304	1.00254379776229	0.11369715031902	8.81766864824035	1.16867492329878e-18	1.57917199010748E-16
GDF15	10855.7746811969	0.621767579659675	0.0705357199594439	8.81493206586924	1.19757655639268e-18	1.60154258654906E-16
SESN3	578.336883925632	1.89127491245026	0.214935970132056	8.79924803320849	1.37735955116723e-18	1.82317429568789E-16
CCL2	1110.02574970439	2.15322631162675	0.244756368838075	8.79742709801058	1.39988687878321e-18	1.83427601935109E-16
IFIH1	164.595942295039	2.32707297393752	0.264696444746764	8.79147801234671	1.47605115693049e-18	1.892207662821E-16
GNPTG	2197.16485447341	0.692547659034368	0.0787829052426083	8.79058289233812	1.48785986438284e-18	1.892207662821E-16
LUC7L3	3820.84310827152	-0.533999279182721	0.0607454926655914	-8.79076382049328	1.48546550398874e-18	1.892207662821E-16
FTL	11033.2368993324	0.742224756206317	0.084574223456748	8.77601621238529	1.69367423701223e-18	2.13304293228376E-16
RAB7A	11901.0066935782	0.490226169991176	0.0559522174946707	8.76151459122899	1.92644225450167e-18	2.4028662428265E-16
COL18A1	23874.8903568927	0.876520024923296	0.100140055949298	8.75294123429574	2.0786294207786e-18	2.56799817584191E-16
SUMF2	3578.43141171209	0.759752528808065	0.087010901673696	8.73169354866878	2.50887237388823e-18	3.07029173906397E-16
GALNT1	5438.79604687039	0.67869772338513	0.0778459118762554	8.71847611553441	2.81971013499839e-18	3.41843737114011E-16
UBE2J1	2789.01305057339	0.794059358770612	0.0912161138552054	8.70525310945701	3.16866814057881e-18	3.805922511073E-16
BEX1	1060.51246355104	-1.68147088755159	0.193277928521824	-8.6997563581696	3.3259748283571e-18	3.9582151810503E-16
KLF11	547.032957801723	1.15267199156832	0.132541917497179	8.69665999507553	3.41795615921105e-18	4.03070248157143E-16
FOS	6765.56222743295	5.28897590905836	0.608489060872358	8.69198190921599	3.56170806668207e-18	4.16238531900899E-16
TXNDC5	4801.41703376888	0.716193717851135	0.0825226553567742	8.67875269833212	4.0013267771493e-18	4.63439383510542E-16
HSPB1	21312.7618703501	0.664052037166895	0.0770801580077431	8.61508401552819	6.98903261098115e-18	8.02316203802191E-16
SMAGP	492.315917233512	1.23528111410538	0.143595230682597	8.60252188205223	7.79832794010266e-18	8.87367631921156E-16
BIRC5	1946.3710094295	-0.782733225892437	0.0910897924012559	-8.59298506735476	8.4738553835906e-18	9.5585088726902E-16
TM9SF2	3556.07856088517	0.574164284913203	0.0669034527261576	8.5819828651193	9.32515335946147e-18	1.04280939119771E-15
MT1E	5139.90487846158	-1.27664994542725	0.148834340201908	-8.57765717035028	9.68250273028273e-18	1.0735164565575E-15
F2RL3	177.464170444108	3.15948514602397	0.370136004561192	8.53601137714134	1.38934687907111e-17	1.52733963689072E-15
TCN2	2649.29379406077	1.42797663696755	0.167320931945252	8.53435741939799	1.40936520418383e-17	1.53632650661114E-15
TGFBR3	530.90741217462	1.41606925465418	0.166618462775897	8.49887360057333	1.9143921980635e-17	2.04471347970399E-15
CHST2	2162.57955106156	-1.03074251984838	0.121287353915559	-8.49835111883131	1.92302686188627e-17	2.04471347970399E-15
EPS8L2	330.92666008776	-1.71609521111492	0.201911320679571	-8.49925207432191	1.90816134949089e-17	2.04471347970399E-15
ASF1B	746.085013517199	-0.887484223925485	0.104686557941131	-8.47753753088862	2.30010176980321e-17	2.42576586649489E-15
ITM2A	1649.41322385848	-1.88068758102044	0.22207468297841	-8.46871672086672	2.48111258575175e-17	2.59556390825578E-15
MCOLN1	1098.82200109554	0.703962447751615	0.0831439053108997	8.46679555307501	2.52236263595385e-17	2.61760704908747E-15
MYBL1	240.566709047848	-1.38420918601662	0.164180919834849	-8.43099909178854	3.42726413598637e-17	3.52845002952502E-15
RAB29	1040.22014643932	1.10737786937147	0.132115318310164	8.38190365459143	5.2078456719273e-17	5.31938378395598E-15
SPRY2	1353.95752137417	1.44967158412399	0.173084170984646	8.37552952345127	5.49761185402442e-17	5.57148601331287E-15
CLDN5	5995.56708136713	1.55621872145493	0.185934658712735	8.36970757484895	5.77613945189506e-17	5.8083783697661E-15
CALCRL	2800.35867078997	1.04153310629517	0.125053553807855	8.32869658302945	8.17372556828179e-17	8.15612062090395E-15
TMEM98	1381.78400682578	1.44704448747345	0.174069032094198	8.31304954169203	9.32735561439056e-17	9.23621809388353E-15
SELP	238.03746799306	3.25070441273726	0.391213347017812	8.30928810971587	9.62779062640872e-17	9.46149242467985E-15
TPX2	3617.96086641852	-0.748165212804503	0.090111881297576	-8.30262560309712	1.01835398222237e-16	9.93239688525459E-15
CCNA2	1385.09893861	-0.834652212033982	0.10100635466497	-8.26336337750683	1.4162427604911e-16	1.37100754396198E-14
BTG1	1681.76316588436	0.689513592983722	0.0834675362911946	8.26085953439675	1.44627200265259e-16	1.38432242611559E-14
AURKA	1180.02137496624	-0.954571068172901	0.115559320806101	-8.26044200947314	1.45134019389239e-16	1.38432242611559E-14
ESPL1	675.440878798761	-0.980007658755162	0.118717248299346	-8.25497282656069	1.51936804543067e-16	1.43863082374647E-14
EPG5	1229.27572894139	-0.736893342616714	0.0898019049649282	-8.20576515503213	2.2912690730473e-16	2.15379292866446E-14
CNR1	798.755816076913	-1.50849105823057	0.183879506463303	-8.20369320782152	2.33112536859897e-16	2.1754934015443E-14
POLD1	1414.65592543683	-0.679473840638804	0.0830132394868015	-8.18512618998366	2.72018464110992e-16	2.52044536889128E-14
TMBIM1	4903.36627728304	0.625562802899303	0.0764762826200829	8.1798275421801	2.84250397446551e-16	2.61510365650827E-14
SEMA3G	1303.7453630252	-0.902017722098723	0.110425664764311	-8.1685514325312	3.12114330269236e-16	2.85123034665671E-14
ANKRD33B	368.888432863519	-1.29894661635828	0.159496125618503	-8.14406375904842	3.82227783754333e-16	3.4673138537491E-14
SCPEP1	1644.55944302795	0.862648660088078	0.105948362651397	8.14216131802299	3.8828343420791e-16	3.49778660315625E-14
CENPE	1138.99545138785	-1.02064739258963	0.125674485480627	-8.12135724038407	4.60998872451999e-16	4.12419129203264E-14
GLMP	1854.7496807948	0.781258353839453	0.0962713903044024	8.11516642035788	4.85119530916418e-16	4.28093235037263E-14
NCAPD2	1809.18299138406	-0.713672669673494	0.0879350994635037	-8.11590222820745	4.82188800874997e-16	4.28093235037263E-14
NRROS	256.35783994511	1.91231740464068	0.235875979191874	8.10730033296482	5.17568199679292e-16	4.53641532854039E-14
PPP1R10	1435.86183509077	-0.746137360599367	0.092061529055844	-8.10476828107825	5.28461372335129e-16	4.60080598787335E-14
WWTR1	5335.75683429439	1.20296277996765	0.148600636819279	8.09527338318637	5.71358873661903e-16	4.94111153942814E-14
FCGRT	4299.91533881037	1.36680160572003	0.169255870733643	8.07535714888708	6.72794301397828e-16	5.77979316406134E-14
OSBPL1A	474.357229482215	1.41617581283672	0.175436765950482	8.07228636006912	6.89938260496882e-16	5.88807836524049E-14
LRRC4B	106.766688448998	-2.20178718381764	0.273400282004947	-8.0533464255088	8.05604651384339e-16	6.83026375016839E-14
SLC45A3	973.216928991738	1.14114943492886	0.141929862749753	8.04023489363121	8.96664213767987e-16	7.55294037727164E-14
FOXK1	2346.44729980709	-0.719256999543899	0.0895745117402614	-8.02970605778487	9.77064770677434e-16	8.17708658401785E-14
EDEM2	1388.38544399078	0.647990525603463	0.0807377778006739	8.02586525484051	1.00812829290463e-15	8.38297449715314E-14
TMTC1	121.599130480425	3.78401703494913	0.47168437888008	8.02234969903714	1.03741298481245e-15	8.57154219043761E-14
PRR11	2305.53671053641	-0.85480835998001	0.106618024442741	-8.01748451491033	1.07932685700367e-15	8.86141011965289E-14
LAMP2	5104.25764440791	0.669029874384472	0.0836369384491773	7.99921526050374	1.2521464896928e-15	1.0215625323456E-13
SLC18B1	288.321510674021	1.28063984673348	0.160280577174145	7.98998774094798	1.34952172626597e-15	1.09412473957014E-13
TM4SF1	12227.98910269	0.83050647982024	0.104185641974856	7.97141011062424	1.56873977802841e-15	1.26395604972574E-13
SLC17A5	967.385127257134	0.917437172743326	0.115146481277952	7.96756585664766	1.61830224009793e-15	1.29584053447841E-13
NEU1	2094.11608817223	0.95242905501516	0.119633780211226	7.96120504872071	1.70371776467337e-15	1.34852324685691E-13
MT2A	49373.6320371431	-1.08175066737273	0.135879202160056	-7.96112024633839	1.70488600435194e-15	1.34852324685691E-13
PIF1	335.31469943186	-1.16452890643464	0.146478558459238	-7.95016634983269	1.86261235062588e-15	1.46435196438296E-13
CADPS2	355.912596039816	2.22848815361559	0.281261469990917	7.92319031002559	2.31492855406184e-15	1.80899115682471E-13
KIF20B	862.676466830185	-1.06805781588316	0.134929245871262	-7.9156880258725	2.45889480976412e-15	1.90998703426708E-13
FAM83D	809.617384549177	-0.889699720366923	0.112811869301512	-7.88657900871249	3.105829486112e-15	2.39814405320505E-13
MATN2	735.567121757295	6.77763050661116	0.860238022137668	7.87878509458224	3.30579497627676e-15	2.53744215575516E-13
TAGLN	732.520282583237	-1.4928221697728	0.189712754999296	-7.86885504761311	3.57901559377286e-15	2.73099942837774E-13
ATP2B1	684.184364863068	1.08348673418446	0.137915390297091	7.85616987234325	3.96057848901135e-15	3.0004291825092E-13
AJUBA	1343.56853410178	-0.922307027590918	0.117407462160406	-7.85560824345926	3.97836740203194e-15	3.0004291825092E-13
PIK3C2B	990.464362826065	2.00756640578401	0.255665759658007	7.8523084533081	4.08448422397778e-15	3.06265487592137E-13
TRIM56	1877.12410713843	-0.73627415212322	0.0938802717419876	-7.84269302230752	4.4098512016799e-15	3.28762010276964E-13
CIT	941.921355380454	-1.03012111225377	0.131406936725513	-7.83916844820387	4.53539799659534e-15	3.36189616067627E-13
CCNB2	948.224073414763	-0.768069597872399	0.0980047277884184	-7.83706679468136	4.61192752569476e-15	3.37999569849223E-13
NFATC2	268.190521330966	2.11962193375372	0.270459365747963	7.83711788974969	4.61005196141726e-15	3.37999569849223E-13
SARAF	4292.33350086552	0.746222290519407	0.095385088760622	7.82325938168515	5.14728928566519e-15	3.75115936031735E-13
CDCA7	562.953324638559	-0.958988469322781	0.12271680458132	-7.81464667854265	5.51174165945818e-15	3.99431915120065E-13
CYP27C1	163.3549996578	3.48753866690264	0.447711705646088	7.78969730503208	6.7169915905804e-15	4.84071193961161E-13
ITPRID2	3690.60810126154	0.596415748522678	0.0766382805363032	7.78221724638197	7.12643525256426e-15	5.10740983957257E-13
IGFBP4	27893.7213686277	0.709741628226471	0.0912998207544407	7.77374612963795	7.61983796836018e-15	5.43101857832792E-13
PDGFD	417.37273734449	3.09407995265803	0.398503571835441	7.76424647439723	8.21320429537292e-15	5.79030902823791E-13
CYP1A1	274.548222104938	4.19062305475216	0.539704419885388	7.76466321258232	8.18624552016295e-15	5.79030902823791E-13
ITPRIP	4226.00418618526	0.69851699424304	0.0900093502110533	7.76049368876858	8.45994143792413e-15	5.93201947744604E-13
NCAPG	1000.46914783324	-0.87719389061085	0.113075525154388	-7.75759289566126	8.65564744686739e-15	6.03661605810558E-13
ZFC3H1	978.387153168925	-0.728082137958336	0.0939131178518658	-7.75272032930245	8.99445670113371e-15	6.23936322604848E-13
C2CD4B	565.365579895575	1.47285507081533	0.190099111474825	7.74782722227706	9.34782104212328e-15	6.44999651906506E-13
UBTD1	2241.36003130225	0.660990484539443	0.085408138009699	7.73919792589765	1.00045933883444e-14	6.86664473193668E-13
HYAL2	11282.9951884546	0.687436483549338	0.0889031421659623	7.7324205511887	1.05520675049616e-14	7.20428524601903E-13
SHCBP1	1260.54449271222	-0.796529893490955	0.103032244913378	-7.73087972760973	1.06805896189397e-14	7.25385385009872E-13
ATP6V0E1	8541.45814771899	0.462950130892215	0.0599259346473406	7.7253718880922	1.11527257994609e-14	7.53506036826079E-13
FRMD4B	1682.93503451145	1.14468171187233	0.148311492676452	7.71809177572972	1.18084167441519e-14	7.93672445622479E-13
TNRC6A	1861.47614345068	-0.785121149288321	0.102029134277135	-7.6950682258633	1.41418694565637e-14	9.4560995149765E-13
RALB	5911.66612582608	0.510897010578298	0.0664464859681185	7.68884920149773	1.48464322007609e-14	9.87630351324463E-13
CDCA8	950.991350591328	-0.942373136474162	0.122871265603872	-7.66959737773278	1.72537073332821e-14	1.14191373228233E-12
POLH	1262.32147453059	-0.70477324047274	0.0919465740767498	-7.66502991057013	1.78789531218124e-14	1.1772882228231E-12
ST3GAL5	342.046855961619	1.59077023332727	0.208146345356783	7.64255663773742	2.12950277834182e-14	1.39514697175001E-12
EFHD2	7352.92798635234	-0.512128336764981	0.0670576178472069	-7.63713882488166	2.22101985939973e-14	1.44779244302177E-12
TSPAN7	149.259419185412	4.41841325060403	0.578825401807974	7.63341283365074	2.28619300569393e-14	1.48282478349308E-12
RPS6KA3	2428.65151154362	0.695789473586444	0.0912343821685288	7.62639541199694	2.41408610410432e-14	1.55798631554434E-12
HSD17B14	465.16707574971	2.11213389285586	0.27732042270463	7.61622195818397	2.61208368912791e-14	1.67742324828551E-12
FDXR	1709.90391845304	-0.634500284032632	0.0834187727286113	-7.60620497375177	2.82261509470523e-14	1.80369275904021E-12
CLU	6567.02392314636	1.85343767536456	0.243757770130636	7.60360448969996	2.87994518235243e-14	1.83130631889587E-12
KIF22	1334.31218618089	-0.838628830176405	0.110379419284335	-7.59769199379565	3.0145877810211e-14	1.90757232660515E-12
CYSTM1	703.46069079855	1.30846394692716	0.172547894095706	7.58319279284509	3.3715327021927e-14	2.12308360256523E-12
ATP6AP2	3189.12371283867	0.570907986148663	0.0753254323116284	7.579219509644	3.47639903301609e-14	2.17854339402341E-12
C12orf75	1661.05203040244	-0.703641697053103	0.0928762173922323	-7.57612354174054	3.56032794841376e-14	2.22041221859728E-12
ABCC3	1370.10737206441	-1.27810412010071	0.168820074721396	-7.57080650633501	3.7091417681836e-14	2.30215248884582E-12
ACVR1	1079.1746495007	0.754192645475841	0.0996284189274418	7.57005534761232	3.73065247412623e-14	2.30447732830312E-12
SORT1	1067.90198102831	0.792870547542814	0.104800997947252	7.56548661818922	3.86415297167166e-14	2.3756299691244E-12
CPA4	99.2431188884768	-1.97969623881096	0.262443595309076	-7.54332082853653	4.58152155716727e-14	2.80337253016858E-12
ABCA6	446.371152080964	1.76975734205545	0.234773605824382	7.53814440018137	4.76705839495384e-14	2.90320570419442E-12
RIN2	1595.54738082937	0.601467475755205	0.0798036489223209	7.53684178452366	4.81489911325092e-14	2.91863884565846E-12
TCTA	619.684699999122	0.812150839101367	0.107774535086358	7.53564688031925	4.85919890464571e-14	2.93179200888671E-12
ACKR3	160.324782983205	4.39890731050257	0.584116534443951	7.53087278155909	5.04022772864165e-14	3.0269367637009E-12
SPC24	571.454665496306	-0.95981418930395	0.127496436800353	-7.52816481300513	5.14584152916982e-14	3.07612241089359E-12
MICAL2	5553.70139063365	-0.626701114388939	0.0832688471993557	-7.52623742812893	5.2223341523579e-14	3.10752837726544E-12
BUB1B	885.556608156224	-0.846069207138841	0.112511989046238	-7.51981379327618	5.48543107654456e-14	3.24917862670941E-12
FBXO5	416.311520168624	-0.977071056870412	0.130069194353791	-7.51193287330401	5.82606630898139e-14	3.43526055273212E-12
CDKN3	521.188097984427	-0.895375225961305	0.119583954847074	-7.48741942099443	7.0240960828396e-14	4.12292191794549E-12
PLPP3	1444.47219730986	1.79309054897946	0.239869889329217	7.4752631686859	7.70495031776744e-14	4.50218988838195E-12
MARCKSL1	10290.1724281682	0.604111121573859	0.0809710786882428	7.46082590673919	8.59817974890559e-14	5.00159586111226E-12
ENDOD1	1335.50175118958	0.966618404227625	0.129727610566382	7.45113858189043	9.25380941942963e-14	5.35894713343041E-12
ZFHX4	753.338871598386	-1.0228658114718	0.137355501887146	-7.44684994352982	9.55952439839127e-14	5.51138446648585E-12
SERF1A	1316.8337713455	0.609974737195107	0.0821447472460447	7.42560854643663	1.12262558662064e-13	6.44367217240838E-12
OSTM1	1085.16706616261	1.11955318679656	0.15082399592899	7.42291158579078	1.14573264077712e-13	6.54733207760387E-12
LMNB1	2265.6947934379	-0.78838082338441	0.106576426302202	-7.39732838431761	1.3895163490497e-13	7.90561670169855E-12
IL3RA	296.146576058226	1.92289582403477	0.260051787684913	7.39428035143757	1.42176160545133e-13	8.05375176677498E-12
KIF20A	1353.62347054651	-0.944771275609428	0.127863565383472	-7.38890138700568	1.48046911195592e-13	8.34984579143138E-12
TRAM1	6391.52095038475	0.544379809521176	0.0737170591976996	7.38471956757283	1.52775045577386e-13	8.57921165034567E-12
SGCE	617.597836569947	1.0545846487978	0.14288344710759	7.38073352894197	1.57419795135708e-13	8.8019378556052E-12
P4HA3	1256.83556933004	0.778883713314472	0.10562603900199	7.37397445434639	1.65614936696488e-13	9.22041613230406E-12
CHMP1B	2396.04094971535	1.00023609687793	0.135968680972001	7.35637125937774	1.88976964132924e-13	1.047610760142E-11
SERF1B	1342.54463488229	0.611473922619936	0.0832780593190265	7.3425573028481	2.09550756696674e-13	1.15672017696564E-11
LIPA	1428.57806811382	1.90915601513825	0.260375411029738	7.3323206964432	2.26201004066781e-13	1.24333873930266E-11
CETP	366.780303214038	-1.41633525341319	0.193203170211509	-7.33080752175372	2.28770034438004e-13	1.25215396064548E-11
MEGF6	2043.91106260569	1.82848305562408	0.249464264447495	7.32963921575598	2.30773143047913e-13	1.25781059311661E-11
CHTF18	783.375270296748	-0.806314777677303	0.110065124343435	-7.32579718132486	2.37482728717755e-13	1.28896483553419E-11
MBTPS1	5190.02349975712	0.446822454887612	0.0610098795408538	7.32377212101211	2.41095962482792e-13	1.30312367721949E-11
GAA	2125.79499235311	0.854939672139401	0.11696459072602	7.30938882299883	2.68360185113739e-13	1.44446818311013E-11
MBNL2	1000.10479200484	1.02024268463886	0.139973179699255	7.28884409735459	3.12625555563139e-13	1.67577632510952E-11
TMEM150A	543.678308413938	0.921785551274212	0.126600461288218	7.28105997319929	3.31207389587283e-13	1.76807500317952E-11
ACVRL1	8392.45238346323	0.644601558621696	0.088538455234839	7.28046990329747	3.32659397263973e-13	1.76854823824109E-11
ATP6V1G1	2797.19641387981	0.699790485498782	0.0966095525132681	7.24349163508107	4.37278225295683e-13	2.31525434225943E-11
RAB3B	4329.70115900979	-1.1452889861965	0.158271577322594	-7.23622652639731	4.61340526202627e-13	2.43272736012214E-11
SPACA6	350.321079820023	-1.35149445892492	0.18734105348187	-7.2140859347506	5.42974598035796e-13	2.85160586466411E-11
MYL2	68.8808149439268	-2.24756367161034	0.311879812056486	-7.20650579077325	5.74058834082529e-13	3.00269806278974E-11
MMRN1	31787.869050774	1.66080280941219	0.230503147781982	7.20511986666248	5.79928112638615e-13	3.02121585427635E-11
ATP1B3	5002.14053982886	0.635648313846278	0.0883695075383215	7.19307294510641	6.33490747692596e-13	3.28705679162734E-11
HOMER3	3917.59336119033	0.612989119065874	0.0855373882250977	7.16632962246579	7.70351658333599e-13	3.98127558243165E-11
G0S2	1365.74864900938	-1.45126930068179	0.202623656163634	-7.16238828258917	7.9283474838949e-13	4.08121125242399E-11
ATF6	3184.62704823898	0.564694500363524	0.0788672081479536	7.16006707507849	8.06375958639624e-13	4.13450946066134E-11
TCIM	1251.69926971631	1.39892611887113	0.195597900979637	7.15205077285959	8.54909337276532e-13	4.36609603273668E-11
KIF15	339.247641290002	-0.942959342564121	0.132057355398705	-7.14052874765784	9.29725839402247e-13	4.72957003479449E-11
VSIR	508.833786221791	-1.03828257027986	0.145922538309995	-7.11529954388645	1.11670038624383e-12	5.65853023841993E-11
ZFAND5	3195.23984963555	0.542970838607523	0.0763883017249835	7.10803652321465	1.17705415719395e-12	5.94114650860698E-11
CYGB	276.705942996993	-2.3601529281443	0.332253556534427	-7.10346926835603	1.21663412030229e-12	6.1171231816129E-11
MAFF	3369.20830770309	0.95007445920208	0.134065877804936	7.08662394009327	1.37423145457194e-12	6.88283028135416E-11
CDCA2	513.881850343663	-0.868370704864232	0.122606631409846	-7.08257534587562	1.41499780605002e-12	7.05975059233877E-11
MAD2L1	912.514741622164	-0.806714720216355	0.11456051097785	-7.04182194484393	1.89742202324259e-12	9.43040555000108E-11
ITPR1	300.96179250714	1.01850947742196	0.14494164286448	7.02703141273391	2.10973883349172e-12	1.04456229572727E-10
TPRG1L	3128.12171324797	0.696528002422451	0.0992969064174164	7.01459922119267	2.30609026722937e-12	1.13743737439161E-10
MID2	541.018936412121	1.06210517359417	0.151960005634747	6.9893730864097	2.76117260011869e-12	1.35673980942196E-10
KIF11	1186.36138212945	-0.833821272294753	0.119426293380834	-6.98189024117002	2.91234629996903e-12	1.42562098879994E-10
CDK1	845.913285026116	-0.738753700283501	0.105833558624405	-6.98033506465828	2.9447689316957e-12	1.43607302939686E-10
KNL1	645.197630888126	-0.993292667406463	0.143015805815144	-6.94533490018822	3.7756355213542e-12	1.83436494318377E-10
UBE2L6	947.393382390364	0.944498841834989	0.136122779972004	6.93858031719041	3.96059800041356e-12	1.91704765900614E-10
MKI67	3598.55342874539	-1.13831196336184	0.164071689069348	-6.9378938549277	3.97988554890488e-12	1.91922213161316E-10
UBE2C	1008.70071187588	-0.874564023327545	0.126142216563726	-6.93315883573142	4.11545671340253e-12	1.97724831430584E-10
CTSO	180.241634233322	1.55850827207975	0.225678373384315	6.90588224608354	4.98923715888128e-12	2.38820606734347E-10
OS9	7719.11328737833	0.471789061557008	0.0683361957093849	6.90394097387858	5.05793229898016e-12	2.41218741846951E-10
PLCL1	153.241525621858	2.08032803621614	0.301542916464185	6.89894513394488	5.23900990364924e-12	2.48939327729443E-10
SMPDL3A	181.513406827168	1.36517706693136	0.198401951576243	6.88086511289556	5.94901619646524e-12	2.81644664600537E-10
PLEKHO1	2071.51637294605	0.930782413742289	0.135377383094914	6.87546466376672	6.17881221606902e-12	2.9146018933399E-10
TAF1D	1625.48765768656	-0.627455392464371	0.0912733680210651	-6.87446301225084	6.22237999945374e-12	2.92451859974326E-10
CCNF	532.95691536664	-1.04149441794727	0.151555563546546	-6.87203025461619	6.32945258426835e-12	2.96410321022126E-10
CDC42EP5	1533.32784452069	0.997470223299599	0.14551956742232	6.85454362577086	7.15405373271019e-12	3.33821528851499E-10
LAMTOR1	2320.46105094324	0.508523568661966	0.0743345756452673	6.84100991022934	7.86368156905335e-12	3.65618915103083E-10
PBXIP1	3062.96718068214	0.5307740450821	0.0778433723963796	6.81848728725922	9.20041159580277e-12	4.26241925788405E-10
SMAD1	1366.90875854493	0.609262936223253	0.0895541577352783	6.80329033995531	1.02256268139331e-11	4.72052779467401E-10
MYRIP	304.040492176945	2.15297364356697	0.316587474807852	6.80056481979801	1.04209769789783e-11	4.79364941033001E-10
ATAD2	656.097141746686	-0.766254729670855	0.112686075720655	-6.79990606444027	1.04687387954298e-11	4.79860352135389E-10
GIMAP4	2179.97227822626	1.21580959153581	0.178920491231158	6.79525069023555	1.08124346020273e-11	4.93869372033442E-10
RALA	5699.44400958699	0.772603504509777	0.113790613128854	6.78969453864262	1.12371211754344e-11	5.11466441711353E-10
FBN1	4856.64356219481	0.872999459122881	0.128670466622914	6.78476951265998	1.16271987291663e-11	5.27370705995612E-10
CD164	5130.08874571634	0.441006653345847	0.0651532372255396	6.76876041967376	1.29890422898479e-11	5.87086608306294E-10
CABLES1	3099.31683301832	0.874139480198052	0.129289801783143	6.76108608832304	1.36961107291889e-11	6.16895654093884E-10
INCENP	1602.58290393087	-0.614444008358393	0.0908886627362338	-6.76040322148384	1.37608223686673e-11	6.17665701613674E-10
ATP6V0D1	3472.73248416601	0.496494375157063	0.0734540828282301	6.75924817301305	1.38709624286468e-11	6.2046249870485E-10
RRAGC	757.213990724936	0.66558124107869	0.0985733191497146	6.75214395558494	1.45676224999164e-11	6.49385563810706E-10
NCAPH	610.780266779062	-0.844246080851211	0.125073283711868	-6.75001131973242	1.47833621334136e-11	6.55970962449894E-10
FZD8	1384.48188476455	1.42286569122171	0.210804706122398	6.74968655773543	1.48164887448211e-11	6.55970962449894E-10
SRP14	8833.3071460871	0.452670353904779	0.0671533589053146	6.74084455764958	1.57468603648201e-11	6.9479004303553E-10
PFAS	1380.940734195	-0.806595014028012	0.119702159567806	-6.73834972518695	1.60195619348403e-11	7.04426296334742E-10
SNN	1432.37494161972	0.643206190573504	0.0956645188713666	6.72356060702483	1.77336670465223e-11	7.77165976106375E-10
TMEM273	65.1741974357714	9.54672051297731	1.42020566538836	6.7220690253807	1.79162037735769e-11	7.82521869868147E-10
DYRK4	329.316277148492	0.956217272958389	0.142297050699037	6.71986712486981	1.81890350609474e-11	7.91772358424867E-10
ZNF692	695.300717474989	-0.734942390023886	0.109394430481413	-6.71827977703816	1.8388238173732e-11	7.97766640768065E-10
KCTD16	64.7511386968834	-2.0124797428533	0.300127684078137	-6.7054118950565	2.00839041035733e-11	8.68428013438509E-10
MGST3	2945.2323623467	0.569143964132352	0.0849470921218493	6.69998171704293	2.08445617709676e-11	8.9832443618934E-10
CDCP1	522.482181680163	-1.03452945814133	0.154921043264945	-6.6777852533054	2.42580137346994e-11	1.04197004690901E-09
MANSC1	1137.8992679122	0.792147796193075	0.118751079449143	6.67065764679911	2.54659654895444e-11	1.09024588887911E-09
RAMP2	770.602878590098	2.253026276931	0.338044597561616	6.66487881534726	2.64883829214466e-11	1.12658132215412E-09
DNASE1L1	1100.46123580546	0.583506176116574	0.0875471271948712	6.66505223886727	2.64571232599811e-11	1.12658132215412E-09
KHDC4	868.863671974237	-0.753609041641331	0.11313755173202	-6.66099831668927	2.71973758044492e-11	1.14919986623881E-09
PLPP2	715.501596778365	0.999447790231648	0.150044176534611	6.66102352863462	2.71927100052696e-11	1.14919986623881E-09
FUBP1	3181.71526981039	-0.441776853337521	0.0664279346220543	-6.65046799740256	2.92162524642613e-11	1.23049749015064E-09
TYMS	936.328324477841	-0.675427211490672	0.101714988998942	-6.64039015427406	3.12853914904809e-11	1.31337895927029E-09
RSRP1	1337.44755763254	-1.06523150041773	0.160511401101509	-6.63648496684712	3.21251684118113e-11	1.34428285367102E-09
NPTN	2430.58520692208	0.578674030232809	0.0872256307509848	6.63422007098843	3.26222808400402e-11	1.36069526384888E-09
DUSP1	7603.03785521546	1.83812295211869	0.277462739258181	6.62475601961208	3.47822186997194e-11	1.44613763132295E-09
HASPIN	150.093825745198	-1.3647708039881	0.206295434512111	-6.61561322098952	3.70014657528815e-11	1.5334920566977E-09
PHYH	277.530930810178	1.06951982704797	0.161731807956273	6.61292197597355	3.7680708553772e-11	1.55172746463343E-09
UHRF1	1729.82885674075	-0.780159202040747	0.117974249233123	-6.61296178710247	3.76705722763056e-11	1.55172746463343E-09
EPB41L5	637.256947142439	0.945248694921288	0.143010339102349	6.60965284646165	3.8522230345751e-11	1.58136193685153E-09
ICA1	928.633547546659	0.641096622231622	0.0970234177309552	6.60764831032211	3.90472933988129e-11	1.59785958980883E-09
PIR	1348.86487869555	0.90636344774645	0.137180919669383	6.60706641951998	3.92010194634113e-11	1.59910573735651E-09
SRSF2	3740.86979185761	-0.461098354124637	0.0698253263820427	-6.60359754857114	4.01298023393257e-11	1.63186142929697E-09
CCND2	2730.73882220307	-1.24477005774242	0.188730515149876	-6.59548911183716	4.23856144901133e-11	1.71820684739297E-09
FAM24B	396.874468204172	-1.10673591310209	0.167841096038634	-6.59395070231991	4.28273970118346e-11	1.73070714653433E-09
FAM167A	589.410985463029	-1.07024758816763	0.162487515365746	-6.58664504628919	4.49876053198632e-11	1.81235781431449E-09
C11orf96	436.692115301496	2.53167842954227	0.384538605127596	6.58367819455273	4.58949930874361e-11	1.84318839111524E-09
MCRIP1	3580.04009806491	0.541096241220399	0.0822425103819876	6.57927680839504	4.72741951498202e-11	1.89271870210947E-09
IL33	686.081855505315	5.96270314320722	0.906665100986042	6.57652217640504	4.81579203156258e-11	1.91683414754651E-09
GDPD5	1456.76971076912	1.05197259814972	0.159959862435337	6.57647851238295	4.81720576703794e-11	1.91683414754651E-09
UPF1	3906.58337151341	-0.58005537398184	0.0882911511663544	-6.569801914678	5.03822405749087e-11	1.99864961693491E-09
VWF	32980.1163298224	1.46240511923509	0.222918042006261	6.56028155493137	5.3706276275678e-11	2.12401773124419E-09
RAB32	1863.24965621047	0.619774183888366	0.0945088606192582	6.55784208832238	5.45919721240044e-11	2.15248347231789E-09
TCERG1	2165.3720367883	-0.486579241623129	0.0742990321359708	-6.54893109149344	5.79503614063082e-11	2.27797602473524E-09
ATP6V1E1	2546.71716178494	0.43483386036131	0.0664858556630228	6.54024613242889	6.14176697085486e-11	2.40697888658396E-09
THSD7A	756.988867682071	1.05165865217222	0.160818250850636	6.53942352071077	6.1756412192216e-11	2.40801673674794E-09
TK1	1468.23866641669	-0.750329681010981	0.114741929122429	-6.53928068622922	6.18154157675813e-11	2.40801673674794E-09
MYO5C	160.620772065055	1.70432568883694	0.261128840899505	6.52676159004915	6.72068919994963e-11	2.6102030030463E-09
PBK	761.000584591869	-0.69711229184374	0.107144671000497	-6.50627124367676	7.70390703328839e-11	2.98313677718857E-09
CLSPN	900.195395626001	-0.772527647412401	0.118761070395806	-6.50488956387583	7.77504774481119e-11	3.00172379005032E-09
GPR4	1906.97993641876	-0.750983374523758	0.115491005251706	-6.50252695339379	7.89818638330914e-11	3.04021583870285E-09
FZD4	4014.99357304741	0.665960761891563	0.102576971588708	6.4923028197966	8.45341227487972e-11	3.24430958667869E-09
MFSD11	587.746674415867	0.684514952995201	0.10564111160558	6.47962656385987	9.19499094708144e-11	3.51850804028143E-09
PABPC1L	131.658143371179	-1.44550006619792	0.223768032362492	-6.45981488480128	1.04831137537658e-10	3.99961622393676E-09
SKP2	644.814845011211	-0.657699650714278	0.101940054038775	-6.4518275658762	1.10509278674689e-10	4.20388962747232E-09
KLF6	14121.3096143486	1.29207719268996	0.200376691228033	6.4482409843745	1.13155743423751e-10	4.28076366136294E-09
RUVBL2	3109.23711412548	-0.509910917614232	0.0790780862078864	-6.44819496862556	1.13190096812172e-10	4.28076366136294E-09
CARD16	645.783784654484	0.789111554797337	0.122450443068093	6.44433400995147	1.1610912939559e-10	4.37839426313835E-09
BMP6	5945.43738070733	0.586924845367913	0.0911503520648809	6.43908478762802	1.20196046510725e-10	4.51937134880328E-09
POU2F1	281.686333329292	-0.92442446296681	0.143799063537211	-6.42858472251175	1.2879746104613e-10	4.82878804823816E-09
BNC1	1024.24282659045	-0.875557331547009	0.136274900111366	-6.42493467859076	1.31926155886164e-10	4.93183312436693E-09
ZNF445	502.756631564677	-0.811924574697888	0.1268612674903	-6.40009823928305	1.55277012004575e-10	5.77149971267433E-09
GNPDA1	1805.63687639351	0.477964102494325	0.0746765400946277	6.40045858965432	1.54910962119978e-10	5.77149971267433E-09
CEP55	1473.07936520379	-0.656253581150253	0.102718860171337	-6.38883239217811	1.67157149079803e-10	6.195321536752E-09
TSC22D3	1012.82768469419	1.60113321185672	0.251007961208368	6.37881445731347	1.78464091661935e-10	6.59554472090776E-09
PIGT	3235.02193674599	0.549751309197196	0.0862151002862045	6.37650837698049	1.81170845192009e-10	6.67655739724644E-09
LMNB2	8026.84307979338	-0.595592451121122	0.0934362538044854	-6.37431860621676	1.83778185532626e-10	6.75345785475702E-09
NCAPG2	1486.30728611818	-0.661969270087977	0.103956706072723	-6.36773994767494	1.91833803295081e-10	7.02957089362652E-09
DBF4B	342.534110092586	-0.942087371085518	0.148128288330703	-6.35994232905914	2.01829512423178e-10	7.37502094409428E-09
RRAS2	4753.02014913051	-0.503453296335812	0.0792499273166969	-6.3527288084937	2.11528447591003e-10	7.70771635435531E-09
IGSF8	202.465759278667	1.24810542066109	0.196541003118611	6.35035641854268	2.14816629464228e-10	7.80560593112035E-09
KIF14	521.953234271745	-0.856111575018279	0.134874882310089	-6.34745002446049	2.18913057680416e-10	7.93223515148144E-09
TSHZ1	847.265163378208	0.819358832543609	0.129256495513952	6.33901475732928	2.31239091667255e-10	8.35552506158115E-09
TP53I11	997.922858005418	1.00980157708037	0.159417091565454	6.33433697205398	2.38364054008558e-10	8.58905141277502E-09
SLC6A6	1983.4827133651	-0.689778507619053	0.109082596507061	-6.32345149186472	2.55784524988952e-10	9.19123783422904E-09
CDH13	3074.05997192994	0.664000537396548	0.105111469538312	6.31710830714365	2.66502816150817e-10	9.54992964394584E-09
AXL	8220.85808888615	-0.8394477211361	0.132925169159728	-6.31519016633625	2.69829467655205e-10	9.64250097637277E-09
TICRR	162.288278461641	-1.50985884853483	0.239205090024245	-6.31198461697362	2.75479615603213e-10	9.81736696045296E-09
C1GALT1C1	1161.03111506715	0.586133531291429	0.0928771399207837	6.31084820001295	2.77510290763554e-10	9.86263970352005E-09
LAMP1	22921.3651121029	0.545135773330312	0.0864113022976445	6.30861656791824	2.81540645348396e-10	9.97853893841366E-09
FOXF1	98.8761018757703	4.49267024042056	0.71230025602642	6.30727028722832	2.83999628759012e-10	1.00382648072531E-08
SAT1	3466.14031235889	0.754658540271509	0.119679265367952	6.30567490493296	2.86940758239675e-10	1.01146617279485E-08
NUCB1	7942.77111140622	0.485321355990844	0.077224078396442	6.28458592279172	3.28728684918283e-10	1.15562831998915E-08
C18orf54	551.877556849067	-0.856881449228699	0.136445803219066	-6.28001322879063	3.38544221993786e-10	1.18691774262254E-08
ERCC2	1526.41874246244	-0.661338831529453	0.105341776697373	-6.27802997313549	3.42889824491986e-10	1.19891288498923E-08
ANXA3	3377.75713194157	-0.664622112316528	0.105911043311494	-6.27528623584429	3.48991656246283e-10	1.21696767871688E-08
UBB	15469.3848663154	0.491067913063804	0.0782856755897336	6.27276841343632	3.54684270482899e-10	1.23350250849977E-08
HNRNPH3	5578.29155775211	-0.430254065381091	0.0686856582063267	-6.26410340407075	3.74976599057554e-10	1.30058728421781E-08
EMC3	1571.60984071493	0.484208828576757	0.0773885252409226	6.25685561353365	3.9281677355813e-10	1.35883178309228E-08
APH1A	4132.43053536287	0.413621400372029	0.0661225686256065	6.25537405713926	3.96564257661382e-10	1.36814668893177E-08
SNAPC1	700.949950743233	-1.08328734721231	0.173369003950493	-6.24844881453927	4.14549029193558e-10	1.42640053228086E-08
GDF3	208.207594271133	8.79447693932059	1.4084862182846	6.24392118655689	4.26735076108836e-10	1.46444640404334E-08
HTRA3	360.296895778509	1.43132562363504	0.229268876407144	6.2430001231098	4.29256563587947e-10	1.46921270260233E-08
PKMYT1	383.827500992006	-0.848066687267694	0.135906383451506	-6.24007986770027	4.37347530924158e-10	1.49296636082847E-08
KIF4A	849.27407865833	-0.745657073327019	0.119565382671888	-6.2363959924191	4.47766779826401e-10	1.52452248501524E-08
FNDC4	1269.59385385124	0.985553319071851	0.158066952573927	6.23503713472879	4.51670934478799e-10	1.53378936179554E-08
ARID2	415.855710776198	-0.771192735093025	0.123744250913827	-6.23215001422627	4.60076573950678e-10	1.55825412984026E-08
SERINC1	4308.36070053513	0.534063471718278	0.0857508184352097	6.22808599922341	4.72167880412372e-10	1.59504212101805E-08
LMBRD1	804.399471193291	0.988991256269433	0.158940407120437	6.22240293822845	4.89597672601305e-10	1.64535259300107E-08
RECQL4	636.768055883192	-0.787036077049736	0.126481027295486	-6.22256233902225	4.89100343900889e-10	1.64535259300107E-08
IL11	81.2793149544844	-1.93094968489713	0.31053606972633	-6.21811722740884	5.03155607869963e-10	1.68654639413157E-08
PDCL	1657.82950059239	0.673379711923568	0.108526034697853	6.20477578304893	5.47749399783094e-10	1.83129000360471E-08
MYBL2	1802.48042400898	-0.792902238678854	0.127946125826676	-6.19715707338392	5.74921202188106e-10	1.91719224544579E-08
CDCA3	466.385246321811	-0.909786124872393	0.146925243650468	-6.19217026474193	5.93413982046085e-10	1.97378619874406E-08
LAMA4	14706.8834632749	0.632575178163934	0.102212068178083	6.18885019586733	6.06046429495309e-10	2.01064815432561E-08
ARHGEF2	3819.43651477946	-0.549419500181623	0.0888061204919621	-6.18673011655038	6.14249934157221e-10	2.03266585354272E-08
ADAM8	53.5125449486687	-2.17319255370125	0.351556346322683	-6.18163368812161	6.34416011967152e-10	2.09405712652364E-08
TMSB4X	118724.569297059	0.576871219696557	0.0933336118905425	6.18074462148841	6.37999522560836e-10	2.10054056006578E-08
TNRC18	3783.92005236391	-0.740817252899862	0.119935351988758	-6.17680475869449	6.54118802909995e-10	2.14815926869581E-08
GIMAP6	4552.90984496123	0.564481326471113	0.0915189620828581	6.16791661120513	6.91956164932682e-10	2.26668064937039E-08
POP1	509.940995022385	-0.853344331861791	0.138532389972498	-6.1598903478905	7.27953316316191e-10	2.37859204515205E-08
DNAJC10	4400.14724886198	0.472361589461078	0.0766966542450572	6.15882914464316	7.32847381964187e-10	2.38856689418076E-08
GBX2	618.050679769093	-0.885690374968348	0.143864641754706	-6.15641455861323	7.44102892955783e-10	2.40710791207542E-08
CD44	7543.70333050522	-0.655588888423958	0.106485519885443	-6.15660128371669	7.43226497741941e-10	2.40710791207542E-08
SPART	2640.98639963986	0.467408197490716	0.0759151214020159	6.15698412725326	7.41432767103508e-10	2.40710791207542E-08
CLCN7	2835.02497432927	0.716655060258452	0.116439693583323	6.15473158855078	7.52047545232954e-10	2.42073467909724E-08
EMC10	3926.84145840837	0.843905132758361	0.137113180139907	6.1548067946295	7.51690766906743e-10	2.42073467909724E-08
RRM2B	1954.35273491119	0.618469175948879	0.100532113016247	6.15195639873726	7.65329207514269e-10	2.45738873264235E-08
HMGN2	6891.93698214673	-0.559166762338871	0.0909549105146243	-6.14773583059009	7.85967907366725e-10	2.51742609737312E-08
CXCL3	123.38709790689	2.98785429149992	0.486202078397464	6.14529312862663	7.9815976464856e-10	2.54619417893804E-08
DNASE2	1152.81321513108	0.977941293145829	0.159140321987179	6.14515090163396	7.98875293576768e-10	2.54619417893804E-08
MTSS1	572.026875562975	1.3218304784855	0.21512005456566	6.1446176236537	8.01563733758667e-10	2.54850116527388E-08
PCBP4	990.927624502395	-0.725980865047095	0.118181115364911	-6.14295154353099	8.10020001111324e-10	2.56909033115308E-08
TLN2	291.947694121321	-0.931220720994795	0.151659281712157	-6.14021582116031	8.24094384907509e-10	2.60735423439517E-08
SHANK1	191.645558101403	-1.18484150620812	0.193113860109017	-6.13545555735488	8.49155030812992e-10	2.67375192913653E-08
MAP7D3	2415.36826304246	-0.677555899519692	0.110433019923601	-6.13544662627567	8.49202740367139e-10	2.67375192913653E-08
HES4	724.020525636466	1.11348559551398	0.181538155592028	6.13361743090702	8.59029548428186e-10	2.69814317244804E-08
NPIPB12	1229.48322485374	-0.707129263486355	0.115335814716554	-6.13104667638736	8.73027847107451e-10	2.73548725427001E-08
TM7SF3	1519.78038410329	0.50426608656876	0.0822641340583344	6.12984130132798	8.79667739250237e-10	2.7496505815793E-08
LDLRAD4	46.8307804293223	3.44530291372557	0.562799258458808	6.12172610738742	9.25670426403648e-10	2.88648960848753E-08
GPNMB	89.8606694725285	5.78266208172816	0.945114666412616	6.11847671740984	9.44740821793331e-10	2.93889159239882E-08
ALS2CL	510.594960745513	-0.759732368467653	0.124200981978752	-6.11695943432739	9.53776328817374e-10	2.95990108550693E-08
IDUA	727.400262226629	0.792990428874616	0.129786107620382	6.1099792837156	9.96440736093652e-10	3.08492344358159E-08
ERGIC3	5983.88700383772	0.351517619567797	0.057591343355319	6.10365376266799	1.03670737779874e-09	3.2019447868584E-08
ANGPTL2	1386.84261396889	0.640526151210597	0.104966112090125	6.10221850134483	1.04606236712771e-09	3.22316413928281E-08
MET	2490.39466386029	-0.529958590676181	0.0868698798501828	-6.10060232142781	1.05669512085984e-09	3.24821068905068E-08
MRAP2	72.4314623476307	4.57080792730783	0.749702775828721	6.09682673544227	1.08194678679374e-09	3.30235616900903E-08
UAP1L1	2110.06917848966	0.746684572015659	0.122468257499831	6.09696412163528	1.08101769878741e-09	3.30235616900903E-08
COL6A2	401.925362176096	2.01441423584641	0.330367868405819	6.09748837127204	1.0774795500095e-09	3.30235616900903E-08
NR4A1	477.250569595322	6.92585500145387	1.13759025831079	6.08818065279327	1.14200970784216e-09	3.47749998359825E-08
SRSF1	1506.44634668639	-0.560921213544463	0.0924306711763691	-6.06856151108279	1.29060985444465e-09	3.92079415265947E-08
TSPAN3	7131.67247487892	0.499109903295489	0.0822642440105742	6.06715480459935	1.30196053009142e-09	3.94603551316493E-08
SOBP	89.4186704923495	1.95709258253677	0.322644845829016	6.06577978181594	1.31314957197037e-09	3.97067045398592E-08
MARK1	69.9132821009344	2.2199134867741	0.366409142041483	6.05856468101654	1.37341521103711e-09	4.14324235292404E-08
CNTNAP3B	1941.85124965821	0.903644047942242	0.14924956611217	6.05458408678455	1.40780922445869e-09	4.23714646396245E-08
SELENOW	5074.81731911562	0.629781904062018	0.104049263489848	6.05272813030015	1.42413105727903e-09	4.27634909144065E-08
IQGAP3	912.721623806014	-1.00586735458324	0.166397231876808	-6.04497648932007	1.49431791010053e-09	4.47674178517878E-08
CDC6	761.840201918409	-0.897863410741804	0.148573483814703	-6.04322782025894	1.51061112153497e-09	4.51512614482756E-08
KLF5	203.084698861018	-1.05440296844137	0.174587978681225	-6.03937897904513	1.54708495567175e-09	4.61351403332735E-08
MN1	669.686968541684	-0.702575158567149	0.116359438256979	-6.03797310378482	1.56062069179647e-09	4.64320449862013E-08
BHLHE40	3173.90480608793	1.77500201968226	0.294030174807449	6.03680224604382	1.57198171105602e-09	4.6563769265831E-08
PHLPP1	618.653427865905	-0.895560074232068	0.148350695801828	-6.03677703964657	1.57222717687589e-09	4.6563769265831E-08
CTNS	896.117356577507	0.702800310821391	0.116485368479579	6.03337844052575	1.60566785914652e-09	4.7445839336785E-08
FABP5	7551.56917994192	1.4333952373678	0.23760907641121	6.03257779129254	1.61364620112147e-09	4.75732239112447E-08
MCM7	3900.67655189456	-0.515198265152104	0.085432339702921	-6.03048291716736	1.63470451023921e-09	4.80847775664921E-08
CCND1	21876.9184836564	-0.608218790522917	0.100878353231632	-6.02922996895432	1.6474272608805e-09	4.83493810591445E-08
TTC3	3594.73316681289	0.412693238117099	0.0684553956540942	6.02864440667968	1.65340624361302e-09	4.84153178152326E-08
GNAQ	2514.60669300989	0.522761025050972	0.0868246544255169	6.02088230019305	1.73468869266118e-09	5.06810399126146E-08
ZSWIM7	627.209526155381	0.679681408679466	0.113004011379107	6.01466620861152	1.80257735432598e-09	5.25461425625092E-08
PEPD	3193.75480273589	0.690532400695574	0.114862228692806	6.01183181411507	1.83438582889084e-09	5.33534820008341E-08
LAMB2	9021.61092639499	0.616513934616167	0.102569977145538	6.01066658854166	1.84762040338712e-09	5.35973274575426E-08
ASXL1	2574.69793918755	-0.423781642327608	0.0705084418219772	-6.01036743086155	1.85103320235731e-09	5.35973274575426E-08
FLNC	14429.7463113384	-0.755014231906186	0.125794932779946	-6.00194471447384	1.9496809263367e-09	5.62932224010377E-08
CUBN	200.794306510691	1.11112823820046	0.185143556187084	6.00144158988547	1.95573297634058e-09	5.62932224010377E-08
PYGL	1602.39503536024	-0.948625804830513	0.158069435697249	-6.00132340984261	1.95715720805335e-09	5.62932224010377E-08
ZNF175	678.188128524881	-0.912401676371546	0.152052361654747	-6.00057550203175	1.96619398481438e-09	5.64280273694958E-08
ATP6AP1	6685.5938753538	0.67680266766287	0.112825626097808	5.99866086341194	1.98951370948723e-09	5.6971240263727E-08
FZD6	803.719817462701	1.28188717018856	0.213785820988378	5.99612810738392	2.02077628067063e-09	5.77390086186331E-08
ANGPT2	6336.50786874231	1.4042678830892	0.234315049830954	5.99307592108276	2.05908660957751e-09	5.87028718670836E-08
CPQ	735.953204214228	1.05286025790097	0.175689789648781	5.99272308314401	2.06356071318148e-09	5.87028718670836E-08
NFIL3	354.297441354937	1.62074245136896	0.270546931364734	5.99061480089006	2.09049246918133e-09	5.93388803287094E-08
SCP2	2200.11772386588	0.465715888971404	0.0778535147432434	5.98195072511896	2.20480978281088e-09	6.24471452022331E-08
ITGAV	5454.27352556071	0.589484746960501	0.0985925677152083	5.9789978151626	2.24514568629312e-09	6.34510454087022E-08
PLK4	504.964300642784	-0.810466730448259	0.135792953020987	-5.96840051282335	2.39590662591455e-09	6.75645668507902E-08
NSD2	4702.45552949044	-0.538292032981623	0.0902606894507603	-5.96374829681837	2.46516384907683e-09	6.93668231024395E-08
ITFG1	1504.30002102973	0.522607320718716	0.0877627249506074	5.95477545863393	2.60429141194066e-09	7.31230913326717E-08
SPSB1	1552.36518105133	1.02817005758269	0.172694040735153	5.95370895953214	2.62132789985123e-09	7.34424741185099E-08
TOX	105.615668138378	7.79644464621215	1.31004268287679	5.95129055573328	2.66036310473343e-09	7.4375496109056E-08
PKIG	3338.20848850918	0.464749184911396	0.078320227288635	5.93396113622917	2.95711857027599e-09	8.24940690185379E-08
STX3	1861.46051825889	0.893007782433649	0.150509512865424	5.93323149768028	2.97029575113532e-09	8.26838551152947E-08
PLA2R1	1040.49525591128	1.34914442074441	0.227440411307803	5.93185886794132	2.99524040220269e-09	8.31996969965167E-08
NPIPB13	759.393983650968	-0.750958836756896	0.126634475310082	-5.93012949213135	3.02695868634112e-09	8.39010856393525E-08
CCPG1	401.717717719233	0.911746542974876	0.153929137977056	5.92315759678181	3.15817915334391e-09	8.73515990984587E-08
NBPF14	1424.53362492916	-0.549681761574083	0.0928347220974284	-5.92107941032238	3.19835365267605e-09	8.82745608138589E-08
RHOJ	6866.55050308961	0.908367459022633	0.153438698643874	5.92006753870432	3.21809435291963e-09	8.8630827910984E-08
NSUN5	337.775190796305	-0.864020055998499	0.146266382688458	-5.90716773134967	3.48039349617375e-09	9.56518314245041E-08
TACC3	2449.20729021447	-0.701897760833794	0.118926162354129	-5.90196258703561	3.59202633718486e-09	9.85111324438944E-08
CCNB1	2420.86653213559	-0.725994566686939	0.123032615556944	-5.90083014492137	3.61677108411953e-09	9.89804947324863E-08
ZBTB18	1140.5298274499	-0.749806617577328	0.127102951285932	-5.8992069813592	3.65252807268291e-09	9.96924361534262E-08
CA2	244.91469485381	-2.13211415220613	0.361439425397548	-5.89895291544639	3.65815599822933e-09	9.96924361534262E-08
FAM234A	2855.85253907715	0.703127823009936	0.119210004272965	5.89822831815296	3.67425327890356e-09	9.99212023772264E-08
SEMA3C	572.958937047337	-0.936936653711496	0.158895376154073	-5.89656336382624	3.71150273059041e-09	1.00723040630165E-07
CKAP2	1468.69113088088	-0.450165455935755	0.0763919730077558	-5.89283714258894	3.79620506122393e-09	1.02806622242582E-07
MEF2A	1378.29595605357	0.732329994177843	0.124296960832222	5.891777154281	3.82064190966079e-09	1.03252847608583E-07
ADCY4	1198.35723361837	0.64846329836476	0.110219770569489	5.88336643248529	4.02004536589627e-09	1.08415859639099E-07
SEMA4B	1247.3663443729	-0.583540958561766	0.0992311831775843	-5.88062078749439	4.0873061013226e-09	1.10001109432275E-07
BAG1	2339.01927678235	0.491270736775026	0.0836080677311482	5.87587717437469	4.2061011239907e-09	1.12963858758607E-07
TMEM51	541.581681250535	0.694196058204606	0.118229659469183	5.87158976285092	4.31635778050537e-09	1.15685522993214E-07
GEMIN4	813.400377270904	-0.670703025820605	0.114567169060754	-5.85423408223464	4.79213278870112e-09	1.28172260896971E-07
SRSF8	1032.02725900418	0.681843328867683	0.11648755899349	5.85335751525008	4.8174699151309e-09	1.28584814277938E-07
PNRC1	1218.6571208636	0.74680911779032	0.127626426037531	5.85152417862666	4.87088455192667e-09	1.29743561411895E-07
SLC46A3	97.9250653928465	2.49084628923326	0.426240475420583	5.84375823712067	5.1036082139209e-09	1.35663946211029E-07
NECTIN1	1399.64811507148	-0.806308653254367	0.138074012073119	-5.83968439207353	5.22998031204997e-09	1.38738864228859E-07
PPARD	1941.63675066204	-0.735276698750083	0.126095004730744	-5.83113264732535	5.50523979513934e-09	1.4544596868136E-07
EML2	666.269322528606	-0.745645855033401	0.127867856296688	-5.8313783982059	5.49713652950958e-09	1.4544596868136E-07
ST8SIA4	215.704356707435	1.34408920103085	0.23065805606803	5.8271938294426	5.63671317827616e-09	1.48616754773574E-07
PRSS21	32.1638083366703	-2.86187323950711	0.491462316481755	-5.82317940466825	5.7738516426438e-09	1.51923739367901E-07
SIPA1L2	237.252171774792	2.93435254888746	0.504009291657449	5.82202073941485	5.81403324444925e-09	1.52671334508089E-07
ZNF526	303.904498858599	-0.948698470876115	0.162965261208714	-5.82147669901926	5.83299386141749e-09	1.52859790647086E-07
EDIL3	1275.53072123552	1.69287220232294	0.290929369856044	5.81884257048575	5.92565112071687e-09	1.54974891810362E-07
NUF2	571.146926669533	-0.777945025886144	0.133716528052884	-5.81786737372116	5.96031618812373e-09	0.0000001555678502864
SH3BGRL	2146.15224433968	0.568856051888779	0.0978417003338035	5.81404503343697	6.0980997498872e-09	1.58844477822363E-07
ERMP1	1355.52375849077	0.601252908063728	0.103458229596658	5.81155226034482	6.18962040643798e-09	1.60583511824627E-07
KCNMA1	999.492062637163	0.901829543512643	0.155174775625373	5.81170193337263	6.18408775270564e-09	1.60583511824627E-07
HSPB6	134.960805130742	-1.41109645813602	0.243035381225458	-5.80613592564524	6.39310676955843e-09	1.6553169863216E-07
DIDO1	1670.03923161235	-0.532684337426973	0.0917580768058066	-5.8053127961076	6.42459506919094e-09	0.0000001660156319473
NNT	1531.52304830983	0.558242568503652	0.0962419248097325	5.80040943286703	6.61531957407881e-09	1.70604225675845E-07
MFSD1	1696.84160334688	0.591543204496427	0.102092374395521	5.79419577611842	6.86493408444978e-09	1.76690327268815E-07
ANKRD36	426.709469089772	-0.778040844200182	0.134348974105215	-5.79119304320747	6.98881928034494e-09	1.79522700405217E-07
MYRF	98.3623094982052	-1.81562864307156	0.313678983782938	-5.78817433407637	7.11555418306930e-09	1.82416934511413E-07
FANCA	474.417645062157	-0.910207436935547	0.157508156700446	-5.77879556210289	7.52372802615543e-09	1.92500591627787E-07
FAM216A	299.440988590332	-0.841217986021447	0.145581758115098	-5.77832001009614	7.5450200112585e-09	1.92665353515837E-07
RRM1	1693.45805335862	-0.512845365371934	0.0887675257502416	-5.77739844653199	7.58644828025858e-09	1.93342646545215E-07
FAP	144.211810013058	3.62999174226067	0.628649314653718	5.77427137459014	7.7286789674335e-09	1.96581222677544E-07
TRIM59	404.135753624027	-0.845798897929757	0.146514707592973	-5.77279176831474	7.79687729572417e-09	1.97927773542336E-07
SERF2	7963.8036617751	0.538637418491649	0.0934039718559772	5.76675068296017	8.08144672883114e-09	2.04751029231245E-07
MOCOS	152.185752622731	-1.38435747284376	0.240242814016683	-5.76232624692628	8.29624337224926e-09	2.09783370418747E-07
CCIN	68.7872026094667	-1.82111698138756	0.316072104889381	-5.76171371410621	8.32641449014065e-09	2.10136670751176E-07
HIP1	857.101715381254	0.924197309518259	0.160463423231348	5.75955124792396	8.43378513142692e-09	2.12433127621107E-07
POLM	861.873912914798	-0.707542820057057	0.122860812465644	-5.75889745361164	8.46651146336312e-09	2.1284416027664E-07
MMP11	277.412328472661	1.16799420211007	0.202838401590722	5.75824988242016	8.49904798359952e-09	2.1324884031577E-07
PGAP3	192.719327524397	1.02533479716248	0.178326175740624	5.74977169169954	8.93640404402516e-09	2.23789639496321E-07
LARP4B	2038.55913848211	-0.461619989007483	0.0803753402232633	-5.74330370142402	9.28469840678256e-09	2.32063791392646E-07
RNF13	617.683075995672	0.855155592294416	0.148962780891092	5.74073327027661	9.42674694054708e-09	2.35161079447648E-07
CTHRC1	1558.02246896787	0.773282851405411	0.134726927585767	5.73963100964459	9.48830580069695e-09	2.36242423889906E-07
VPS41	1532.48905926693	0.533228506068869	0.0929799368793676	5.7348770494508	9.75831084312974e-09	2.42499632676396E-07
DUSP3	2656.23121225334	0.550204193665584	0.0959455436349193	5.73454662739894	9.77735252193133e-09	2.4250825413861E-07
MTUS1	4659.73633920683	0.794898170685664	0.138683856447642	5.73172819855762	9.9412485604641e-09	2.4610281741668E-07
MRPL3	1445.05766951149	-0.46166713891263	0.0805585185002381	-5.73082955728966	9.99406515379522e-09	2.46939072714346E-07
CHST7	542.244656114733	1.19420869673155	0.208411142211064	5.73006166590718	1.00394130972794e-08	2.47587959501727E-07
RAB3IL1	99.1190394514413	2.07750988045434	0.362954724234447	5.72388163519919	1.04117302989257e-08	2.56282666864637E-07
IFI44	346.862726335337	0.96367125263956	0.168577754609134	5.71647934731328	1.08753680800615e-08	2.67188020330603E-07
SMS	4636.73465107475	-0.488225234924983	0.0854589933546064	-5.71297666588611	1.11016906699373e-08	2.72232762514983E-07
SIPA1L1	826.854403430471	-0.593831717918695	0.103977149526022	-5.71117520172138	1.12198664034112e-08	2.74611522613303E-07
GEN1	290.415675341447	-0.862823152878998	0.151187285457288	-5.70698223907695	1.14996776534806e-08	2.80401914513063E-07
VAMP5	8161.55787043215	0.442922305789658	0.0776075744223792	5.70720460066248	1.14846699079085e-08	2.80401914513063E-07
RORA	120.924842755878	2.37288510228993	0.416621811246325	5.69553738723242	1.22983930623477e-08	2.99314736969558E-07
ARRDC3	1125.02862616355	0.815477357774462	0.143258081010819	5.69236549882918	1.25291288454065e-08	3.04359287233357E-07
HNRNPH1	13834.0468298775	-0.406984169855039	0.0715073906331068	-5.69149798715508	1.25929641036883e-08	3.05338187575785E-07
NPIPB5	2343.16105944077	-0.701612099587654	0.12331578234814	-5.68955640736147	1.27369811241838e-08	3.08253953624836E-07
ARL6IP5	4133.54408095057	0.442365659677892	0.0777558444002705	5.68916282872176	1.27663693429195e-08	3.08389838205497E-07
CCZ1	2261.09084628975	0.695402117761274	0.122274343484296	5.68722839105315	1.29117726629703e-08	3.11322518557716E-07
ITPR2	3128.13108965858	-0.619721732323029	0.108999998732825	-5.68552054612457	1.30414803417785e-08	3.13866573271895E-07
IFIT3	276.777800152733	1.4202578696359	0.250297884199967	5.67427037657751	1.39281001911685e-08	3.34580366812154E-07
CDH20	33.6690164170593	-2.54521669434632	0.448578901379115	-5.67395543241397	1.39537448693629e-08	3.34580366812154E-07
ZFP36	3189.1832310708	4.07573251232664	0.718554593113459	5.67212644855099	1.41035810579152e-08	3.37549176168407E-07
ARHGAP20	57.2451776060113	6.55095099895895	1.15531505999296	5.67027231428876	1.42570726235163e-08	3.40594375823672E-07
EPAS1	25669.9380618084	0.427493443633005	0.0754132247597456	5.66868006234888	1.43901787798474e-08	3.43142277816509E-07
HOXB6	129.73723939512	-1.53314078521291	0.27073419054169	-5.66290050822682	1.4883546377461e-08	3.54255713042979E-07
DAD1	4866.96604366821	0.37071300493811	0.0655107079402457	5.65881543023849	1.52421366435002e-08	3.62126367288433E-07
DOC2B	330.509507152291	2.63281922278412	0.465303601157623	5.65828249820968	1.52895320479982e-08	3.62588317598962E-07
GOLGA8A	1390.44088614352	-0.702825056808895	0.124471037622847	-5.64649472063119	1.63752191765996e-08	3.87626538611039E-07
KLF12	233.048112520414	2.21295226104059	0.392266870108003	5.64144573420463	1.68628188893222e-08	3.98441687854804E-07
NF2	2972.95173146832	-0.75914654768883	0.13461380636279	-5.6394404719743	1.70603616929182e-08	4.02376385237335E-07
EGR1	3501.05338616954	5.38134881627218	0.955468601574333	5.63215662702603	1.77969938918075e-08	4.18988393402044E-07
B4GALT5	3692.89597034327	0.568924221749143	0.101163590490365	5.62380416700737	1.86797404010908e-08	4.38973899425633E-07
SNX3	6428.15376338293	0.441377124944502	0.078501344128957	5.62254226143486	1.88167513655286e-08	4.41394030223575E-07
CSPG4	179.565756550155	-1.41178711226507	0.251390797163498	-5.61590610394096	1.95534828469265e-08	4.57847977419369E-07
ALDH1L2	108.268628075178	-1.29192805394475	0.230156796571791	-5.61325180567401	1.98559326544684e-08	4.64092177286062E-07
ERCC6L	207.194288671411	-1.10138701380608	0.196289061511611	-5.61104630754441	2.01106935755135e-08	4.69201289679068E-07
ZNFX1	1486.66122815195	-0.507553958654068	0.0905053896383078	-5.60799705611386	2.04681507866848e-08	4.76683755843583E-07
TCTN1	253.640404085833	0.900148311483455	0.160528849798172	5.60739276843497	2.05397188497645e-08	4.77493248959042E-07
GRIN2D	247.503715682844	-1.11131601388938	0.198253210559646	-5.60553854715522	2.07608409570394e-08	4.81770355804498E-07
ANKRD27	972.408743577638	-0.616683047094499	0.110069498115358	-5.60266974641955	2.1107515820333e-08	0.000000488940527181
TARDBP	4844.33726812414	-0.381168064209414	0.0680476639532858	-5.6014864003426	2.12521464297825e-08	4.91413268248019E-07
FAM118B	869.143975917695	0.51425412992469	0.0918490853622717	5.5989031126044	2.15712306803601e-08	4.97903922394361E-07
DEPDC1	669.446630071052	-0.665213777623485	0.118911038353823	-5.59421384955132	2.21623656034698e-08	5.10639798593625E-07
ANP32B	7647.06083917146	-0.346379288077464	0.0619461975424331	-5.59161501140072	2.24967200249134e-08	5.17424560573008E-07
FANCD2	385.330248097111	-0.921837784217214	0.165068701866016	-5.5845703867318	2.34278620779123e-08	5.3788712721182E-07
ADM	1343.5553268269	0.510974420891824	0.09150364592303	5.58419739167158	2.34781926579542e-08	5.38090309468166E-07
MAP3K8	47.9864874118373	2.95844502027279	0.52981995128273	5.58386865785291	2.35226377833882e-08	5.3815812579561E-07
CNPY4	721.965725300323	0.576384403038631	0.103245128649214	5.58267891744272	2.3684175444394e-08	5.40899865958942E-07
GSDMB	108.135389634066	-1.3523059198551	0.242674133324635	-5.57251776828669	2.51083873876792e-08	5.72418279776756E-07
MAP2K6	437.21362555653	-0.821711703165631	0.147604466899225	-5.56698398380209	2.591862075727e-08	5.89853242918082E-07
RRM2	3225.81721599503	-0.723194729363186	0.129997769660017	-5.56313182337327	2.64975570378054e-08	0.0000006019725217065
HTR2B	68.3429933214485	3.89206947680797	0.700599836350072	5.55533883234196	2.77073762123645e-08	6.28356790606281E-07
KIF23	1045.03331346247	-0.694509507858199	0.125063693124621	-5.55324643392824	2.80412314827181e-08	6.34818245713472E-07
SLC25A25	663.84643903234	1.08577122590403	0.195554525806132	5.5522684603088	2.81986086803603e-08	6.3726890557776E-07
BRI3	6397.3167877536	0.463161159730608	0.0834484736904606	5.55026520255641	2.85236565571298e-08	6.43493691928849E-07
NR1D1	321.087269036797	0.931783375493881	0.167960958020871	5.54761884233892	2.89586320042329e-08	6.52172524928661E-07
EML1	1148.16136176767	0.807880187251456	0.145665104069763	5.54614773669156	2.92032100134054e-08	6.56540797736387E-07
CRISPLD2	263.471348576475	-1.50669631766378	0.271722266543839	-5.54498656598205	2.93976740743542e-08	6.58629754909365E-07
NAGS	439.123377991076	-0.846378035180054	0.152633070953831	-5.54518119756676	2.93649912370609e-08	6.58629754909365E-07
ING3	390.931806426256	0.814920762043802	0.147004357142984	5.54351434121894	2.96460380527074e-08	6.63048975206415E-07
IER5	3046.88288868883	-0.673995384862547	0.121719260317921	-5.53729445202118	3.07179873104399e-08	6.85841190001768E-07
PLA2G15	679.696653853668	0.748401835204639	0.13516662992814	5.53688314639879	3.07901829589517e-08	6.86271912961377E-07
PDP2	245.985186055083	-0.860752061070361	0.155481975420261	-5.53602473047943	3.09413896545834e-08	6.88459187991863E-07
TUBB4B	12338.0324328629	-0.588448290190457	0.10632364982299	-5.53450047256765	3.12116589888342e-08	6.93283630827325E-07
NCAPD3	1060.95578621031	-0.532135244373323	0.0961690605395155	-5.53333100467037	3.14205710342576e-08	6.96731021292974E-07
PPP2R5A	698.586822849206	0.626215482239631	0.11319514890609	5.5321759659432	3.16282367060095e-08	7.00139055546681E-07
KLF9	1494.92004332328	0.832974736134139	0.150928512666812	5.51900182023926	3.40930663642038e-08	7.52134790606211E-07
INPP5K	1139.19582520627	0.577969809533167	0.104719668668156	5.51920968509445	3.40527666959235e-08	7.52134790606211E-07
KNSTRN	717.63242930488	-0.613390629910753	0.111165202547528	-5.51782946330263	3.43212239991839e-08	7.55882712593231E-07
MEAK7	788.622479009227	-0.668014642346555	0.121141698737188	-5.5143245415089	3.50121999404121e-08	7.68537879544982E-07
LENG8	5959.5584911658	-0.802305663323348	0.145495103532987	-5.51431384178125	3.50143298497598e-08	7.68537879544982E-07
C1orf21	1880.60300153259	1.66043143544123	0.301249643227205	5.51181212250904	3.55157922506627e-08	7.78227799114184E-07
ATF3	2042.59740244124	5.56706358418992	1.01024653619264	5.51059903176779	3.57614536747522e-08	7.82289337384293E-07
SOX7	1513.1076279683	-0.721210147722701	0.13094494721638	-5.50773560228281	3.63478772042825e-08	7.93778894097564E-07
ERP44	1590.40069909375	0.497177095077283	0.0902799254224841	5.50706142866908	3.64872968224793e-08	7.94149688559064E-07
DDRGK1	2043.87799351394	0.512061042666939	0.0929807895072861	5.5071703023861	3.64647465918636e-08	7.94149688559064E-07
PARP1	4822.32249458793	-0.342356990884314	0.0622498417502799	-5.49972467813983	3.8038472861456e-08	8.26524405291135E-07
ANXA5	16022.198711549	0.391469717901847	0.071217680356939	5.49680523066495	3.86733430104173e-08	8.3891405607213E-07
RAB2A	4388.52803319199	0.361138486242868	0.0657132492383376	5.49567234049016	3.89224612636917e-08	8.42908459954271E-07
SKA1	357.431105888598	-0.756158806351333	0.137601014405226	-5.4952996503681	3.90047540550256e-08	8.43282782669653E-07
CHMP4B	5983.12570577212	0.342988197071331	0.062419651246238	5.49487525520263	3.90986691738204e-08	8.43906716344091E-07
HOXD4	297.322657333911	-0.926937142439011	0.168704982389074	-5.49442659791324	3.91981917354782e-08	8.44649407296717E-07
ADAM10	5047.12351792902	0.33554908776184	0.0610932117596468	5.492411973395	3.96481183674225e-08	8.52927680700173E-07
ENC1	2392.006564953	-0.412468525450858	0.0751381968004746	-5.48946531876652	4.03152263498311e-08	8.65842907632465E-07
SH3BP5L	1362.44226495758	-0.615418132312513	0.112160655877283	-5.48693414369698	4.08969513119465e-08	8.76884714741437E-07
CSF1	1024.9094116165	0.683378855316661	0.124641563438446	5.48275259443569	4.18758460296645e-08	8.96391872436977E-07
SLC7A7	118.995326824328	1.62550248093105	0.296693966837391	5.47871767753854	4.28419303062207e-08	9.15560988356333E-07
PIGC	409.690863105164	0.705724996220917	0.128868323015307	5.47632637492373	4.34246439364482e-08	9.26487633459878E-07
GNG11	19088.6651673922	0.687659337178239	0.125800517571424	5.46626794907914	4.59609419319897e-08	9.78990704009475E-07
TNFAIP8L3	3784.45483581806	1.06139277207724	0.194313167269757	5.46227920109889	4.70060004443546e-08	9.99609570105194E-07
SERPINE2	3011.39211588113	0.514715399959638	0.0942448216025771	5.46147142312128	4.72204267824512e-08	1.00252598399666E-06
HPS6	657.263261012223	-0.709699593588227	0.130020250224444	-5.45837738631581	4.8050551018404e-08	1.01848324805676E-06
YPEL5	2549.05505683178	0.533414042723255	0.097825816104499	5.45269197809149	4.961296420593e-08	0.0000010481748724419
CHAF1A	1089.00488958057	-0.635358454301343	0.116521829595672	-5.45269891921559	4.96110270146838e-08	0.0000010481748724419
CPM	45.1061646148305	-3.13703348864086	0.575386424691079	-5.45204640572656	4.97934572269913e-08	1.05027760511956E-06
MICAL1	1942.20746392408	-0.499970274217777	0.0917194889047272	-5.45108002877248	5.00648327476327e-08	1.05428735454917E-06
MT1A	59.5736617244046	-1.83205253770665	0.336243181036663	-5.44859387797336	5.07695919004744e-08	1.06566852125073E-06
TRMU	867.093060132123	-0.530081276528047	0.0972849502052453	-5.44874901420741	5.072533494121e-08	1.06566852125073E-06
ASB1	629.890101724873	-0.823463516373424	0.151143426682367	-5.44822579750002	5.08747469664033e-08	1.06615059393891E-06
SLC26A11	770.138477659131	0.715530058846449	0.131622543303095	5.43622726692611	5.44205343248303e-08	1.13861801816403E-06
PINK1	762.495459071286	0.663758724448148	0.122161940371843	5.43343305147058	5.52800299285261e-08	1.15288191034219E-06
ZKSCAN1	1785.89395001985	-0.439183178235133	0.0808288722321534	-5.43349382598991	5.52611966140004e-08	1.15288191034219E-06
MEDAG	2129.973041404	1.06093830183183	0.195334012112405	5.43140587938833	5.59118031486777e-08	1.16418605207809E-06
KRTCAP2	80.3679893967402	-1.52138440154772	0.28026204479989	-5.4284353867253	5.68502195122427e-08	1.18182860178335E-06
CTNNB1	13175.4764153866	0.451194305857299	0.0831345684551498	5.42727669417943	5.72203877993802e-08	0.0000011876205928537
BVES	119.280442971919	1.51025395179564	0.278292242859712	5.42686327249504	5.73530283981428e-08	1.18847201977749E-06
PAIP1	2659.30452596579	0.487246758968477	0.0899200396661232	5.41866708219485	6.00450086597799e-08	1.24227089686549E-06
CACNG6	397.095491338965	-1.03903410117571	0.192049319914168	-5.41024618905229	6.29381660703272e-08	1.30005396538899E-06
PLSCR1	1063.3283572947	0.968060965233803	0.178986400731619	5.40857272550757	6.35289899100185e-08	1.31017179191218E-06
SNRPA	1736.54163439236	-0.576693054974901	0.106649606314908	-5.40736224822133	6.39596998078395e-08	1.31696067604332E-06
IPO11	1339.22962464051	0.673364976599445	0.124682388768534	5.40064224988109	6.64027321368132e-08	1.36293709063092E-06
VEGFB	1612.79735396215	0.57362775868926	0.106211934605353	5.40078439226878	6.63501331779433e-08	1.36293709063092E-06
NUDT9	1030.05128756192	0.494533697554805	0.0916288821579286	5.39713773548435	6.77124071148335e-08	0.000001387622978031
SLX4	317.90640927454	-0.889920056094789	0.164899352495713	-5.39674681935411	6.78600386360632e-08	0.0000013884549230079
SCD	9072.30285914217	-0.58438257709128	0.108343036416763	-5.39381760396058	6.89762372150832e-08	1.40907047110875E-06
DAPK3	5600.06368981197	0.471057504232981	0.0873555286543186	5.39241776095294	6.95159179332141e-08	1.41786240161895E-06
PCNA	1753.31760166538	-0.451136140785648	0.0837557665181556	-5.38632931844587	7.19111527007114e-08	1.46441361512344E-06
JMJD8	881.378671627133	0.547347156633591	0.101667862907309	5.38367917827298	7.29785300403341e-08	1.48382051987965E-06
PTK2B	980.029721590367	-0.918981283859631	0.170720773119083	-5.38294940369448	7.32751403350926e-08	1.48519550066691E-06
SPTBN5	1276.80017345366	-0.911098975642275	0.169249070457677	-5.38318451722374	7.31794532994943e-08	1.48519550066691E-06
MAGT1	2530.58596862728	0.444507942791621	0.0826205707044608	5.38011222872879	7.44394175139441e-08	1.50644013103102E-06
GOLGA8B	1012.90978804835	-0.566751119117429	0.105350096542851	-5.37969245132017	7.4613193912613e-08	1.50760490877635E-06
PPRC1	1232.33547981109	-0.606369503583723	0.11272902450542	-5.37900071648868	7.49004107950012e-08	1.51105463271035E-06
ITGA4	164.92425672686	1.45572256000594	0.270939376284954	5.3728718946888	7.74923849842523e-08	1.56091804039708E-06
KRT18	3529.42584163576	-0.664873958156809	0.123760117032063	-5.37227964954622	7.77474083165938e-08	1.56362694679512E-06
NDC80	530.784763356401	-0.686711319149573	0.127935034199354	-5.36765650978377	7.97662814146432e-08	0.0000016017464435151
SMO	71.2925460115006	3.57524832590016	0.66619204480105	5.3666932137682	8.0193287402203e-08	1.60783203119224E-06
PDLIM1	14201.4707955325	-0.764890100914052	0.142535199045418	-5.36632429067802	8.0357407664168e-08	1.60863625342529E-06
CBX5	3266.01676683941	-0.450876914663766	0.0840820407378488	-5.36234504666117	8.21484292366619e-08	1.64195596927269E-06
STEAP3	1475.42678852869	-0.789651842159508	0.147266368921181	-5.36206499789602	8.22759222664497e-08	1.64197425175444E-06
F2R	7241.72437712174	1.04610030516561	0.195105360077414	5.36171996889545	8.24332612036918e-08	1.64258719559799E-06
CALM3	16882.934633178	-0.364747436145193	0.0680978611353888	-5.35622455777312	8.49788847457792e-08	1.69071486644517E-06
CIP2A	578.315619441235	-0.6458853947387	0.120607146488912	-5.3552829458417	8.54226360724009e-08	1.69694094200794E-06
TMEM192	899.335274724306	0.839063710478497	0.156700642029636	5.35456459916616	8.57626776112497e-08	0.0000017010909082158
MXD3	451.391967229723	-0.755935766447303	0.141229509112736	-5.35253412120747	8.6730941897448e-08	1.71766989052473E-06
WDR36	1047.93922730924	-0.616982583218713	0.115349608970902	-5.34880515610895	8.85367950919703e-08	1.75076113709305E-06
GALNS	1149.27167225139	0.682079647895244	0.127548602340998	5.34760581751982	8.91253059654863e-08	1.75971608673408E-06
BIN1	2206.21746342249	0.852175901278722	0.159414601773363	5.34565774903259	9.00892965194088e-08	1.77604613138263E-06
NPR2	863.060123705198	-0.803945245962409	0.150406065981332	-5.34516504182877	9.03347047525452e-08	0.0000017781817754932
WDR90	491.842059952455	-0.673993338124423	0.126219369771019	-5.33985662697529	9.30201157970652e-08	1.82811507836122E-06
PECAM1	39517.4017998857	0.922238577208464	0.172716877939349	5.33959731215332	9.31532583099575e-08	1.82811507836122E-06
CD274	397.041451930016	-1.0517938586605	0.197064193981799	-5.33731591421244	9.43325972374486e-08	1.84846291746855E-06
COPRS	1073.86954881527	0.503160080949576	0.0943187447039685	5.33467745493017	9.57145423475499e-08	1.87271348918917E-06
TPST2	2436.71320979421	0.738884750908742	0.13851765237669	5.33422808018282	9.59518561764955e-08	1.87452933482154E-06
MGP	4901.97179917885	3.51470183836636	0.659398277521649	5.33016533130232	9.81233971162614e-08	1.91345510123519E-06
PPP1R15A	5268.74891026123	2.42469444929741	0.454918728870478	5.3299508141107	9.82393692123526e-08	1.91345510123519E-06
SRRM1	2186.44472295921	-0.490216264095257	0.0919867979849484	-5.32920239462482	9.86450189551441e-08	1.91847554105866E-06
GINS1	449.953442845009	-0.800536291511845	0.150345872618855	-5.32463098299548	1.01158187650898e-07	1.96440720090936E-06
LDHA	19507.5144672756	-0.582519489649947	0.109484567366364	-5.32056255655359	1.0344686979327e-07	2.00584872191076E-06
HMOX1	3594.1754537168	0.887781798099598	0.166891481288261	5.3195153596018	1.04044030040916e-07	0.0000020144166532698
PSKH1	1174.08728489727	0.512535715170131	0.0963727344487285	5.31826473641055	1.04761565646916e-07	2.02528618416065E-06
EZH2	778.052837941386	-0.657675648292816	0.12367166164841	-5.31791713256461	1.04961849816601e-07	2.02613856520974E-06
OGT	2618.88555548265	-0.528422789338081	0.099372328684506	-5.31760497447688	1.05142026466116e-07	2.02660084296948E-06
TRIM8	5000.71267803177	-0.337712519271247	0.0635257429013378	-5.31615222187563	1.05984496396745e-07	2.03980843806911E-06
CXCL16	238.437577181717	1.74830585754482	0.329029976000297	5.31351543952715	1.07530320457974e-07	2.06649380293457E-06
CYB5R1	1093.35860857954	0.644809157776956	0.121383612348602	5.31215989787096	1.08333481819856e-07	0.00000207577832521
MYO5B	51.9584378219955	-1.73929563063526	0.327416105324837	-5.31218715985174	1.08317271979418e-07	0.00000207577832521
CENPA	341.449158981741	-0.86160529454602	0.162282536943172	-5.3092915034212	1.10052197381942e-07	2.10560044902441E-06
HS1BP3	1322.74984311802	0.676911456651946	0.127570144847929	5.30619023329371	1.11940135475362e-07	2.13856765447187E-06
FUS	17811.4869526408	-0.503200161906186	0.0949482788132307	-5.29972915987253	1.15974589876569e-07	2.21238585276302E-06
IFNGR1	1322.49680050858	0.483574692847017	0.0912694902714403	5.29831701052389	1.16874924780953e-07	2.22628711344864E-06
CAPZA2	2972.85171387545	0.600955257776607	0.113447058263519	5.29723085794509	1.17572013851147e-07	0.0000022362817649224
DLGAP5	1365.79213625155	-0.622771702113093	0.117758182656362	-5.28856414106225	1.23280260011229e-07	2.33799931705505E-06
MOAP1	691.047998010536	0.695463406656254	0.131503019658057	5.28857366518765	1.23273842266425e-07	2.33799931705505E-06
SDF4	7638.28120302219	0.516074185584578	0.0976175633992828	5.28669398839317	1.24546728918037e-07	2.35513143954049E-06
ZDHHC1	392.830248995744	0.848008046435922	0.160397934471712	5.28690128852925	1.2440572716906e-07	2.35513143954049E-06
TRIB1	1181.8348348286	1.58969463485471	0.300754012759262	5.28569717248354	1.25226906947634e-07	2.36454648751777E-06
CCSER2	1335.1760473582	0.48682898232103	0.0921094604440567	5.28533095269523	1.25477698862438e-07	2.36583824076096E-06
BGN	12477.5352029045	3.67588759415443	0.696126031408696	5.28049150340754	1.28837799325613e-07	2.42566608541633E-06
SIPA1L3	1637.93973706928	-0.469495714182275	0.0890963742687166	-5.26952660010907	1.36776049740605e-07	2.57138973512338E-06
SMOX	1619.90516498091	-0.540818305126777	0.102706642971957	-5.26566042348827	1.39686277152061e-07	2.62230157339585E-06
CKAP2L	490.537470547318	-0.707783209557805	0.134454799475819	-5.26409776606819	1.40879471252044e-07	2.64087933682301E-06
MAN2B1	2965.21001647133	0.610419502893947	0.115980210369069	5.26313498614536	1.41619520260872e-07	2.65092123639832E-06
FAM72D	288.799576073508	-0.821346865984422	0.156082344784297	-5.26226631922725	1.42290454228517e-07	2.65613897830273E-06
RHPN1	302.433978304966	1.24763338582587	0.237091514891608	5.26224393309163	1.42307785223589e-07	2.65613897830273E-06
GIPC2	318.893488414083	1.29027768140831	0.245266954583004	5.26070739371313	1.43502241977628e-07	2.67458488927269E-06
CIB1	2438.20614184719	0.508524234981874	0.0967024212290392	5.25865049208475	1.4511639988532e-07	2.69691968382862E-06
LPIN3	69.7843095992427	-1.65300992527886	0.314338593808059	-5.25869224409719	1.45083460977065e-07	2.69691968382862E-06
PLEKHN1	95.5324589497479	-1.35752199131271	0.258295192825211	-5.2556997924129	1.47462667812992e-07	0.0000027366033288557
WBP1L	2055.67583800477	0.505401213322496	0.0961793130652595	5.25478085895219	1.48200826199348e-07	2.74637302493991E-06
ID3	11555.4754183376	0.638138337079126	0.121458258271021	5.25397240305546	1.48853194426302e-07	2.75452730113835E-06
FBXO46	400.965270311961	-0.672112967527867	0.127970987960764	-5.25207297558676	1.50396847949518e-07	2.77912807920392E-06
CNN2	9243.66736762256	-0.625923856489582	0.119220128696959	-5.25015249799466	1.51973344012825e-07	2.80426489122954E-06
CYBA	3234.24976774663	-0.510704933972633	0.0972857817835777	-5.2495331240566	1.52485179904808e-07	2.80971271835962E-06
SELENOS	1592.4024467334	0.441415448765618	0.0841375497761227	5.2463549264289	1.55137902168294e-07	0.0000028545373998966
SRSF4	4348.38422408772	-0.3459991757705	0.0660930949663935	-5.23502759170879	1.64960219313935e-07	3.03096878886738E-06
HLA-E	18630.4201861234	0.718392804511207	0.1373766163451	5.22936743984545	1.70091009679432e-07	3.12082118466987E-06
THSD1	671.035607046918	0.592108678085537	0.113349171398789	5.22375832816952	1.75327577432333e-07	3.21235781702291E-06
GALM	102.128371572818	1.6275758981335	0.311709941309753	5.22144366424343	1.77533639360106e-07	3.24818952014006E-06
NSD1	1912.73998076039	-0.637529676191671	0.122146888624321	-5.21936893662909	1.7953381064208e-07	0.0000032801585797874
SVIL	2474.96699814059	0.422859579499674	0.0810354472895437	5.21820504042849	1.80665402133038e-07	3.29619071233441E-06
UBE2O	1068.68703597318	-0.575657993800104	0.110369536503911	-5.21573263814246	1.83092106747083e-07	3.33577360775725E-06
RHOB	14503.3690311456	0.555851556082621	0.106611783974646	5.2137909653103	1.85019951907129e-07	3.36616944760067E-06
SGK1	9005.93413376852	0.653272590988688	0.125401476002835	5.20944897788858	1.89402281992851e-07	3.44107339217264E-06
CDA	44.4974700193367	3.13006439360269	0.600893767399039	5.20901457698777	1.89846199787276e-07	3.44431455054621E-06
NFATC1	917.994097908625	0.898053171187719	0.17247066498965	5.20699083082686	1.91927573074783e-07	3.47721295799732E-06
NUDT1	501.986616998412	-0.654153721048395	0.125657062142524	-5.20586515309768	1.93094833686662e-07	3.49348142619718E-06
GFPT2	108.031379359768	3.61316247400774	0.69464111585862	5.20148086762996	1.97706827936326e-07	3.57194007240949E-06
SHE	2367.08882536712	0.568421108375416	0.109356705096567	5.19786242529412	2.01593232420993e-07	0.0000036320380707849
POLE	1068.14314297087	-0.628941676164763	0.120997664669158	-5.19796541432819	2.01481602717464e-07	0.0000036320380707849
NF1	658.053016941054	-0.536117035894341	0.103248709290898	-5.19248172278706	2.07509247307358e-07	3.73343960620117E-06
AGA	337.983267950978	0.817403057934827	0.157629134234913	5.18560900497404	2.15310107194967e-07	3.86842480683257E-06
RFLNB	877.282303549313	1.29897958376025	0.250529032776072	5.18494630888269	2.16077105038887e-07	3.87148094829344E-06
COL6A1	1552.58667743699	0.919558578930609	0.177346465683664	5.18509672795421	2.15902780214575e-07	3.87148094829344E-06
CYYR1	410.064824931626	1.70849762253555	0.329577151295517	5.18390797365567	2.17284175917828e-07	3.88773838621526E-06
PTPRM	1276.58432848301	1.42559738388679	0.275156888786395	5.18103468233895	2.20658455149168e-07	3.93896108102495E-06
HMGB3	2550.48958339734	-0.419456477062537	0.0809612480288526	-5.18095369420507	2.20754294318928e-07	3.93896108102495E-06
HDAC5	890.036775653358	0.778155706675385	0.150277379451295	5.17812933334776	2.24121841827326e-07	3.99355567607702E-06
PA2G4	3314.61610764468	-0.448094520261058	0.0865914311297091	-5.17481365552022	2.2813855733544e-07	0.0000040539909119936
TIMP2	17034.5964976109	0.668650525342726	0.129211571804215	5.17485017793827	2.28093936416274e-07	0.0000040539909119936
CDC25C	143.708128715827	-1.06375513735264	0.205656853549587	-5.17247599091637	2.31012190362376e-07	0.0000040994393069504
ATP8B3	115.612981312084	-1.15124715954531	0.222697483481314	-5.1695562138757	2.34650546030538e-07	4.15831541408216E-06
CRTAC1	1283.40569162732	5.0436780191356	0.97616617690778	5.16682316848199	2.38106337054077e-07	4.21380000581921E-06
ARID5B	354.213589027349	0.960115414877266	0.186015669054417	5.16147601843366	2.45010282077127e-07	4.33007272357561E-06
NPIPB3	1556.88472638109	-0.736829004204048	0.142809891429719	-5.15950958877847	2.47597543336771e-07	4.36984398933958E-06
FAM72A	328.732395146	-0.77687721576149	0.150852462825087	-5.14991403661918	2.60605874919969e-07	4.59317854546445E-06
TRNP1	3664.04988490066	-0.552708117400956	0.107348784333298	-5.14871333507512	2.62279364518803e-07	4.60390787082262E-06
RGL1	887.827276412277	0.690699885721638	0.134145085922115	5.14890188465538	2.62015886396041e-07	4.60390787082262E-06
COL5A2	4897.16876758688	0.741349540152555	0.143987332319379	5.1487136278639	2.62278955179081e-07	4.60390787082262E-06
SMPD1	2226.13716304681	0.720153996658654	0.139934588700249	5.1463616204374	2.6558721551805e-07	4.65567210770289E-06
HNRNPA3	9301.40476135102	-0.291854009207436	0.0567160916529316	-5.14587660576839	2.66274417069176e-07	4.66141934982638E-06
DUSP7	1201.37597797138	-0.527441008183004	0.102531181814804	-5.14420100156154	2.68661766821029e-07	4.69687390728085E-06
ANO10	1823.06061477762	0.534062846543561	0.103844418040608	5.14291337580339	2.70510370733481e-07	4.71647920585312E-06
TRIP13	928.852302360335	-0.652839808651111	0.12693447311809	-5.1431245792761	2.70206312528942e-07	4.71647920585312E-06
MYO1D	2328.38126873523	0.618253721083267	0.120254304850038	5.14121903456389	2.72961610283114e-07	4.75282954173498E-06
EPC2	691.488025807066	0.609123996030812	0.118493408927068	5.14057280946084	2.73902157740431e-07	0.0000047628133917009
VWA5A	84.3847046189301	3.76187428845289	0.731938595714595	5.13960366412999	2.75318568391482e-07	4.78103409528019E-06
FKBP11	548.231876893263	-0.67272242791564	0.131135203071485	-5.12999112487683	2.89755839593074e-07	5.01907917537368E-06
ARID3A	562.213301915471	-0.670855811673186	0.130772076906085	-5.12996220251949	2.89800362500377e-07	5.01907917537368E-06
NEIL3	103.947602693051	-1.30531914100269	0.254678149536179	-5.12536761940491	2.96957755145274e-07	5.13618133299267E-06
USP10	2513.82348425394	-0.452432933293177	0.088325958564804	-5.12230991482793	3.01815292944132e-07	5.21324631167946E-06
TEP1	1050.00229070693	-0.529901880285469	0.103458878131016	-5.12185991050885	3.02536625066591e-07	5.21875678239869E-06
ATIC	1408.5150604723	-0.614651353868156	0.12002359684376	-5.12108760303419	3.03778473059012e-07	5.23321959166203E-06
PANX1	379.087884636823	0.813279955188492	0.158883517516137	5.11871821509675	3.07619170101338e-07	5.29235527129252E-06
TM2D2	1875.882799976	0.450347066223681	0.0881146397113205	5.11092217705366	3.20590036107048e-07	5.50820390513989E-06
PHF13	734.794927471638	-0.78983695288342	0.15456755920109	-5.10997881422098	3.22194939713304e-07	5.52845602904891E-06
ENOX1	596.607988573891	-1.3118108298779	0.256751626971332	-5.10926004774403	3.23422950505826e-07	5.53488458306276E-06
COL4A1	32734.7636170981	0.433098474188478	0.0847671820202037	5.10927063831438	3.23404823786626e-07	5.53488458306276E-06
FAR2	1389.01011275301	0.448004164002719	0.0877269531147351	5.10680182197584	3.27657069872267e-07	5.59995719418056E-06
ATP6V0B	2390.03982311069	0.523025545947899	0.102431691627781	5.10609107041287	3.28891228851722e-07	5.60952914808704E-06
LOXL4	54.6005318113485	-1.64332683152711	0.32184347946777	-5.10598143620826	3.29081998280468e-07	5.60952914808704E-06
DYNLT3	641.728680712668	0.547287232443125	0.107192832440984	5.10563271797524	3.29689497335052e-07	5.61250939557781E-06
ARL2	915.866762196492	0.540458561806049	0.105976683892531	5.09978744337877	3.4003511834435e-07	5.78104266731704E-06
DUSP10	126.714492125181	1.12129434895191	0.219995751367814	5.09689092621248	3.45277132255836e-07	5.85481694068327E-06
NAGK	4411.30059056688	0.421143062149356	0.0826250338616202	5.09703951050336	3.45006342036627e-07	5.85481694068327E-06
GINS4	295.101339801536	-0.77677691723584	0.152524538869294	-5.09279964387567	3.52814483474403e-07	5.97481655304172E-06
CCDC69	1235.49580204324	0.582277028751691	0.114419800385821	5.08895336985616	3.60045124201158e-07	6.08931597279977E-06
MAFK	1738.33146375267	0.52663600028683	0.103498715435345	5.0883336867675	3.61223369203919e-07	6.10128847045994E-06
FAM111B	298.302114711089	-0.905730179221143	0.178036698578769	-5.08732293089798	3.63153176692702e-07	6.12590768277988E-06
JUN	21881.1853685952	1.32476383330692	0.260574805643087	5.0840058386975	3.6955656992889e-07	6.22582834430852E-06
DTNBP1	735.086864294715	0.502587530010264	0.0989113448194959	5.08119195960221	3.75073853351114e-07	0.0000063105810968491
ST6GAL1	3819.39372315478	0.919059664209423	0.180896243589993	5.0805900994412	3.76264221468446e-07	6.32240865400089E-06
GM2A	1361.10005475414	0.497707554005017	0.0980423900117846	5.07645268485594	3.84546500857864e-07	6.45321760559924E-06
PLK1	1694.99485120795	-0.800472801711443	0.15776644834696	-5.07378349515127	3.89982751949632e-07	0.0000065359899977915
ATP6V1F	2262.24535951958	0.44692417749774	0.0881091426043976	5.07239276523653	3.92844516294018e-07	6.57545685853677E-06
USP24	1500.30425639022	-0.399070566586083	0.0786879944980461	-5.07155594867769	3.94576223230128e-07	6.59529231084039E-06
PTPRG	601.026096717628	1.91737669005518	0.378093817023404	5.07116647701354	3.95384705055508e-07	6.59529231084039E-06
BCL2L12	826.898299370355	-0.464543305396173	0.0916063013613072	-5.07108461418995	3.95554842571217e-07	6.59529231084039E-06
ESCO2	250.574584991938	-0.811364970664567	0.160007961316297	-5.07077875369397	3.96191145232441e-07	6.59742174063571E-06
SLAIN1	48.0061177011026	2.16887181908449	0.427782931979716	5.07002887900944	3.97755343150344e-07	0.0000066149773222388
LACC1	1629.83293942203	-1.1808534007579	0.233097025934382	-5.06593079008358	4.06409566291624e-07	6.74616845226983E-06
GREM1	235.993607021506	1.39286117535446	0.27495371994442	5.06580225805279	4.06683913789316e-07	6.74616845226983E-06
AK5	1150.54737339223	-0.763420616766535	0.150802066709677	-5.06240155339692	4.14007862962547e-07	6.85888888678181E-06
TMEM9B	1100.65523321363	0.445274460678445	0.0879960329028773	5.06016516869461	4.18893454128037e-07	6.93097689661849E-06
IRF2BPL	667.177925708886	1.53554066626922	0.303669128876266	5.05662420131911	4.26742983800484e-07	7.05185985459857E-06
BRCA1	410.846663050035	-0.74867005150517	0.148084984408604	-5.05567836263128	4.28863594224591e-07	7.07788618865317E-06
CCN3	23.6498543757717	2.69451495637529	0.533272823639	5.0527888107783	4.3540525184382e-07	7.16761031334776E-06
GSTO1	8354.93466693298	0.45179666835261	0.0894113273273052	5.05301377194337	4.34892525984733e-07	7.16761031334776E-06
CD276	4061.09427979186	1.08437867531066	0.214687981040006	5.05095194457389	4.39613668417182e-07	7.22771673853952E-06
JUND	4768.02859287036	1.22064899355289	0.24179137736028	5.04835617745816	4.45627758728936e-07	7.31732061548323E-06
RBM26	1300.76107924467	-0.447716343689903	0.0886959779801592	-5.04776376432824	4.47011393315904e-07	7.33076080163579E-06
CASD1	255.386559800215	0.756127265554055	0.149835988664289	5.04636617874345	4.50292021583727e-07	7.37523750503043E-06
AHCYL2	292.922817891868	1.11585167946086	0.221282154962257	5.0426645549036	4.5909365322886e-07	7.50991534638685E-06
CNTNAP3C	523.472872611127	0.882079859665152	0.175182203849396	5.03521385324891	4.77315653684029e-07	7.79815952089322E-06
ETV4	853.950864112789	-0.551426466433967	0.10955390653118	-5.03338022252109	4.81905962438086e-07	7.86325049653692E-06
NUP107	970.450353928314	-0.519646540238221	0.103318457794109	-5.02956152591595	4.9160273943586e-07	8.01139539693715E-06
IL1RAP	328.67273355171	-0.875406242931049	0.1741290085582	-5.02734294635612	4.97322491125598e-07	0.0000080944383373667
GPR176	1206.56904955387	-0.521327567328798	0.10375999871107	-5.02435980922173	5.05114608589372e-07	8.21096078022724E-06
STARD3NL	1323.54386969073	0.46177035913339	0.0919319121052444	5.022960455829	5.08810238021521e-07	0.0000082606838643494
LAMB3	4196.5879905347	-1.09247238407428	0.217519975513435	-5.02240027149508	5.10296956195053e-07	8.27446514470278E-06
CENPI	352.754561379174	-0.733172972592424	0.146033621069559	-5.02057654410417	5.15166167966355e-07	0.0000083429906752304
PTPN14	3874.13726143689	-0.362466110467432	0.0722261997227211	-5.0184851460959	5.20805194263789e-07	8.42379673315445E-06
IGF2	147.763382569263	2.99334521100894	0.596554856036809	5.01771996442225	5.22883184463072e-07	0.0000084468750546139
BCR	6430.54802886788	0.44331083080493	0.0884163562789688	5.01390070188154	5.3337520050542e-07	8.60565062307998E-06
PCDHGB7	321.523096718647	1.35384287703357	0.270035923907749	5.013565815399	5.34304796744205e-07	8.60994015324947E-06
EBNA1BP2	3258.50507366449	-0.491886575779697	0.0981399461087798	-5.01209339604163	5.38410585732426e-07	8.66533761553478E-06
GBP2	701.058907778527	1.2144755630669	0.242621714134279	5.00563425413254	5.56783897201638e-07	8.92781299690933E-06
HAPLN3	1212.35623293165	2.75784133950576	0.550913703829194	5.00594071328602	5.55898665330189e-07	8.92781299690933E-06
FSTL3	1944.96388416604	-0.618737803364771	0.123605469077466	-5.00574778755943	5.56455788413733e-07	8.92781299690933E-06
TTPAL	319.806563179331	-0.695090052955772	0.138884269405791	-5.0048148428161	5.59157512854557e-07	8.95480402067817E-06
STARD13	1202.86379554844	-0.547948499624284	0.109509683909992	-5.00365337621329	5.62538692190516e-07	8.99784453156026E-06
TCEAL4	3453.76455047557	0.357530826582482	0.0714947474575288	5.00079851033632	5.70933555710074e-07	9.12087448851118E-06
EXOC6	1251.83413798822	0.81238851134453	0.162466410882534	5.00034749910183	5.72270773516141e-07	9.13099197300293E-06
SLC16A7	31.0444501454445	5.32466334352312	1.06499606837971	4.99970234784441	5.74188853201787e-07	9.15034128222798E-06
FCHO1	85.6984231261201	-1.52393380551348	0.304835501859517	-4.99920054002038	5.75685046428879e-07	9.16292812549131E-06
LDLRAD3	865.976302547389	0.611638852975165	0.122427546448374	4.99592510606334	5.85543834072494e-07	9.30842477400538E-06
DBNDD1	1169.63393116924	-0.441935620253398	0.0884705493850581	-4.99528513528184	5.87489008388568e-07	9.32791605485496E-06
NAT10	1307.78190087023	-0.559927003440605	0.112136258507997	-4.99327345936617	5.93644093307152e-07	9.41412124496378E-06
SRSF5	7696.52523321956	0.409771734802762	0.0821312851080637	4.98922833441127	6.06209596182104e-07	9.60164942817369E-06
DYNLL2	3223.50244908939	-0.378726990213439	0.0759149458449043	-4.98883304200975	6.07451165583927e-07	9.60958112189598E-06
MEST	559.626777393063	-1.62631234585754	0.326305247399327	-4.98402143029985	6.22761775369697e-07	9.83978775894728E-06
OST4	3589.11550555948	0.328596262091871	0.0659451621792456	4.98287139242623	6.26475912284449e-07	9.88643009021152E-06
USF2	2999.32648733922	0.452477434431904	0.0909713938387699	4.97384304382361	6.56384604789255e-07	0.0000103458336492421
ZNF792	327.823003905638	0.761855235624324	0.153213561197887	4.97250523822973	6.60931847773136e-07	0.0000104048639918849
LRRC20	631.942052386714	-0.824044527428424	0.165825535515019	-4.9693463969172	6.7178963574846e-07	0.0000105629759453685
SAPCD2	412.175002411872	-0.807971135863439	0.162668822400185	-4.96696984672165	6.80071575043765e-07	0.0000106802523867648
CENPF	1795.19341055677	-0.801459851299969	0.161373232083241	-4.96649810475727	6.81727190974836e-07	0.0000106933072809257
GCA	44.1220476560002	3.31631142729243	0.667924796110753	4.9650970387728	6.86667272049394e-07	0.0000107567160410985
LGALS9	1640.76819058014	0.668531434772507	0.134652025792253	4.96488211624788	6.87428121960425e-07	0.0000107567160410985
PDE7B	88.6313580530116	4.07757477710603	0.822220271491483	4.95922433256168	7.07752008093346e-07	0.0000110543981746405
UBASH3B	760.286085267656	-0.93353114350128	0.188245574810701	-4.95911335201391	7.08156404804674e-07	0.0000110543981746405
STIL	479.717813799876	-0.657342697144489	0.132591511547573	-4.95765294076641	7.13498712223334e-07	0.0000111244054025975
RNF130	1372.74268965345	0.624238459035917	0.125930551089023	4.95700569589846	7.15878787324364e-07	0.0000111347477568005
PDK2	321.749452806354	0.720664671666336	0.145377031099056	4.95721137113672	7.15121642043325e-07	0.0000111347477568005
SP6	575.387019944525	-1.85135586791151	0.373594706373439	-4.95551954117071	7.21372717434613e-07	0.0000112067627431878
MCM6	1177.17376649299	-0.457209024664702	0.0922754371330884	-4.95482913839001	7.23938755736415e-07	0.0000112331740902067
MAGED2	4187.4381353191	0.554684466922547	0.111979538307542	4.95344484631787	7.29110310055577e-07	0.0000112999031565603
WDR4	695.30608313798	-0.662297386828701	0.13378363305846	-4.95051129714269	7.4018760198513e-07	0.0000114578920918271
SCAMP4	2044.441675844	0.409096488580887	0.0826834353090832	4.94774421323476	7.50784782291042e-07	0.0000116080812823354
SERTAD4	69.5994847074606	2.94321060296604	0.595062732784599	4.9460509637249	7.57341391651193e-07	0.000011695514919642
SLC41A3	1637.37767958941	0.817168091769306	0.165226781566621	4.94573630268176	7.58565886160758e-07	0.0000117004954521728
C9orf40	259.935734085676	-0.92939047959392	0.187971895243235	-4.94430552179776	7.6415782273437e-07	0.0000117727497345727
TRIML2	221.278596739145	-1.06895960808309	0.216220542254031	-4.94383927141947	7.65988637307141e-07	0.0000117869568246124
MFGE8	1833.46853076525	0.915135854958746	0.18524361684399	4.94017483867994	7.80525519075787e-07	0.0000119964182860795
PCDH12	656.591926182048	1.12564995980681	0.227885525212673	4.93954128396834	7.83065640398526e-07	0.0000120212159612422
NEK7	1536.24169803007	-0.577778286910134	0.117025217235939	-4.93721182969694	7.92473796717216e-07	0.0000121512648829973
PXN	7893.5331228135	-0.477575726282017	0.0967813413530252	-4.93458469995765	8.03214837375483e-07	0.0000123014201539962
TBC1D2	1668.12779570714	-0.43921155379543	0.0890299344200327	-4.933302002934	8.08509965727288e-07	0.0000123679142398754
PROS1	581.963522799058	0.827131037806154	0.167738837112268	4.93106457661055	8.17826906313237e-07	0.0000124957015650121
ATP6V1H	1286.6122722405	0.423996200158614	0.0860095712617752	4.92963973588656	8.23813933659312e-07	0.0000125723698205042
RAD51AP1	307.057261203521	-0.762821800487389	0.154795813529726	-4.92792268145484	8.31084907590232e-07	0.0000126684294021862
WDCP	320.664164178096	-0.914154220711369	0.185702572188071	-4.92267936808951	8.53672581968206e-07	0.0000129974656494033
MMP2	5104.50965493961	4.61118874078212	0.937163338401565	4.92036825581227	8.63815289438416e-07	0.0000131314504738912
SYS1	493.889487409009	0.547972107387122	0.111371604973002	4.9202137970442	8.64497279116793e-07	0.0000131314504738912
EXOSC9	1070.37407921852	-0.501508075738607	0.101966416347937	-4.9183652196555	8.72699740183089e-07	0.0000132405392159708
UTP20	883.096082347344	-0.587234348254743	0.119491808164293	-4.91443185333119	8.90402888374758e-07	0.0000134933484439222
PELI2	138.900213161171	1.18308557775779	0.24096258685844	4.9098309956841	9.1154918458841e-07	0.0000137976849737233
MLST8	1238.19328120953	0.408628689637272	0.0832602174834758	4.90785037546137	9.20800581724175e-07	0.0000139214745292844
ZNF608	301.32087282276	1.5116647768187	0.308114926952334	4.90617183585057	9.28711683453919e-07	0.0000140247356900631
NUP43	897.153324720952	-0.535635839851023	0.109187045157433	-4.90567208846714	9.31079650391106e-07	0.0000140441456103179
FAM72C	312.000820357461	-0.774994639827876	0.157999847517347	-4.90503409974992	9.34111098494053e-07	0.0000140678370947059
DGKA	1563.97997568508	-0.540670543056505	0.110231025754547	-4.90488534743771	9.34819270400596e-07	0.0000140678370947059
CD59	26596.3579507481	0.431753471202552	0.0880590012900417	4.90300213354086	9.43829588202863e-07	0.0000141869726745858
DEF6	72.2527373711136	-1.58255019418799	0.322846776706995	-4.9018615280284	9.49327458501707e-07	0.0000142530969811159
PDE7A	326.956835183016	-0.644548233743642	0.131500929333251	-4.90147284138366	9.51208013518477e-07	0.000014264821215447
ELF1	1811.23840726027	0.62827394838006	0.128253526645236	4.89868750446087	9.64789432902259e-07	0.0000144517881334967
PTPRF	11890.6071902398	-0.513342607599522	0.104869745134782	-4.89504963457056	9.82809199476353e-07	0.0000147047300295355
PCYOX1	1944.37012078112	0.519729300094535	0.106224330580013	4.89275194540341	9.94357008113669e-07	0.0000148432670992526
PLPPR2	1111.70479882877	0.63070187895436	0.128899739831069	4.8929647164605	9.93282192220629e-07	0.0000148432670992526
GPR37	324.231168189825	1.0134775383247	0.207189243003377	4.89155481063359	1.00042525196803e-06	0.0000149166854810682
STRBP	402.482201264202	0.872396425452063	0.178383255497206	4.89057351835204	1.00542596682238e-06	0.0000149596832120697
ERP29	3490.21702577912	0.453977830804866	0.0928278191254949	4.89053642627464	1.0056154610642e-06	0.0000149596832120697
USP6NL	480.741677502575	0.644513779374973	0.131800788390666	4.89006012213368	1.00805183816071e-06	0.0000149787496501955
CNPY3	1697.48685749884	0.484951426047356	0.0991867960339304	4.88927403080407	1.01208526133351e-06	0.0000150214759840026
ST13	7724.890262931	0.343708274494665	0.0703062526250324	4.88872983072757	1.01488663876589e-06	0.0000150458394035098
FILIP1L	2421.56802385754	-0.813545681448882	0.16651663249767	-4.88567219530015	1.03076572846265e-06	0.0000152638048283305
CDIPT	1629.22799451031	0.447922796274773	0.091696623349394	4.88483414016284	1.03515954945356e-06	0.0000152939517944324
NOVA2	3107.25898943228	-0.524325575322506	0.107332610208865	-4.88505379960654	1.03400616163403e-06	0.0000152939517944324
MCM10	333.492044067062	-0.996644454198857	0.204042150686181	-4.88450278948346	1.03690174877722e-06	0.0000153022633505553
TMEM167B	853.537667466128	0.441609594888975	0.0904714888773036	4.88120180588473	1.05441270543814e-06	0.0000155430018351632
CLK4	268.263432132117	-0.805126191954842	0.16505490485836	-4.87792951470149	1.07205218016913e-06	0.000015749332821239
ZC3H4	1224.1449631118	-0.533471408721854	0.109360980925689	-4.87807812444869	1.07124497141173e-06	0.000015749332821239
BMP2	229.409017478082	2.19291929232361	0.449553465595113	4.87799441034373	1.07169961226798e-06	0.000015749332821239
NDRG1	3471.47980832638	0.74177677588863	0.152085947735705	4.87735249003865	1.07519197788876e-06	0.0000157775908791549
ZNF512	450.709809608144	-0.560168606102188	0.114897053412841	-4.87539575179031	1.0859053156374e-06	0.0000159167952027665
ACP5	177.399757097265	5.40826455490509	1.10939932915056	4.87494846336897	1.08836865083057e-06	0.0000159348963189324
RGPD8	1159.99837667904	-0.42254844759782	0.0867802778271454	-4.86917601761404	1.12064553779074e-06	0.0000163889672110727
CEP112	404.275639269632	0.748718154542521	0.153849285475561	4.86656894263869	1.13552323537664e-06	0.0000165878461816506
ASAP3	243.58534585683	1.25409838184459	0.257949786772947	4.86179266722355	1.16327430359817e-06	0.0000169550497373882
RAD54L	181.859418915341	-0.89008353400225	0.183072601038028	-4.86191559499044	1.16255195825056e-06	0.0000169550497373882
CEMIP2	2946.19804575374	0.473079399914236	0.09733413916809	4.86036455407755	1.17169786403508e-06	0.0000170586584649417
SH3GLB1	4605.60570940285	0.435565760553065	0.0896507440734726	4.85847345780087	1.18294262961816e-06	0.0000172030625464202
INKA1	317.990980589575	0.999029120108586	0.205809387511265	4.8541474817513	1.20905734378563e-06	0.0000175631487834124
IVNS1ABP	3107.99558848528	-0.371076048676622	0.0764678590932193	-4.85270613139903	1.21788090622548e-06	0.0000176715336863053
NBPF10	943.432045829743	-0.567402999773475	0.11694543617613	-4.85186099027341	1.22308341177448e-06	0.0000177074085017171
NUDT4	6189.37121233838	0.803666906394509	0.165634153107645	4.85206034695156	1.22185429189064e-06	0.0000177074085017171
APAF1	743.604560802437	-0.524371683540558	0.1080895553347	-4.85127061460136	1.22673031345517e-06	0.0000177404076099671
GPAT3	171.96537164959	2.31952080573456	0.478167395367851	4.85085521975034	1.2293025811755e-06	0.0000177578096692746
ALDH2	1079.05679650644	1.16960169489919	0.24115129990067	4.85007418737097	1.23415305883458e-06	0.0000178080461392683
RGPD5	1449.54946386931	-0.445973549892453	0.0919606727463653	-4.84961164999829	1.23703424859072e-06	0.0000178297869696875
NTAN1	1872.48573752543	0.825454401211272	0.170355946596269	4.84546866548508	1.26313147211797e-06	0.0000181857285863644
ZMPSTE24	1663.15543913974	0.428654168266228	0.0884765034704516	4.84483621585911	1.26716166319681e-06	0.0000182235267128481
GPR137B	375.831171511683	0.70930261598061	0.146560915794467	4.83964372176357	1.30072098271055e-06	0.0000186854402964798
FKBP9	5281.93923470653	0.517534206157554	0.106941843976073	4.83939856388998	1.30232640032965e-06	0.0000186878075941109
MLIP	64.9484589556849	4.05513263579256	0.838624054421419	4.83545948200862	1.32838431590127e-06	0.000019040664470576
ADAMTS6	902.154979984403	-0.701700272584438	0.14513669366412	-4.83475442956098	1.33310100431815e-06	0.0000190871812671247
NPIPB4	1470.00519960933	-0.694749158535775	0.143718493603785	-4.83409713749935	1.3375126882423e-06	0.0000191292332876285
CNKSR3	319.594620106238	1.31487028213064	0.272173796016714	4.83099512654738	1.35852330151364e-06	0.0000194083306907873
OXR1	545.707440060162	0.563905165910998	0.116822382600989	4.82703017483419	1.38584130386666e-06	0.0000197768244155758
DHFR	1455.50365806459	-0.485517561985112	0.100613202495185	-4.82558501214935	1.39592904110816e-06	0.0000198770488707519
CKS2	1661.29239448879	-0.427424918169605	0.0885712029861399	-4.82577749606146	1.39458137167549e-06	0.0000198770488707519
TMED3	2887.71529132278	0.447508412434534	0.0927648456508386	4.82411639123434	1.40625285100631e-06	0.0000199911959505329
MAGEH1	359.11512823239	0.83637705487126	0.173378090960645	4.82400659874096	1.40702759041293e-06	0.0000199911959505329
GOLPH3	1529.8463122155	0.461154195938672	0.0956550126595962	4.8210144258698	1.42830026835561e-06	0.0000202712375066837
THBD	3807.97974964343	-0.477787757165124	0.0991102555250777	-4.82077010732991	1.43005082833295e-06	0.0000202739009236449
TLR1	142.952424390657	1.03493534761184	0.214706249585305	4.82023857997038	1.43386638968409e-06	0.0000203058021910284
SOCS3	1174.58000379128	3.20223306897309	0.665163351365962	4.81420550665798	1.47786664012221e-06	0.0000209060916637571
SH3TC1	2822.85954087082	0.469574002195257	0.0976083180633695	4.81079903344302	1.50328110203012e-06	0.0000212424427620204
RGPD6	1424.59111442618	-0.44026160039701	0.0915200030763996	-4.81055054193438	1.50515136061385e-06	0.0000212457273665754
SENP5	784.105140592672	-0.493370619721273	0.102631077474191	-4.80722439891897	1.5304017968397e-06	0.0000215786653354398
ENO1	49772.3556528894	-0.479134060410394	0.0997056216646675	-4.80548691649334	1.54375333791827e-06	0.0000217432880558912
GIMAP2	562.428160186786	0.576083146373838	0.119891544452262	4.80503565956833	1.54723926122489e-06	0.0000217480775010793
HEATR5A	467.544451279037	-0.642785095914147	0.133773966628341	-4.80500886768179	1.54744646419181e-06	0.0000217480775010793
BCAP31	7964.00379815265	0.454031886520083	0.0945203697004388	4.80353481433722	1.558887691092e-06	0.0000218851635593565
APOLD1	1714.61946713793	2.71402868180245	0.565104986932002	4.80269816151705	1.56541770952076e-06	0.0000219530794896252
NUDT4B	2150.04027068921	0.781901903657502	0.162944062289569	4.79859095612813	1.59785742486024e-06	0.0000223838083318434
RNF11	2727.43003222462	0.581396602888372	0.121225239715708	4.79600291368232	1.6186292640801e-06	0.0000226503331323054
SH2D1B	138.210109470929	-1.2648722328741	0.26384133629851	-4.79406392728021	1.63436155367022e-06	0.0000228458384420367
BTD	690.526838970929	0.510563202408793	0.106517447072659	4.79323544114348	1.64112833817149e-06	0.0000229157339103989
TEK	4774.05526761496	0.709833379133127	0.148165450458985	4.79081578690724	1.66104575313606e-06	0.0000231689091501946
RFWD3	989.010486511258	-0.533304554002248	0.11134478115416	-4.78966816831652	1.67057342423718e-06	0.0000232767760034422
YIPF2	905.781750522222	0.53758496109239	0.11225463752067	4.78897774707441	1.67633066930028e-06	0.0000233319328778576
TINAGL1	18611.4791442795	-0.416765471856987	0.0870442192798886	-4.78797415043597	1.68473342201016e-06	0.0000234237534301349
PIM3	4266.77212872947	0.493246134730523	0.103042689248069	4.78681348798132	1.69450171341797e-06	0.00002353434285488
TCAF2	532.309431366599	-0.767470618715204	0.160369881161931	-4.78562815632607	1.70453379606226e-06	0.0000236483555107161
ZMYND8	3473.37524641376	-0.543681397898702	0.113617224501371	-4.78520224626804	1.70815241686694e-06	0.000023673240546579
PRR5L	89.5621436873931	3.13830019620608	0.655958837676728	4.78429440377889	1.71589029343483e-06	0.0000237551001989719
CDKN2C	674.335884594593	-0.810519228048028	0.169466671869239	-4.78276477084195	1.72900417693815e-06	0.0000239111323915156
MANBA	450.328335985768	0.705039016665041	0.147602538355298	4.77660495897383	1.78279518270795e-06	0.0000246287743451411
PTAR1	1075.54392566878	-0.494806316329472	0.103624685923553	-4.77498495575181	1.79720689155865e-06	0.0000248014551035093
SQSTM1	10887.6500493257	0.520165105422988	0.109022270900772	4.77118208165396	1.83147881001456e-06	0.0000252475484840689
ADGRF5	4476.82722569549	1.16271176636105	0.243827803249815	4.76857745861651	1.85531337412053e-06	0.0000255489650627299
RNF111	769.587263957357	-0.473997159510083	0.0994643253230033	-4.76549916737294	1.88386675349591e-06	0.0000259129483609285
NUFIP2	1563.06691780226	-0.440474208823148	0.092433702824756	-4.76529875318571	1.8857403062532e-06	0.0000259129483609285
NEK2	428.178149947386	-0.658456005932983	0.138268068763745	-4.76216968834697	1.91522526848558e-06	0.0000262902668601004
MPZL2	3306.79173987	-0.725310666735662	0.152402455107793	-4.75917967478054	1.94381345255792e-06	0.0000266544905989232
CD200	70.9798446034553	2.85274743343539	0.599938043676584	4.75507006682386	1.98377603369106e-06	0.0000271737515406973
TLL1	478.194148500717	2.1208881119031	0.446107323480494	4.75421047867159	1.99223406052584e-06	0.0000272608230307396
TSPAN15	2938.19389943397	-0.403655480958855	0.0850027044973545	-4.74873691779322	2.04691003421467e-06	0.0000279794699302769
FAM106A	127.763826163451	-1.21111260706626	0.255179618429998	-4.74611810503389	2.07357665009957e-06	0.0000283141434790439
HNRNPA2B1	31525.4982850205	-0.289914737085001	0.061099607815532	-4.74495250379172	2.0855526519597e-06	0.000028447727656384
LRP5	3255.05729354096	1.0333021119112	0.2178254072221	4.7437171131172	2.09831821861994e-06	0.0000285917898444726
BLVRB	994.618725430287	0.486937377990422	0.10265476830444	4.74344627174382	2.10112689593775e-06	0.0000286000189864684
TPD52L1	95.4606837951337	3.6650827597583	0.772713593737134	4.74313224131671	2.1043879726215e-06	0.0000286143823698596
MELK	760.60483179684	-0.584702385639915	0.123304297729999	-4.7419465209578	2.11674507589038e-06	0.0000287522692402618
PKIA	799.500973463708	1.15193944402523	0.242964554950998	4.74118310902413	2.12473789696455e-06	0.0000288306485349625
POLQ	251.968556415243	-0.985309098253081	0.207838489163388	-4.7407441336744	2.1293470279362e-06	0.0000288629985855678
FAM124A	98.7553846182122	3.06983858817986	0.647819779320518	4.73872315445469	2.15069096041224e-06	0.0000291218821904671
PNISR	2434.38201709728	-0.36227435669768	0.0765095611808274	-4.73502070991439	2.19032732074141e-06	0.0000296276600674219
PRKAG2	2115.87104318538	-0.466610802388988	0.0985547923734251	-4.73453183911133	2.19561304263503e-06	0.0000296682212386059
MAN2A2	1520.57388432955	0.494147044878308	0.104395246456555	4.73342476454568	2.20762816468624e-06	0.0000297995343936627
NUP153	1401.83889073951	-0.411028054468523	0.0868559413592733	-4.73229635228217	2.21993983201552e-06	0.0000299345732857644
CLPTM1	3870.16797503819	0.44442497956206	0.0939603092027484	4.72992248889982	2.2460557443995e-06	0.0000302552804946525
ZWINT	1286.66605582554	-0.578646369765456	0.122371426404593	-4.72860688779008	2.26065604589398e-06	0.0000304203633063658
MAGI1	883.065965332871	0.66635145118483	0.140965625239777	4.72704923665887	2.27806041499407e-06	0.0000306227976200032
TM2D1	766.321307481705	0.484503730669176	0.102510331123707	4.72638928543201	2.28547310028319e-06	0.0000306906387752314
ZNF574	471.965230558058	-0.958963710454696	0.202915585410546	-4.72592437152861	2.29070899201027e-06	0.0000307291386187768
AKR1A1	2348.45006989784	0.629533384863609	0.133270502763221	4.72372634462173	2.31561966294388e-06	0.0000310032320736129
ALDOC	190.416370558522	-0.938214148276342	0.198618493005424	-4.72369986338947	2.31592135980041e-06	0.0000310032320736129
MMP16	375.616056172092	1.14545663915795	0.242610950496592	4.72137237339598	2.34258606397275e-06	0.0000313278622905717
IGFBP6	3058.20615458657	-0.616213289166343	0.13053247097854	-4.72076629322101	2.34957779875808e-06	0.0000313890043310915
SLC29A1	10471.7012815565	0.455960293682204	0.0966096577996729	4.71961400202525	2.36292591370229e-06	0.0000314763384948388
SF3B3	4484.51164041119	-0.400534659883431	0.0848650033113789	-4.71966822900867	2.36229612037601e-06	0.0000314763384948388
GABRE	626.30755954689	-1.31094183431282	0.277767003540341	-4.71957366283223	2.3633945184993e-06	0.0000314763384948388
SDCBP	12808.6614326607	0.560004964179489	0.118676168633363	4.71876511205515	2.37280597885221e-06	0.0000315692709309445
S1PR1	9508.12246357055	0.513325716638651	0.108935914165438	4.71218074012832	2.45079858726931e-06	0.000032558421381576
NR4A2	398.279392274734	4.90893279417716	1.04181050739363	4.71192482638533	2.45387906198738e-06	0.000032558421381576
ORC6	436.944502942387	-0.653672207929342	0.138729177560737	-4.71185816439486	2.45468209306054e-06	0.000032558421381576
ATP11A	1756.40607716522	-0.567264755549934	0.12045614396743	-4.70930528627346	2.48562538575965e-06	0.0000329351710971136
DNAJB11	2107.89245735353	0.493470760751414	0.104808852151475	4.70829276937627	2.49800146079171e-06	0.000033045921843586
PCDHB14	79.2179505385925	1.29091660176525	0.274184458688308	4.70820486303626	2.49907873331467e-06	0.000033045921843586
MORF4L1	11542.027009528	0.28416809110985	0.0603917121122672	4.70541538185878	2.53349574335461e-06	0.00003346691118411
E2F8	338.200440052634	-0.726630541772815	0.15446458358178	-4.70418865557041	2.54877488458378e-06	0.0000336344942042938
CHAMP1	481.111679633813	-0.604845125004595	0.128615622448266	-4.70273450060771	2.56700127575919e-06	0.0000338405899889718
ADAM23	452.353783108174	1.92851848850934	0.410204903983996	4.70135405447171	2.58441950684624e-06	0.0000340356242058979
CASP4	1777.28306746784	0.640455073337827	0.13629037362194	4.69919522793594	2.61188683561133e-06	0.0000343624706202335
P2RX4	927.015847782623	0.801828532215157	0.170716785375969	4.69683476319738	2.64224028518124e-06	0.0000347265866052392
MSANTD3	2084.8741804027	0.420722401125847	0.0895881431890686	4.69618396083895	2.65066837542437e-06	0.0000348020953097216
SMARCA2	2322.35208454271	0.545545141425891	0.116234877045506	4.69347200507047	2.68606763199123e-06	0.0000352312126614664
CBX6	2891.87390367603	-0.425676621542272	0.0907788341377775	-4.68916158249192	2.74326711068744e-06	0.0000359451120806439
DLL4	832.311937291518	0.650651149318174	0.138764024604789	4.68890370664355	2.74672593478394e-06	0.0000359541158688368
YIPF3	2798.44752493542	0.3598035920796	0.0767390718080087	4.68866228900686	2.74996780160418e-06	0.0000359602644379127
ERI1	659.990226702202	-0.601192986517315	0.128296157254605	-4.68597812578471	2.78626023117265e-06	0.0000363981548023883
SCAMP3	2344.29089897123	0.407406466335712	0.0870133496874809	4.68211450080892	2.83930801838951e-06	0.0000370538265739927
NAPA	2140.78680160941	0.405848350402778	0.0867475583483583	4.67849883189777	2.88982816619777e-06	0.0000376752271074547
MELTF	172.291461386284	-1.10055500816679	0.23542395054775	-4.67477928904929	2.94269919642385e-06	0.0000383259979678817
SULT1B1	473.466456927726	3.04040412794014	0.650673469535395	4.6727033916276	2.9726090340037e-06	0.0000386767145326941
ZNF521	2181.6186925412	0.635907050896327	0.136199191544436	4.66894879246666	3.02744820691961e-06	0.0000393507596594802
TMEM109	5675.93293495849	0.451199271364701	0.0966773856454484	4.66706115760531	3.05538408227287e-06	0.0000396741164316753
IFIT5	231.910314299136	1.05870246452197	0.226989124686961	4.6641109611838	3.09954109926321e-06	0.0000402072471396424
SDF2	1127.61871720576	0.5296691861807	0.113591090243698	4.66294658361277	3.11713683776886e-06	0.000040395103955582
MLLT3	181.972730124247	1.19564318222469	0.256565478068887	4.66018729886825	3.15921774397192e-06	0.0000408995734279479
EXOSC3	380.594671998626	-0.806852317625327	0.173165716699494	-4.65942296780091	3.17097033253708e-06	0.000041010794769363
TSPAN6	1486.43254997719	1.32753709310576	0.28496757170132	4.65855495479738	3.18436802115927e-06	0.0000411430497713925
TRAF3IP2	264.203636556665	1.12040748098594	0.24056088542217	4.65747986843201	3.2010371443417e-06	0.000041317267498906
IFI27	858.390500404499	6.25434094158341	1.34306156604235	4.65677903360253	3.21194855647204e-06	0.0000414168953027388
TMED2	5662.58329254219	0.301040040568562	0.0647275038846918	4.65088289368994	3.30516980595084e-06	0.0000425343876218197
IL13RA1	2676.81068465369	0.361524019540028	0.0777306899178345	4.65098174121673	3.30358580047011e-06	0.0000425343876218197
LTO1	522.521455066036	-0.552554417903534	0.118858633408064	-4.64883704330094	3.33811803389851e-06	0.0000429158247133117
CENPN	893.018502677583	-0.558041558723845	0.120168505996601	-4.64382538582636	3.42016653649516e-06	0.0000439271290212032
SFN	27.6801191875859	-2.68980955742	0.579365572006675	-4.64268104178792	3.43917057869734e-06	0.0000441275180483302
TONSL	573.559883884933	-0.522446579585738	0.112568195658452	-4.64115620339973	3.46465087287464e-06	0.0000444105248250295
METTL9	4334.09259774555	0.422418935355144	0.0910670065580126	4.63855079156521	3.50860715399469e-06	0.0000449295676225262
NEURL1B	36.8512761918108	-2.08667132436215	0.450124329359232	-4.63576658327401	3.55617081466877e-06	0.000045493735510733
TMEM30A	5812.86362178323	0.582980095164383	0.125803218133588	4.63406345094709	3.585570153161e-06	0.000045779543333469
GBA2	2858.24945302391	-0.486755131869942	0.105035945127088	-4.63417672189262	3.58360766694616e-06	0.000045779543333469
GLB1	2091.21161996882	0.548280181836542	0.118326099932456	4.63363689118055	3.59296980438569e-06	0.0000458289127851437
SLC27A3	715.275759405891	1.036553157937	0.223729429207581	4.63306575987042	3.60290030707492e-06	0.0000459104349542002
XPC	1621.67860866382	-0.34720465817038	0.0749646462733924	-4.63157868982855	3.62888023565291e-06	0.0000461961083580859
UBC	109687.688804473	0.494032048052732	0.106706092225257	4.62983919427794	3.65949811980083e-06	0.0000465402055000552
UCP2	1171.58590590817	-0.737422541723171	0.159354083956988	-4.62757228062137	3.69977124832185e-06	0.0000470063003263771
LRRC70	119.949057548357	1.01542500381395	0.219472648360143	4.6266585444747	3.7161241927068e-06	0.000047167869890208
FAM13B	422.0489129507	0.771493071336983	0.166770641375315	4.62607246080412	3.72664966127686e-06	0.0000472552291359564
SKA2	1461.01296470906	-0.432356705128408	0.0934981490697271	-4.62422742514372	3.75997155685083e-06	0.0000476312021830752
TPP1	4327.5803493006	0.504164346478405	0.109046773927801	4.62337699978368	3.77542648209172e-06	0.0000477803242201891
PLAG1	242.603057225751	0.729286929098544	0.157767390305167	4.62254543025586	3.79059761130717e-06	0.0000478789018635605
PRR14L	788.864499849603	-0.572188338744453	0.1237772405857	-4.62272656941551	3.78728794379658e-06	0.0000478789018635605
C20orf204	194.843172763967	1.35585729744089	0.293409441833856	4.62104180753885	3.81817814813479e-06	0.000048180356943195
SIRT2	2171.12265110632	0.523951764604828	0.113417112245081	4.61968881267785	3.84316009675517e-06	0.0000484484672255666
HK2	472.898418549017	-1.15267343547972	0.249607154986758	-4.61795029690102	3.8754904485662e-06	0.0000488086039794182
ICAM5	47.5368100952398	-1.964997369478	0.4257027531123	-4.61589067750199	3.914129621766e-06	0.0000492474194505805
IL6ST	13858.5225770986	0.665318268748918	0.144228325826694	4.61295147770329	3.96991004312357e-06	0.0000499008460071695
SLC1A1	517.805813330926	1.75369159520522	0.380208571040788	4.6124462433991	3.97957484915522e-06	0.0000499739060437963
NMT2	3075.06773443525	-0.590528689550039	0.128090373795516	-4.61025034162801	4.02184366208583e-06	0.0000504558568516223
NPIPB11	573.667309411813	-0.68879978953905	0.149470263857722	-4.60827305553368	4.060272226399e-06	0.0000508887452375341
CD151	21907.1831360303	0.446320941286383	0.0968593071769814	4.60793035067725	4.06696837799131e-06	0.0000509234689182464
EPB41	379.280101667516	0.848074443113448	0.184058345093309	4.6076391846483	4.07266582063932e-06	0.0000509456326184506
WASHC2A	2702.69241537407	0.383748497052536	0.083295590716443	4.60706855851353	4.08385384096172e-06	0.0000510363699662384
INHBA	2398.33903235163	-0.423785505930487	0.0920171112457609	-4.60550760823857	4.11460941018489e-06	0.00005135801260507
ZSCAN29	303.315827564647	-0.673407286252483	0.146222475663896	-4.60536099662521	4.11750949038489e-06	0.00005135801260507
KRT80	658.373325437193	-1.13871406497893	0.247336137391343	-4.60391302698004	4.14625674570145e-06	0.0000516194993226568
TOM1	1177.8808399743	0.594883300367838	0.129212788093567	4.60390421989088	4.14643218425905e-06	0.0000516194993226568
MCM5	2060.11525981339	-0.439537146601128	0.0955229314208633	-4.60137832940424	4.1970429789859e-06	0.0000521994645478476
CENPO	459.234353075331	-0.531058707179137	0.115535027972662	-4.59651688754339	4.2961216873533e-06	0.000053380546483091
RAMP1	18.6923034890143	-2.96603286328688	0.645716806466225	-4.59339579454174	4.360908284161e-06	0.0000540819333290024
WIPI1	1254.70863947583	0.670426528056045	0.145951669338535	4.59348311050139	4.35908314873425e-06	0.0000540819333290024
BOD1	1584.83183171092	0.377462396377554	0.0823080646048885	4.58597098825642	4.51881351882683e-06	0.0000559866752303931
CNPPD1	1749.03371076294	0.476194417578143	0.103847517112984	4.58551567544993	4.52867294348755e-06	0.0000560552914340845
LIMS1	6464.86515192164	0.520414588255187	0.113647069407595	4.57921696501226	4.66719875000818e-06	0.000057714873389043
UBE2Q1	2812.85081279867	0.323411013536334	0.0706541143715447	4.57738401242469	4.7082668810218e-06	0.0000581672742672521
ZSCAN20	154.067968230214	-0.881817542215703	0.192712715107839	-4.57581401269891	4.74371844740065e-06	0.0000584938362164271
HOXB5	153.9033311662	-1.05335041163784	0.230194606851462	-4.57591264211301	4.74148382811084e-06	0.0000584938362164271
HEXA	712.511422850394	0.775958306657488	0.169656338096695	4.5737065609375	4.79170815552758e-06	0.0000589734707718252
SREBF1	2401.82154223053	-0.432450506201148	0.094548950573344	-4.573826611282	4.78896199232478e-06	0.0000589734707718252
SAFB	4432.54818448396	-0.435680159991357	0.0953151992770404	-4.57094108070867	4.85538794838168e-06	0.0000597005615795329
GNS	9678.63302088782	0.507798979429624	0.111115954012217	4.56999162670909	4.87743701807625e-06	0.0000599148797334139
ACP2	906.709164142975	0.535644241951915	0.117247423786309	4.56849476648767	4.91239333153181e-06	0.0000602871961179098
SERTAD2	1584.12822130814	-0.617987122642018	0.135469447031021	-4.56181918643623	5.07123104881214e-06	0.0000621777024245662
CANX	19385.2353099859	0.336281717333616	0.0737673518688775	4.55867953524157	5.14762487842654e-06	0.0000630547591340407
DSTN	7012.00318052815	0.349198606014972	0.0766177720758899	4.55767110624269	5.17239486222038e-06	0.0000632984020308706
PIGN	637.879100277661	0.517719742059746	0.113621199434365	4.55654177774118	5.20026996462797e-06	0.0000635795494638587
ARID5A	503.797169215196	0.62253885826583	0.1366470899102	4.55581497326391	5.2182856207297e-06	0.0000637397373560317
PIK3CG	94.8173879329055	2.25594219804023	0.495253769655345	4.55512372901306	5.23547526372077e-06	0.0000638895438579359
POGLUT1	731.768005819616	0.50886810887276	0.111734767483031	4.55425039435503	5.25727060542813e-06	0.000064063782153241
PRDX5	7213.41014730913	0.34698165744347	0.0761901117385222	4.5541560384408	5.25963058843676e-06	0.000064063782153241
ZNF37A	578.7980562376	-0.526168107832944	0.115544741663567	-4.55380400922954	5.26844432218561e-06	0.0000641109378493356
BRK1	8725.52778617511	0.336554711331925	0.0739368726970152	4.55191975336971	5.31586125713894e-06	0.0000645735011519421
NREP	400.587812679939	1.37234417677808	0.301488344113586	4.55189795417448	5.31641221324962e-06	0.0000645735011519421
DDX17	10021.5592298107	-0.373681501621303	0.0821019143538512	-4.55143469628215	5.32813359690418e-06	0.00006465533116842
RCN2	1492.34052461365	0.475939090690315	0.104593128597736	4.55038583386078	5.35476348392031e-06	0.000064917749451789
EXT2	4870.80050055176	0.455624299271395	0.100148353688382	4.54949365107988	5.37751563679184e-06	0.0000651327104019269
SLC44A5	98.9088659405302	1.56161349024831	0.343369365770783	4.54791150847968	5.41809070051355e-06	0.000065562940827483
CERS2	2591.43551338912	0.325805873947379	0.0716584113773325	4.54665220293232	5.45059572848176e-06	0.0000658334523183104
PTGS2	1500.97290855057	3.81097266072457	0.838174314924704	4.54675428829732	5.44795377629642e-06	0.0000658334523183104
COA3	930.17261044553	0.488016888104554	0.107349022910337	4.54607666538493	5.46551350986447e-06	0.0000659522244185692
STXBP3	1270.02726288681	0.422083445148865	0.0928496648502305	4.54588011523465	5.47061698553617e-06	0.0000659524568181926
TENM3	640.011438600054	0.573378139061272	0.126137371492576	4.54566424110891	5.47622747016966e-06	0.0000659587954902886
ABI2	1676.20904074968	-0.515332164474832	0.113394771523321	-4.54458488298861	5.50436229280171e-06	0.0000662361666625453
KLHDC3	2875.83881431433	0.403580129013107	0.0889020274490038	4.5396054577564	5.63595869592613e-06	0.0000677568639513937
RASSF9	66.4843570164618	2.44507006724726	0.538717512415717	4.53868680875637	5.66056357891415e-06	0.0000679896580978466
HYLS1	310.499444955144	-0.756065533253752	0.166728096267166	-4.53472180263024	5.76794599593783e-06	0.0000691513821250513
PLD3	6832.74407551656	0.334185222175509	0.0736930776000031	4.53482515670502	5.76512232047625e-06	0.0000691513821250513
BCL2L11	403.038149522816	1.3825396550366	0.305000642788758	4.53290734863841	5.81773375621548e-06	0.0000696838802268026
LTBR	4284.20132004557	0.353646402561144	0.0780846373891765	4.52901382891181	5.92596208762656e-06	0.0000709147418825569
ARL8A	1824.86672990628	0.414545985339664	0.0915764353047593	4.52677573613874	5.98904385359125e-06	0.0000716035731509545
RHBDD2	1409.20909097144	0.460904006458965	0.101828634976845	4.52627108832176	6.00335613239263e-06	0.0000717085964543252
TOP1	4468.08836530324	-0.438243350967017	0.0968480513244043	-4.52506111350726	6.03780558508025e-06	0.0000720537387761371
CD55	4432.21536656686	0.532669119056124	0.117749330713072	4.52375496175106	6.07520562482862e-06	0.000072433425887203
EGFR	720.097113759329	-0.778863265238652	0.172218688240593	-4.52252466439975	6.11063635180859e-06	0.0000727889575350423
CYB561A3	954.291298906689	0.650698441958138	0.14397334951761	4.51957563075624	6.19637095964064e-06	0.000073725032622307
DICER1	921.75332253857	-0.48813271245055	0.108007544394676	-4.51943163032054	6.20058669372009e-06	0.000073725032622307
ADAMTS9	1495.6161238669	0.861618287631577	0.190689331967084	4.51843990821838	6.22969482055584e-06	0.000074003297813416
SNX27	656.811768700751	-0.49657399040155	0.109904296977933	-4.51823999657859	6.23557825960828e-06	0.0000740054173683793
FIS1	2792.18110438251	0.305372428144731	0.0676163857771511	4.51624890379637	6.29446743676185e-06	0.0000746360435006167
RNF5	1934.88501997327	0.472167815593172	0.104604844789303	4.51382358574522	6.36691843751069e-06	0.0000754261789693047
ANO6	4215.72289915763	0.487983322155381	0.108222749474565	4.50906417111559	6.51142128612896e-06	0.0000770676614267015
JRK	546.643507354486	-0.787381879779116	0.174659360029198	-4.50810010781838	6.54107137652189e-06	0.0000773480199601112
MAN1C1	49.8443162116963	3.1600255044952	0.701272673658136	4.50612953162879	6.60207945644985e-06	0.0000779456349043163
ZHX3	768.291396716476	-0.577882365510105	0.128245036870937	-4.50607976425375	6.60362725561545e-06	0.0000779456349043163
ZNF629	889.35155801646	-0.534285622424585	0.118622526229753	-4.50408231392541	6.66603668401684e-06	0.0000786107526046059
BOP1	3099.6431553605	-0.490432227454465	0.108925194289309	-4.50246823661254	6.71687959313969e-06	0.0000791383851791172
APBB1	1523.4352902719	0.591532746539308	0.131469062626125	4.49940643618586	6.81434635271101e-06	0.0000802138846527833
FBXL18	474.538410541931	-0.587027766236783	0.130631926222848	-4.49375419325408	6.99783998603798e-06	0.0000822991661821257
INO80C	781.344288320208	0.52420408312709	0.116669258805166	4.49307802668476	7.02010484431043e-06	0.0000824862319206476
EYA3	702.557508463316	-0.495852956839488	0.11045586588955	-4.48915005867875	7.15079131517412e-06	0.0000839275412709153
ZNF217	608.553021337145	-0.684249862017142	0.152428005191075	-4.48900358670577	7.15570926962938e-06	0.0000839275412709153
AMDHD2	741.952603196468	0.606470036137955	0.135152330957841	4.48730726166414	7.21290138899992e-06	0.0000845219122114788
SSR4	3779.35686270904	0.374148002830503	0.0834210026892867	4.48505760862249	7.28942373619317e-06	0.0000853415204926875
TMEM106B	797.656545869902	0.500401023207794	0.111579187623304	4.48471649477473	7.30109435384911e-06	0.0000854010784112991
XXYLT1	1410.35892674639	0.612408947890445	0.136650530929789	4.48157020483953	7.40958499316367e-06	0.0000865920148930803
GJC1	891.674767492946	-0.49905793675973	0.111523726114815	-4.47490371910589	7.64457528222746e-06	0.0000892578132862778
TMED1	556.718027191314	0.540852740969856	0.120917140478462	4.47292037199801	7.71585157000897e-06	0.0000900090166961837
IER2	2934.97193166831	0.889713975745503	0.198948844017876	4.47207411602533	7.74645678982273e-06	0.0000902848494856967
RNF139	705.434073215723	0.57179258317285	0.127864647085951	4.47185829863112	7.75428047533281e-06	0.0000902949069353835
C21orf58	190.614307723771	-0.782354037898468	0.174995638103889	-4.47070593516173	7.79618330656768e-06	0.000090701425876947
SLC7A5	1466.04080967532	-0.496267183988444	0.111023019728597	-4.46994853140908	7.82384222059205e-06	0.0000909416498974194
CPNE8	509.092442098685	0.658845946413513	0.147470176212527	4.46765551743842	7.90815173237265e-06	0.0000918393413360233
RBM14	1402.58424352076	-0.47533475668417	0.106410299820706	-4.46699950554668	7.93243131158037e-06	0.0000920086305346333
PTPRA	2638.85596309649	0.349719916581796	0.0782917893218224	4.46687857834306	7.93691470615592e-06	0.0000920086305346333
IL1RAPL1	18.3161225681821	7.71485304777213	1.72958074080597	4.46053362283456	8.17558306367466e-06	0.0000946907709839175
CDC7	272.695544847856	-0.895064005379641	0.200793974435176	-4.45762383008462	8.28731652008217e-06	0.0000958992594991132
UFC1	1886.68336792779	0.344185259442934	0.0772312113753952	4.45655653088184	8.32866455967501e-06	0.0000962918330375261
CXCL2	772.301269177982	3.98842271796751	0.894999033278225	4.45634304582275	8.33695877608194e-06	0.0000963018960314648
LYSMD2	206.363261245203	0.86181533385358	0.19351805667382	4.45341043965832	8.45169709704524e-06	0.0000975404045755079
EIF3K	3422.43237579169	0.305345158989017	0.0685771898647264	4.45257613488295	8.48461407717148e-06	0.0000978332567191719
DAP	4381.41723847173	0.770506779415435	0.173122184395387	4.45065305816443	8.56095523453951e-06	0.0000985636700639423
SRGAP1	526.466547221668	-0.790474393764633	0.17761083272418	-4.45059786973804	8.56315573250562e-06	0.0000985636700639423
ATP5F1E	4412.89994438292	0.271697745926517	0.0610931316221075	4.44727154612253	8.6967871676273e-06	0.000100013052427714
MAPK3	3135.79316031588	0.430839860834988	0.0969435758285909	4.44423322693161	8.82058795826221e-06	0.000101346914964196
SYTL3	160.586181465647	-1.28991709366466	0.290309604893809	-4.44324635465123	8.86116058626674e-06	0.000101722986836329
MTMR14	1269.40333679315	0.437805144386295	0.0985423490067173	4.44281213913879	8.87906864128168e-06	0.000101764063661664
RARB	140.701152714297	3.22695728130347	0.726337532766184	4.44277919800444	8.88042862049053e-06	0.000101764063661664
NCOA4	4664.17109855046	0.312427897416482	0.0703345779148418	4.44202420315591	8.91165330220698e-06	0.000102031744603909
OXSR1	1670.47851178508	-0.369904217204652	0.0833309867795496	-4.43897560199576	9.03880611466688e-06	0.000103396290052433
EMP1	16999.2747677874	0.547645484722351	0.123398676621235	4.43801748703771	9.07912446152979e-06	0.000103765993405255
HS3ST1	659.748216417978	1.16085058546088	0.261686197072359	4.43604056479865	9.16285888546896e-06	0.000104562565795758
MAPRE2	1835.39451537509	0.81487136414786	0.18369542598616	4.43599158647127	9.16494274666792e-06	0.000104562565795758
PRKCH	2719.96906838314	0.313058297416692	0.0705796501936867	4.43553200614608	9.18451839712727e-06	0.000104693824822087
YIPF5	2565.98182058874	-0.330419364305824	0.0745434001819144	-4.43257704236022	9.31134142434087e-06	0.000106046287055794
CTSS	353.199851607276	1.45549739851923	0.328425012324701	4.43174954372916	9.34715532781141e-06	0.000106360788519622
ETV1	339.311288323966	0.7191607573889	0.162395954196541	4.42844011075873	9.49170663081285e-06	0.000107910971441634
WDR27	462.133367424824	-0.737760997629534	0.166653989567089	-4.42690270749587	9.55958237784491e-06	0.000108587480390021
FCHO2	871.085665537105	0.444653388988535	0.100526092510087	4.42326343226675	9.72210771663428e-06	0.000110336991513718
TBRG4	1411.2032203999	-0.341335262934511	0.0771724751672991	-4.4230182094658	9.73315344523415e-06	0.000110365792387743
PCSK5	49.7578944870834	1.90576245575519	0.430941766066058	4.42232015047496	9.76466223599698e-06	0.00011062637425795
PSG4	349.450109177659	6.4421339934726	1.457393534395	4.4203119071383	9.85585403656465e-06	0.000111562075534308
PRRC2A	8571.65348733902	-0.549081544835213	0.124255277949857	-4.41897965136574	9.91679830071452e-06	0.000112154060642431
KPNB1	10410.2640615627	-0.356663203310458	0.0807236322091386	-4.41832451724193	9.94689938278816e-06	0.000112396497206906
LMF1	181.991220960504	1.01173940121984	0.229019170429497	4.41770616548147	9.97539048770369e-06	0.000112620335427757
TMEM185A	674.776246461809	0.498126354982381	0.112797112094229	4.41612684699104	1.00485131865437e-05	0.000113347228744213
MCM3	2569.81399400647	-0.446242074554324	0.101103667617003	-4.41370807876882	1.01614958089009e-05	0.000114422676764811
MIS18A	611.247761718708	-0.659498352799288	0.149419928111807	-4.41372420086965	1.01607387317409e-05	0.000114422676764811
PRICKLE1	290.009634995024	1.31799501390806	0.298853007891421	4.41017817825315	1.03285598795458e-05	0.000116203017135706
GALC	583.663412771233	0.545503390310494	0.123703381015605	4.40976944875647	1.03480729222144e-05	0.000116321665465308
SLC6A17	89.4534665363147	-1.77437103270134	0.402407068911674	-4.40939329793633	1.03660617389321e-05	0.000116422989504266
TPPP3	18.2139179109576	3.93958521760037	0.893503366736087	4.40914423410785	1.03779892507759e-05	0.000116456121592616
SCAF4	1093.54809595559	-0.525238146812197	0.119264999853713	-4.4039588098473	1.06293133516284e-05	0.000119173252201663
SRPX2	1260.10995606361	1.33502052376827	0.303198582046299	4.40312258308785	1.06703833935677e-05	0.000119530408792193
ERG	6401.39899281468	0.343853515765283	0.0781359760714787	4.40070673015879	1.07898873831696e-05	0.00012076481374847
CSRP1	11632.9400538606	-0.494633727728555	0.112407828378285	-4.40034946733396	1.0807668054109e-05	0.00012085954310164
OAS1	1401.12324219079	-0.917469338492355	0.208516309759288	-4.39998837285911	1.08256678495005e-05	0.000120956557574264
GTF2IRD1	478.336107063872	0.535207229210625	0.121661568868692	4.39914785077503	1.08676770187052e-05	0.000121321433981621
AEBP1	5409.10807005456	-0.809511324481333	0.184063151559665	-4.39800860531787	1.09248648506194e-05	0.000121854984387133
FILIP1	36.0603160512181	2.67636736409736	0.608610504399494	4.39750438868631	1.09502671327439e-05	0.000122033389386558
SGSM1	39.4509020404026	3.45637606884	0.786305289575154	4.39571768709264	1.1040735347345e-05	0.000122935981910523
PCDH7	81.0761245671821	7.97386106062171	1.81434112866575	4.39490729424494	1.10820037694491e-05	0.00012328966800797
DNMT3A	1108.77146369715	0.592368559417886	0.134792426689802	4.39467241569221	1.10939922186236e-05	0.000123317281113955
KIF21B	439.720466971873	-0.827269808798024	0.18837051319999	-4.39171606396658	1.12459501990733e-05	0.000124899371560256
NOP56	3310.95909574872	-0.398382043610613	0.0907397793170293	-4.39037924280964	1.13153140147881e-05	0.000125562235585827
ANXA6	3228.59093003354	2.19293480213749	0.499754225411145	4.38802653511009	1.14383822913172e-05	0.000126777130516347
CHST1	304.879880896804	2.14039091459039	0.487792447040641	4.38791319458881	1.14443431879927e-05	0.000126777130516347
PSAT1	1118.73680200214	-0.561504493527311	0.128077105828998	-4.38411291302135	1.1645936041398e-05	0.000128900240895064
SCML1	386.68341891534	-0.641569338834335	0.14644734629924	-4.38088743187876	1.18196926202088e-05	0.00013071189485878
ZNF786	175.499782068449	-0.926033477336805	0.211404083543279	-4.38039541060817	1.18464143324511e-05	0.000130895814923813
RTKN	146.982730191706	2.37872716460007	0.543294413292195	4.37833908540624	1.19587188590418e-05	0.000132024256203821
ATP1A1	10693.7225220748	0.382679245768059	0.087410491643522	4.37795553568905	1.19797782451017e-05	0.000132144288601581
MERTK	519.278073299847	0.900866784340439	0.205964200637013	4.37389984062379	1.22046391836069e-05	0.00013451026294796
PLEKHG1	954.738877524827	0.928615658082933	0.212329723263025	4.37346050195998	1.2229237930718e-05	0.000134666956228586
DGCR6L	1169.68203381013	0.421202911121939	0.096323188618603	4.37280905213505	1.2265799977771e-05	0.000134955010442447
PHLDB2	2127.60327019117	-0.404260815369183	0.0924930826064101	-4.37071404668663	1.23840887845476e-05	0.00013614101670606
ERG28	1125.07525046148	0.362970913186565	0.0830501430744381	4.37050316531343	1.23960557494595e-05	0.000136157184743428
NOLC1	2394.83629650754	-0.460716327033607	0.105455884258121	-4.3688062574671	1.24927532842465e-05	0.000137103211170258
SNCAIP	493.864856944801	1.95293793553253	0.447167031881815	4.36735670631614	1.25759249579417e-05	0.000137899322531208
CLDN7	1171.35376682017	-1.23791482135165	0.283621213297389	-4.36467641809869	1.27311069598112e-05	0.000139483040103607
MTHFD1L	2964.88734147074	-0.315669719710663	0.0723459978843511	-4.36333354908281	1.28095410921854e-05	0.000140223938436986
PAICS	2042.70689441847	-0.504132834292835	0.115607524704028	-4.36072682624671	1.29631123138614e-05	0.000141737474102451
TBL1X	1182.62092579377	-0.449211849510851	0.103015676665222	-4.36061640376048	1.29696563181937e-05	0.000141737474102451
FAM32A	1678.78547126834	0.369321431595209	0.0847068543464639	4.35999464794936	1.30065625162552e-05	0.000142021152323959
ASRGL1	156.248259527351	2.72995117598631	0.626398436219441	4.35817048404948	1.31154203809464e-05	0.000143089346662436
SURF6	1169.47213630873	-0.376871438104544	0.0864854839106112	-4.35762651792603	1.31480497067177e-05	0.000143324790584489
NR1H2	2784.64099601077	0.399550569281546	0.0917413848717849	4.35518353946745	1.32955469171996e-05	0.000144810944256854
ZGRF1	114.208876793585	-0.951589703370981	0.218669066368892	-4.35173442303752	1.35064805704298e-05	0.000146984954664107
LRMDA	145.290050723538	1.09553540246169	0.252097591204271	4.34567977118828	1.3884500429975e-05	0.000150972120350072
SPC25	357.80717501727	-0.583339932920231	0.134253624484461	-4.34505910108779	1.39238170034441e-05	0.000151272825936915
IFIT1	51.5148498218668	2.543365661415	0.585558392924239	4.34348767287513	1.40238350173955e-05	0.000152231956356196
DRAXIN	135.589871620217	-1.58567153739679	0.365232493061119	-4.34154016283385	1.41487408505619e-05	0.000153459419994556
TACSTD2	2419.55465984393	1.16619451236488	0.268691871945346	4.34026717638146	1.42309579870121e-05	0.000154222211368021
NDUFA4	2617.07188050072	0.362412194518851	0.0835154498672894	4.33946287896124	1.42831390319034e-05	0.000154658497096703
ACBD6	1513.94474126204	0.348020104780458	0.0802215856252947	4.33823517782381	1.43631415656411e-05	0.000155309421290689
ZBTB38	2850.75223172758	-0.498333969677693	0.114871850355772	-4.33817308709046	1.43671990093144e-05	0.000155309421290689
TGM2	68939.8906643743	-0.394814565639896	0.0910273648243462	-4.33731731553212	1.44232325932242e-05	0.000155785323230061
NT5DC2	3520.78089676942	0.643264487336783	0.148368674341115	4.33558155178938	1.45375263684334e-05	0.000156758763134927
TRAPPC6A	357.628163655098	1.23954272999383	0.285895124898998	4.33565535764815	1.45326489876383e-05	0.000156758763134927
MYO7B	95.7300503409157	-1.13641050859156	0.262204052109687	-4.33406920849631	1.46378123239358e-05	0.000157709054373834
SH3D21	275.924931159844	-0.849131361929309	0.195943429425008	-4.33355364056385	1.46721510056708e-05	0.000157947836386358
PXDC1	2478.75265140853	0.436054095098068	0.10064502483052	4.33259463974854	1.47362283449798e-05	0.000158506097919634
MYCBP	231.476332828282	-0.833522557127547	0.192458183931406	-4.330928101372	1.48482163337058e-05	0.000159578344888841
BMPR1A	183.261250532052	-0.845085184335565	0.195175117402507	-4.32988177787416	1.4918941334877e-05	0.000160205717711941
GDE1	1289.67299157727	0.577437249731054	0.133384777475443	4.32910906821706	1.49713778095876e-05	0.00016063582543091
UBE2S	5091.5668038117	-0.53064799543512	0.122588543460137	-4.32869157636803	1.49997820963415e-05	0.000160807581284084
SMTN	6630.33312780885	-0.383478066912999	0.0886567041356365	-4.32542660650134	1.52236950598529e-05	0.000163073304968136
ENPP1	55.6219336889674	2.10436116883085	0.486608898836568	4.32454312665091	1.52848301457769e-05	0.000163593083045394
FBL	7346.82608445586	-0.428861928337999	0.0991967996449704	-4.32334440095764	1.53681539687923e-05	0.000164349293720671
CHAF1B	376.424210220132	-0.574676620517266	0.132981049150409	-4.3214926050649	1.54977246839875e-05	0.000165598422241093
PLVAP	2976.80114150395	0.674945839936948	0.156254210795369	4.3195369680044	1.56356916131635e-05	0.000166935137124245
FBLN2	144.663590022507	6.28235156692825	1.45462636986933	4.31887644625376	1.56825542645188e-05	0.000167297774604718
PRDX1	11049.6945029769	0.327177114650667	0.0757908782731645	4.31684025974023	1.58278615306902e-05	0.000168709137038713
CMTM6	3096.99562526782	0.364661097525642	0.0844969816728008	4.31567010213129	1.59119466209929e-05	0.00016946615071225
TRPM3	29.2008462082127	-2.17806081428542	0.504736150243071	-4.31524631876775	1.59425037087773e-05	0.000169652303617932
ELOVL4	35.8972700074234	4.25857198815009	0.986979010932449	4.31475435746785	1.59780469564635e-05	0.000169891168130528
MCTP1	518.335399686676	2.87876799339705	0.66727681876776	4.3142035095917	1.60179342812657e-05	0.000170175793199491
HIVEP2	307.479857794669	0.84006080271987	0.19475991953699	4.31331459120017	1.60825017928022e-05	0.000170721942108208
FMNL1	113.23237218205	-0.981121610415547	0.227643807465406	-4.30989808745246	1.6332979739563e-05	0.000173239094997229
SELENOF	3986.02550914012	0.430593874617581	0.0999133866975884	4.3096714949807	1.63497229799201e-05	0.0001732750053068
TMC6	945.147684735805	-0.587350484644139	0.136292361877411	-4.30948936942215	1.63631923541287e-05	0.00017327618874919
HNRNPM	10298.4586469507	-0.359141840892561	0.083343381026249	-4.30918252259828	1.63859096036227e-05	0.000173375219721202
SLC35E4	1087.99577073038	0.62469457079597	0.145026363626961	4.30745524588081	1.65143495691425e-05	0.000174591803268881
CREB3	1418.49926972235	0.417713928665623	0.0970287478121189	4.30505327631828	1.66945553804718e-05	0.000176353234849739
KMT2D	2629.42030042636	-0.729881519806682	0.169627736111685	-4.30284301693515	1.68620326812775e-05	0.000177865269586037
TOB2	2223.50182695139	-0.491427590855467	0.114211049196977	-4.30280252489332	1.68651157563079e-05	0.000177865269586037
SETD1B	845.395231767939	-0.607123382135037	0.141132320896575	-4.3018025798637	1.69414225014138e-05	0.000178524884393453
ELK3	5394.7294837008	0.666824544971184	0.155022977492642	4.30145618253805	1.6967933052382e-05	0.000178659113275567
BRCA2	230.236120908886	-0.794099999103524	0.184624982662496	-4.30115138077049	1.69912928969912e-05	0.000178759976853017
ANO8	375.466162463334	0.748679209813382	0.1743902518614	4.29312534285695	1.76175481423434e-05	0.000185198407214326
ARL8B	1947.21214243205	0.476439859852705	0.110992038473579	4.29255887543788	1.76625695021021e-05	0.000185521337312768
HES7	51.644225599784	-1.48793160680744	0.346805454786465	-4.29039274403451	1.78357411194756e-05	0.000187188700486924
LMAN2	5921.12111020112	0.313710428728422	0.0731504271721132	4.28856591623591	1.79830433081968e-05	0.000188582083907785
HMMR	469.678445559939	-0.533867772589077	0.124498545628919	-4.2881446517482	1.8017175104998e-05	0.000188693440217491
WWOX	140.635390841235	0.897377539533555	0.209272776115998	4.28807586055123	1.80227545813654e-05	0.000188693440217491
KIF26A	83.0515718193957	2.17818551849127	0.508247051345938	4.28568254891594	1.82178979911373e-05	0.000190582719952446
COMMD9	691.60200211018	0.474017404064108	0.110609995753173	4.28548433472396	1.82341497226873e-05	0.000190599025143191
CDK5RAP2	1194.27811636031	-0.399143352266689	0.0931485176616666	-4.28502097818083	1.8272194573418e-05	0.000190842921100144
DDX11	791.876927002876	-0.51542134918834	0.12037126347001	-4.2819302076758	1.85279099324487e-05	0.000193358043156657
ZNF141	137.794768639168	-1.20724471521499	0.282127824154199	-4.2790700237888	1.87675817135131e-05	0.000195701824748948
NR2F2	11767.6955878403	0.416308745984444	0.0973313757951091	4.27723067287994	1.89232689632266e-05	0.000197166783125281
LY96	356.757547567031	0.720726871411378	0.168515169874203	4.27692576252573	1.89491959079809e-05	0.000197278466547615
PDXK	1880.24942690244	-0.364997582809347	0.0854284887044037	-4.27255109325763	1.93249254520206e-05	0.000201028815528156
KCTD21	209.257889406862	-0.772540613009139	0.180832503892522	-4.27213358428251	1.93611528456655e-05	0.000201244290636196
MCM4	1957.6075018345	-0.556200140277604	0.130230562233537	-4.27088796007955	1.94696208191263e-05	0.000202209704776386
NDFIP1	3109.8034803448	0.306502974082398	0.0719419859929727	4.26041858383416	2.04044401355512e-05	0.000211749117950697
MAP4K2	1654.85116975631	0.486599753490332	0.114224556610471	4.26002751010658	2.04401743970511e-05	0.000211950393508031
APBA1	1121.61814318625	-0.728779066276454	0.171084790323522	-4.25975368645178	2.04652304223331e-05	0.000212040710094653
ECSCR	610.97719558938	0.450821508018574	0.105876348202746	4.25800016407139	2.06263797800349e-05	0.000213539823229539
CAP2	80.6004401709048	3.45718379616882	0.812795151178569	4.25345032036158	2.10501655969001e-05	0.000217753387657886
TOLLIP	2415.62612116433	0.379748553307688	0.0892860344733949	4.25316854474978	2.10766817598496e-05	0.0002178539568038
SRSF11	4335.40613503247	-0.255061621828519	0.0599783539027667	-4.25256121970285	2.11339415411844e-05	0.000218271886681723
PTHLH	155.996725423692	2.21245940657423	0.520671836972047	4.24923963516201	2.14497360681513e-05	0.000221357180808321
KBTBD2	1070.23925667185	0.429585835417668	0.1011228293159	4.24815878198657	2.15534615964416e-05	0.000222250797956312
SGO2	447.663415187255	-0.568453340843105	0.133833485568441	-4.24746720470344	2.16200800459754e-05	0.000222760665890702
SAT2	1258.31539491482	0.637622779757424	0.150159835438975	4.24629381014841	2.17335597540709e-05	0.000223752172325244
WIPF1	1050.3614088167	0.804405459907785	0.189481920434224	4.24528872234552	2.18312130185811e-05	0.000224579298395745
PPFIBP2	45.86046236797	3.71296830929631	0.874710783521162	4.24479539894284	2.18792964664534e-05	0.000224717524752838
TCEAL1	403.268873725639	0.527738391022322	0.124320809085485	4.24497230113297	2.18620425099435e-05	0.000224717524752838
TBC1D15	1121.9482895772	0.693509004617938	0.163399086298342	4.2442648874529	2.1931117062335e-05	0.000225071558965672
GTF2H2	752.943016071939	-0.651367986915544	0.153507712882931	-4.24322644564637	2.20328908573967e-05	0.000225937280792213
TFEC	206.241454173055	1.81555660145569	0.427954355015078	4.24240711697331	2.21135072971244e-05	0.000226584847281435
MTMR4	503.509949472951	-0.469873519137704	0.110770164466411	-4.2418779587547	2.2165722043154e-05	0.000226940604849087
GIMAP8	2406.55192441304	0.804583248237289	0.189730491011629	4.24066392253195	2.22859610135318e-05	0.000227879858299434
BCL9L	2189.11450469547	-0.670074067948719	0.158014083501512	-4.24059712337165	2.22925948336403e-05	0.000227879858299434
NUP58	1190.91073073931	-0.43554732884438	0.102713410635425	-4.24041345867023	2.23108442520023e-05	0.00022788682806061
PHLPP2	336.41249944094	-0.715340161926788	0.168735824288547	-4.23940893964236	2.24109077814203e-05	0.000228728792872214
GINM1	1719.17439823356	0.330527518196095	0.0780123194273064	4.23686310857721	2.26664231225366e-05	0.000231137466166688
PLPPR3	54.252659766365	-1.45563590471734	0.3435774880339	-4.23670337962804	2.26825465949887e-05	0.000231137466166688
GNL3	2334.40215911321	-0.357686567002124	0.0844513187292103	-4.2354171892689	2.28127765334704e-05	0.000231791546038879
HDDC2	408.502543032469	-0.726474450575585	0.171525699007272	-4.23536796398529	2.2817774825075e-05	0.000231791546038879
PHC1	557.384940722626	0.631084093619603	0.149015824968524	4.23501392387623	2.28537544591478e-05	0.000231791546038879
DHRS7	919.089660798885	0.61978855436809	0.146348711272164	4.23501204062857	2.28539459901115e-05	0.000231791546038879
ZNF296	58.8263545308654	-1.65887120634015	0.391695003800834	-4.23510943525754	2.28440427174831e-05	0.000231791546038879
HMGXB4	974.573879975411	-0.42391491001267	0.100084810213452	-4.23555691526598	2.27985945555739e-05	0.000231791546038879
NOP16	586.861137735456	-0.509729398545477	0.120463675085651	-4.23139505069106	2.32246353733662e-05	0.000235367164111958
IFT52	628.928350433926	0.484639237108975	0.114539747910325	4.23118826390649	2.3246000022534e-05	0.000235399775403834
FOXRED2	376.51168367027	0.570599161022877	0.134897812619207	4.22986221899371	2.33834485217956e-05	0.000236606937772802
NCEH1	2157.00863659603	-0.513891364116896	0.121497464013673	-4.22964683492542	2.34058465981563e-05	0.000236648980569979
PIMREG	409.254720187617	-0.818400896013597	0.193702217271615	-4.22504660783521	2.38891330757709e-05	0.000241347222943069
LAPTM4B	950.098555763476	2.60336653590876	0.616232262964931	4.22465147050718	2.39310849330028e-05	0.000241582905642734
FMNL2	3130.15552113059	0.629563455525613	0.149123625329354	4.22175529957215	2.42407189998703e-05	0.000244518356816733
ACER3	1698.95856677947	-0.525755074145537	0.124554187029472	-4.22109514488769	2.43118286430697e-05	0.000245045098024786
RAD51	399.921879745936	-0.685336117995794	0.162413026845715	-4.21971150532667	2.44615140528446e-05	0.00024636239153222
IFI44L	50.3033171316179	5.26284098533745	1.24731249682688	4.21934438941799	2.4501376455767e-05	0.000246572424658037
IER3	1312.84348487047	1.00169762197817	0.237512308275095	4.21745563104868	2.47074415364019e-05	0.000248453435356749
EMC7	1786.76690122074	0.389058701200118	0.0922902471618988	4.21559929856529	2.49115746792225e-05	0.000250312119859701
CSDE1	15644.3018005659	0.285370204847797	0.0677039989048279	4.21496823620336	2.49813346438668e-05	0.000250818787151889
PARP6	542.8641626617	0.522605886333777	0.124060125566792	4.21252101709678	2.525362087096e-05	0.000253356511939747
LONP2	1108.85596071422	-0.352102421261677	0.0836624227525366	-4.20860895103592	2.5694762848927e-05	0.000257583047663277
ARSG	143.828246916602	0.818401685509082	0.194476127433163	4.20823725930242	2.57370556271468e-05	0.000257611857735579
BST2	572.299444108354	6.76604741821022	1.60781135345781	4.20823463129487	2.57373548894011e-05	0.000257611857735579
PDZD2	206.705076090043	-0.949935611901934	0.225856686893772	-4.20592201615319	2.60019889308354e-05	0.000260059984896528
DDIT3	129.630060107578	0.932054688668126	0.221618719124716	4.20566769968386	2.60312479598875e-05	0.000260152040474315
UFM1	1429.14534347471	0.439678431920875	0.10461719478825	4.2027358199654	2.63708290325254e-05	0.000263342874680461
MEX3A	902.200905972102	-0.56102713843347	0.133509462592147	-4.20215262304912	2.64388775088358e-05	0.000263819322342014
SLC43A3	922.109059456461	0.459379539252727	0.109337839237788	4.20146897410023	2.6518859524917e-05	0.000264414024409857
PPP1R9A	45.8545551680109	2.49726238121299	0.594439402973245	4.20103776553552	2.65694261107201e-05	0.000264714743093902
POC1A	378.948451811994	-0.552338400783215	0.131495592082307	-4.20043282087728	2.66405208012714e-05	0.000265219367485873
CCDC47	3422.29986981112	0.543588285958696	0.129427867216566	4.19993234570677	2.66994746682054e-05	0.000265602442788313
CLK2	963.023536914806	-0.688037440060419	0.163898445307773	-4.19794976559055	2.69342356787135e-05	0.000267118429070544
FAM78A	261.318444071738	2.23288222775245	0.531851416808898	4.19831960051873	2.68902944346831e-05	0.000267118429070544
RNF26	961.258790041989	-0.472201545050887	0.11248104454432	-4.19805440964616	2.69217956696635e-05	0.000267118429070544
THRA	1650.12800550458	0.439786882356681	0.104757531891266	4.19814092998258	2.69115143214738e-05	0.000267118429070544
HOXA3	393.791905344808	-0.650994513562478	0.155104717098923	-4.1971290476439	2.70319917551151e-05	0.000267883114627466
SLC25A6	53511.8749368813	0.35294403062338	0.0841089272891488	4.19627311866709	2.71343011846916e-05	0.00026869172134948
RGS10	684.834054489168	-0.483322875611837	0.115213176023136	-4.19503126547591	2.72833950963188e-05	0.00026996201463726
DGCR8	1377.35610843722	-0.379607058397669	0.0904978442117392	-4.19465305172901	2.73289570564741e-05	0.000270206730896785
STK35	749.419795639888	-0.434795211564421	0.103675656510153	-4.19380234666605	2.74317027480925e-05	0.000271016030501337
FEN1	1177.89265059364	-0.507676860586683	0.121075970630324	-4.19304390411828	2.75236148421545e-05	0.00027171714743716
YPEL2	1617.79357280314	0.612455408697854	0.14607362453027	4.19278573162906	2.75549683000853e-05	0.000271819808964796
DGLUCY	863.300046703384	0.433926639230092	0.103572643716107	4.18958736265811	2.79462175845814e-05	0.000275469859048017
DCAF15	947.899879416427	-0.439549487217301	0.105064311187587	-4.18362317564246	2.8689952455903e-05	0.000282532066368423
LRCH2	104.451628089886	1.25698551980444	0.300463067626505	4.18349426348449	2.87062336936156e-05	0.000282532066368423
FBXL5	1604.13435239581	0.380809309351631	0.0910742183885759	4.18130746647615	2.89837617171475e-05	0.000285047275962728
KCTD12	12744.7203496868	1.0068244190829	0.240807892674192	4.181027490013	2.90194773603962e-05	0.00028518231842353
NKTR	1614.29327491241	-0.567622471865006	0.135850726844533	-4.17828071331991	2.93720999347914e-05	0.000288210953369224
CEP57L1	343.561115467894	-0.582577504631294	0.13942570519884	-4.17840816225715	2.93556487317259e-05	0.000288210953369224
NEDD9	2950.63683672432	0.569107882347987	0.136229962973377	4.1775529400915	2.94662094617409e-05	0.000288915849688362
CASP7	1195.94102685061	0.510662913870859	0.122290594528928	4.17581512166137	2.96920901831405e-05	0.000290910720434817
SLC43A1	316.874420505975	0.81133715919956	0.194403393992777	4.1734721937504	2.99992289084449e-05	0.000293698111245545
SLC41A2	74.1297172011404	2.52350513571101	0.605264344101076	4.16926118365499	3.05588633812851e-05	0.000298951414616916
MT1M	123.618601148164	-1.18704828896892	0.284987695912677	-4.16526153933553	3.10995835644761e-05	0.000304011905047765
BCL6B	3094.75584910269	0.761486135324774	0.182943278927416	4.16241656861796	3.14897212264564e-05	0.000307593873305416
IRAK2	795.469769191664	0.779372796098627	0.187392718892202	4.15903457031841	3.195955318444e-05	0.000311948324987626
OSBPL10	764.82585916771	0.476384548345009	0.114547509981313	4.15883809628622	3.19870513284308e-05	0.000311981977317597
KLHL8	415.918788619254	-0.531939736259535	0.12792020504049	-4.15837151051439	3.20524439207355e-05	0.000312384900480677
PPIF	1055.61621965539	-0.470285446237618	0.11310743264562	-4.15786509548921	3.212356236602e-05	0.000312753330819928
PRDX2	3291.97654171952	0.323298110487442	0.0777577783238569	4.1577591008442	3.2138466696189e-05	0.000312753330819928
AIFM2	531.233800930553	-0.627996818372693	0.151085972054829	-4.15655278800334	3.23085546855759e-05	0.000314172842114911
PCDHGB6	153.062731171953	1.11845721304014	0.269259247976141	4.15383026375847	3.26955743102717e-05	0.000317698119814865
SACS	1844.70921965417	-0.836395622022974	0.201370638209061	-4.15351329002909	3.27409187824682e-05	0.000317900597639355
WDR76	463.697486055311	-0.569457769425381	0.137157608025735	-4.1518496685837	3.29798883387168e-05	0.000319981384839068
TMEM150C	154.619638373623	1.14216720928291	0.275204300980434	4.15025203172284	3.32109385211184e-05	0.000321982282881874
B3GNT7	81.7614044473033	3.51274736830203	0.846642632934654	4.149031990187	3.33884154647886e-05	0.000323461184024823
GPC5	29.3068029397574	3.40432112676302	0.820902041137669	4.14704916806523	3.36787757983082e-05	0.000326030656459443
PLXNA1	2043.61180948712	-0.465854876011994	0.112342497358867	-4.14673776143559	3.37245948892344e-05	0.00032605499871311
CCL14	23.7242700372252	2.34531478983719	0.5655871391284	4.14669045242338	3.37315609214457e-05	0.00032605499871311
TRPS1	49.5867002232207	1.90134572460677	0.458561681332601	4.14632491550836	3.37854306287163e-05	0.000326332543645352
ZNF714	168.157013862667	-0.748722060521668	0.18059179780347	-4.14593613679215	3.38428151835283e-05	0.00032664360011959
ZNF469	629.166536333182	-0.702606624817095	0.169540897724764	-4.14417190333461	3.41043849872219e-05	0.000328923481081221
SH2D5	144.834768191991	-0.988392758361974	0.238541210273895	-4.14348848665223	3.42062251597965e-05	0.000329171478318161
CMTM8	152.243602300837	1.00878170870823	0.243454895108989	4.14360823698625	3.41883595710153e-05	0.000329171478318161
CHD2	2981.89134378047	-0.360493748959894	0.0869991585388479	-4.14364638709605	3.41826698062085e-05	0.000329171478318161
PLEKHA6	419.396876146585	-0.769277168931195	0.185697497240894	-4.14263617098327	3.4333638780086e-05	0.000330029646490186
SUV39H1	286.776262295258	-0.652326278949742	0.157469675947645	-4.1425517327325	3.43462860593394e-05	0.000330029646490186
SEMA6D	30.0501975376216	5.29194677574281	1.27812582460023	4.14039578411463	3.46707098666219e-05	0.000332900405914004
RBM5	1692.70590746855	-0.333806944448604	0.0807398984394379	-4.13434932295572	3.55961700440575e-05	0.000341029185976008
EXOC4	2048.53580963597	0.386955588686872	0.0935931145947761	4.13444504290991	3.55813382861876e-05	0.000341029185976008
HNRNPA1	49778.0408950308	-0.298938354195406	0.0723011825006576	-4.13462607188598	3.55533039817755e-05	0.000341029185976008
HNRNPD	13580.8158668381	-0.356287898610726	0.0861885910054618	-4.13381741660156	3.56786956738894e-05	0.000341567557403464
TDP1	734.03655211086	-0.415644465494649	0.100562137291775	-4.13321033828746	3.57731062863392e-05	0.000342218830933917
ALG5	681.674283099784	0.540392267658441	0.130770621981254	4.1323674956284	3.59045754835927e-05	0.000343223399538073
TRIB3	1108.84923591939	0.354496849943515	0.0858197949826269	4.1307119180986	3.61641544022279e-05	0.000345450228943815
NLGN2	1432.05353243749	-0.507007192549859	0.12277202122978	-4.12966396961848	3.6329382699733e-05	0.000346773180559924
JKAMP	916.728385920499	0.377488733913346	0.0914144168344674	4.12942232729986	3.63675836071035e-05	0.000346882569523049
BBS9	306.100204393314	0.822718386276041	0.199283425091755	4.12838341120062	3.65322593642914e-05	0.000348197258246575
MGA	617.136211078669	-0.433665690214027	0.105161044684624	-4.12382447810956	3.7263289603969e-05	0.000354904106272163
PRSS23	24347.1927703064	0.316058931141019	0.0766727626453072	4.12218003155992	3.75303703667421e-05	0.0003571855938352
SLC7A1	2715.69725794135	-0.372757427580152	0.0904645427811674	-4.12048097652854	3.78082285354286e-05	0.000359566232083269
CCNL2	3904.20648104491	-0.467642939953202	0.113510699960519	-4.11981372783231	3.79178814390355e-05	0.000360344877675581
CD248	29.0351364988802	-2.05288531523072	0.498778924088477	-4.11582209288891	3.85801813785981e-05	0.000366370507205837
SLC24A1	1003.46048805829	-0.966571003588638	0.234878639820712	-4.11519329440276	3.86855087406843e-05	0.000367101989308088
P3H4	1850.32411213447	0.478072485940244	0.116197093691753	4.11432395382	3.88315778898604e-05	0.00036821873420122
MZT1	1025.52394320628	-0.424601844380832	0.103225927780501	-4.11332553274507	3.89999813560373e-05	0.00036954547710045
STMN3	110.07653278627	-1.5936056433137	0.387758710670203	-4.10978683253641	3.96024525596953e-05	0.000374980302630925
SESN2	931.70471372631	-0.471817281983226	0.114872992201622	-4.10729513474417	4.003195745052e-05	0.000378770643361156
HS2ST1	1052.62468353733	0.439651278470693	0.107050038494125	4.10696983070046	4.008835668837e-05	0.000379027815569632
TMEM156	108.771523044656	-1.20028595873214	0.292269230797834	-4.10678180339277	4.01209901002349e-05	0.000379060075440821
EFNB2	1298.8550325561	0.645327374482904	0.157158000141157	4.10623305147229	4.02163739203607e-05	0.000379684717973013
FUCA1	176.432252836364	1.26816723473723	0.30898664353684	4.10427848990836	4.0557866230796e-05	0.000382630284178826
CCDC112	270.363741275432	1.20313164351987	0.293292000869127	4.10216316829157	4.09305455952762e-05	0.000385746348822546
LGALS3BP	95.6570276735876	-1.37264351068173	0.334622433526474	-4.10206660747726	4.09476350854646e-05	0.000385746348822546
HMGCR	1475.12629357058	0.382370627723346	0.0932335220430492	4.10121401985427	4.10988215231227e-05	0.000386889631928844
GAS2L1	2315.54846927359	0.394000539973254	0.0961463710515651	4.09792419270763	4.16871750062961e-05	0.000392143607093309
TCOF1	2105.11765061389	-0.518574430490447	0.126574187233588	-4.09699988460868	4.18539111134265e-05	0.00039314187904661
TMEM230	3258.46093633588	0.389547445214317	0.0950798082547634	4.09705753897333	4.18434923563234e-05	0.00039314187904661
DNA2	188.915456849627	-0.802391669016042	0.195908286659092	-4.09575155139974	4.20801027178042e-05	0.00039498052999664
HOXA4	96.6752387074904	-1.06560088956281	0.260302782435335	-4.09369765314562	4.24547843809685e-05	0.000398209300788086
PDGFB	4604.96219284643	-0.692448431154591	0.16915696906781	-4.09352588291535	4.24862625105371e-05	0.000398216616536624
CDK2AP1	6173.71060346307	0.251468996745186	0.0614648074536342	4.09126794930385	4.29021090742132e-05	0.000401540896769569
TRIR	7180.77798193404	0.32243103340252	0.0788096380199186	4.09126398120276	4.29028432718642e-05	0.000401540896769569
SLC44A1	1652.76892331492	0.468064770590392	0.114462313356783	4.08924786563956	4.32774204187651e-05	0.000404463038668747
ARHGAP27	1329.36591328807	0.473039894039137	0.115677973763174	4.08928232964718	4.32709913163843e-05	0.000404463038668747
INPP5A	600.816380225953	0.498457197253784	0.121953276947657	4.08728006109852	4.36460119607649e-05	0.000407614159218893
PIP4P1	1313.43049261417	0.48035964214216	0.117617070460885	4.0840979992093	4.42483554001916e-05	0.000412942205936177
BTG2	1027.46144591977	-0.641900515147299	0.157192874942734	-4.08352169512229	4.43582858794899e-05	0.000413670513608011
CHST11	1096.74161072922	0.993359935089605	0.243421445783103	4.08082341263688	4.48764401572893e-05	0.000418201998362326
RAB13	1978.18462818845	0.335387636531624	0.08219253813491	4.08051198006713	4.4936613076907e-05	0.000418462128380213
KLF3	1755.85777030288	0.469228727645678	0.115050345134323	4.07846432010133	4.53341579499234e-05	0.000421855331935392
CSMD3	13.757462793314	-3.34152180943125	0.819341660263022	-4.0783008743368	4.53660336146987e-05	0.000421855331935392
LIMA1	3786.835918324	-0.363323904168945	0.0890911461061354	-4.07811460564344	4.54023861876048e-05	0.000421890940992557
XRCC3	308.983185291987	-0.670641485111404	0.164498382127878	-4.0768880303641	4.564245789173e-05	0.000423818155885126
TPST1	657.751651006226	0.414862240978427	0.101793484065771	4.07552845632415	4.59099673787531e-05	0.000425997208038044
ZNF780A	118.000812440526	-1.17118196846106	0.287395201077637	-4.07516188185995	4.59823485765938e-05	0.00042636384970377
ADRA1D	40.5226939051396	-1.71177191341581	0.420359242510768	-4.07216433066049	4.65782976288576e-05	0.000431581197743958
TM7SF2	322.033699901714	0.628235979528101	0.154364394699185	4.06982439669694	4.70485868698607e-05	0.000435627600910659
KLC4	342.116766888271	0.598902827058063	0.147258372115178	4.06702056022751	4.76180432660994e-05	0.000440585775497747
EGR3	29.9958316944059	5.30380743187561	1.30463673420939	4.06535190432891	4.79600410375969e-05	0.000443433822052536
SSTR1	38.7758593608241	5.35840102345502	1.31955698160896	4.06075758617215	4.89137382846891e-05	0.000451929496459393
TMTC2	409.781526270308	0.80580212685278	0.198469794591992	4.06007437307688	4.90570872642207e-05	0.000452931342342684
GALNT13	20.5571835228381	5.33493885277114	1.31439419772579	4.05885758017025	4.9313376538705e-05	0.00045497376988626
EHD3	62.1698941621373	2.29682496111328	0.565919472745943	4.05857206144308	4.93736980393727e-05	0.000455206546529312
ARHGAP11A	383.575205182483	-0.680377272779679	0.167698904074293	-4.05713607095645	4.96781415542053e-05	0.000457688105284909
RAI14	7707.93743720238	0.225675588074297	0.0556369713505833	4.05621626404239	4.98740833155788e-05	0.000458841566503325
RHOBTB3	1817.01110189468	-0.48192196967945	0.118808877700855	-4.0562791182395	4.98606705222768e-05	0.000458841566503325
TRIM28	13074.6890805952	-0.391625270063192	0.0966514305314317	-4.05193454364685	5.07958777076082e-05	0.000466990875707366
ANAPC13	1150.17710508828	0.375552986017115	0.0927153112945428	4.05060373279705	5.10856565285304e-05	0.000469322334623298
OCIAD1	2291.27673693809	0.350402614010547	0.0865191741727653	4.04999952161873	5.12177376505772e-05	0.000470183127961254
VDAC1	7635.6979034875	-0.332027919800457	0.0819853657895866	-4.04984373250951	5.12518457398407e-05	0.000470183127961254
C6orf62	3593.70674340228	-0.264434459866662	0.065341289365547	-4.04697339820314	5.1884135037163e-05	0.000475647349612777
STAT3	5391.6828968843	0.321902295851489	0.0795496683681934	4.04655735787073	5.19763932431963e-05	0.000476156619456739
KIAA1191	3297.40786050669	0.270484856932397	0.0668470194746509	4.04632635917249	5.20276850064273e-05	0.00047629014107507
MTMR1	697.391654095699	-0.400227211693034	0.0989901164877511	-4.04310274493472	5.27484917891603e-05	0.000482548261980951
MTMR11	215.190383750587	-0.852621231773641	0.210893804634105	-4.04289368885405	5.27955624176664e-05	0.000482580398255054
STK19	522.649111166093	0.50225544958657	0.124235880564855	4.04275678896466	5.28264080729399e-05	0.000482580398255054
SPAG5	616.4896695455	-0.668457850838035	0.165377709503692	-4.04200694787777	5.29956619807647e-05	0.000483785874183307
CERK	4397.81930295165	0.26267864175768	0.0650127278208712	4.04041870818642	5.33558573391928e-05	0.000486731491845294
EME1	89.0017448783445	-1.26773973198886	0.313850574917278	-4.03930989236838	5.36086983367722e-05	0.000488351148050989
CSE1L	3721.98691474727	-0.318585028734042	0.0788707660735959	-4.03932971104608	5.36041691766994e-05	0.000488351148050989
DLL1	238.610718162125	1.56365153051211	0.3871713997811	4.03865453748952	5.37586709085887e-05	0.00048903049020071
TPT1	26769.3709612537	0.524922206348014	0.129970840733492	4.03876902992709	5.37324416304746e-05	0.00048903049020071
HAUS8	367.482059977964	-0.565652634130639	0.140075513360371	-4.03819783030451	5.38634195396934e-05	0.000489639998786898
EGR2	20.144849301859	6.88020990913896	1.70388405560145	4.0379566241732	5.39188196730792e-05	0.000489800370307551
ZMYM1	370.149400390443	-0.545645365414362	0.135160287959838	-4.03702428909072	5.41334661040792e-05	0.000491406103780346
TRIM21	755.692995695664	-0.570259845019417	0.14126358937121	-4.03684946388343	5.41738051924122e-05	0.000491428392276903
SCN9A	19.6593312466986	3.88543586960878	0.962945060781408	4.03495072341493	5.46137580036578e-05	0.000494515978308824
NRP2	9866.49064816629	0.677057157214581	0.167794605722916	4.03503529983927	5.45940891729599e-05	0.000494515978308824
IL15RA	562.552378784183	0.60936842287595	0.15102489724508	4.03488718742235	5.46285381526785e-05	0.000494515978308824
RPP25	1071.28316743849	0.999740847947464	0.247820552706132	4.03413210498714	5.48044806418582e-05	0.000495762707730952
OTUD1	263.090744907498	0.681624685227726	0.169031610091143	4.03252790918922	5.51800593055964e-05	0.000498812354921391
CMTM3	2441.91704577531	0.439390532704457	0.108966441938645	4.03234725193526	5.52225077020931e-05	0.000498848447013616
NMI	1043.97284261956	0.364045801151327	0.0903007158463079	4.03148300364455	5.54260054022364e-05	0.000500338303464029
UBE2T	458.251666497858	-0.632978689803559	0.157022908171875	-4.03112321108402	5.55109321659311e-05	0.000500756475699901
EID1	5523.67203975745	0.337885067849152	0.0838293800027493	4.03062825751629	5.5627964288023e-05	0.000501463483491476
MBNL1	5628.13183118753	0.320658815606512	0.0795625543178068	4.03027301418283	5.57121058669547e-05	0.000501873220351484
PRRG2	80.1053948514516	1.7222726961722	0.427734329874846	4.02650097474322	5.66130048772714e-05	0.000509281483542278
FGF16	219.844942355813	5.98195886614162	1.48563754538757	4.02652644631505	5.66068753318174e-05	0.000509281483542278
KNTC1	489.156247379577	-0.60823878679098	0.151154097130287	-4.02396493603948	5.72264411629091e-05	0.000514086838480094
KANK3	2287.20050914082	0.977474190055378	0.242908757505423	4.02403849121641	5.72085607678355e-05	0.000514086838480094
ZSWIM8	2370.27290458944	0.393988239702044	0.097925650691555	4.02334053355461	5.73784393625345e-05	0.000515095581599168
DOLK	1016.8395018728	0.463338681368994	0.115198570761359	4.02208706502818	5.76847260570443e-05	0.000517487044544937
S100A10	10474.4840828015	0.349191866409877	0.0868290610475947	4.02160131869295	5.78038346076638e-05	0.000518108403705234
CFAP97	557.960508669891	0.493644792488914	0.122752051020693	4.02147897639361	5.7833870533856e-05	0.000518108403705234
PTTG1IP	19118.6976497267	0.391144576215989	0.0972694799419626	4.02124671016409	5.78909342606099e-05	0.000518261697190222
TCEAL9	2519.03269482361	0.471052206504616	0.117161739551141	4.02052929829538	5.80675266495232e-05	0.000519484107377666
MYL9	1815.14615729336	-0.769379839674303	0.19140656792388	-4.01961044503068	5.82944494819258e-05	0.000521154788890104
CACNB1	158.852023252857	-0.809145522407145	0.20136303564238	-4.01834189589882	5.86091147155956e-05	0.000523481845036994
TCEAL8	1319.97923281109	0.369581131207704	0.0919759643752522	4.01823600022124	5.86354548904372e-05	0.000523481845036994
BTAF1	889.074339991659	-0.429222842380474	0.10683782157363	-4.01751772975515	5.88144114679334e-05	0.000524718394471824
SLC38A5	381.97271656768	-1.61519504756351	0.402556956162694	-4.01233918042328	6.01200347484616e-05	0.000535998000520305
SERPINB7	30.6688007753246	-2.04556327790123	0.509933740353104	-4.01142955648469	6.03521856536549e-05	0.000537698181524184
PHRF1	2262.49999956455	-0.388030302920567	0.0967774854687862	-4.00951007396983	6.08448573775154e-05	0.000541715504393363
KCNN4	176.866978082658	-1.08441323497374	0.270485017845316	-4.0091434402252	6.09393930137941e-05	0.000542185052246185
PPT1	3175.65598874034	0.430078988361794	0.107290632989112	4.00854181189741	6.10948228494767e-05	0.000543195368062653
TMEM60	295.137917935247	0.658969017378228	0.164443225327605	4.00727373271489	6.14236595115974e-05	0.000545745007660576
CFH	49.437201868947	2.20608251543565	0.550642211060217	4.00638104221617	6.16561551591302e-05	0.000547435759564844
JPH2	38.299732213199	-1.66724609398645	0.416211479535534	-4.00576672187657	6.18166347390552e-05	0.000548485216029429
CAVIN2	8049.22162018824	0.54699286820098	0.136582345275262	4.0048577808398	6.20548039889038e-05	0.000549846255016435
IL27RA	406.710781417494	-0.583335101003537	0.145651257802989	-4.00501245099145	6.20142146235373e-05	0.000549846255016435
EFNA1	1390.37122530296	1.0093457522223	0.252106784771505	4.00364374618918	6.23742720408103e-05	0.000552299697551803
ZNF671	95.4368472943947	-1.20159589993468	0.30027156500136	-4.00169726337303	6.28897322190778e-05	0.000556484042527883
SPARC	53313.4840560254	0.847216835317572	0.211751933876841	4.00098747532728	6.30786969259343e-05	0.000557775634985154
CREB3L2	2756.22424905505	-0.346084406242041	0.0865460857822587	-3.99884527548426	6.36522725736825e-05	0.000562081197975364
MYO5A	2241.36201663677	1.1405947244658	0.285226329320205	3.99891106541334	6.36345840262746e-05	0.000562081197975364
MTX3	260.526618845272	-0.587196480054623	0.146865780337553	-3.99818445593673	6.38302015456523e-05	0.000562886046533108
CDKN2A	923.067301162364	0.491766231455906	0.122997361548059	3.99818520711729	6.38299990195048e-05	0.000562886046533108
GPX3	195.59941495267	1.98647647624081	0.496887563485798	3.99783899259855	6.39234065721288e-05	0.000563103817509928
RSU1	3880.06661710887	0.346946327132637	0.0867849385735839	3.99777118973778	6.3941714707996e-05	0.000563103817509928
DLG5	556.799008676129	-0.438944895917816	0.109837545770812	-3.99631012180226	6.4337440357349e-05	0.000565820526315615
SEC11C	551.379064014488	0.486286637073355	0.12168271217815	3.99634942687178	6.43267644281406e-05	0.000565820526315615
IQSEC3	18.4752834324676	7.7278143727153	1.93395552661472	3.99585940129783	6.44599836976272e-05	0.000566514165667764
NIPAL1	96.7872724247671	-1.08089080715318	0.27055316278008	-3.99511429120414	6.46630512486675e-05	0.000567914083139956
SYNGR3	43.8563318734895	-1.67943078744219	0.420420466669111	-3.99464564783897	6.47910823407811e-05	0.000568423466271262
BSG	18316.8591403251	0.356419813727926	0.0892258260699621	3.99458127121688	6.48086884532221e-05	0.000568423466271262
URB1	1254.4175548351	-0.50318828817569	0.125977150065492	-3.99428220049505	6.4890539542273e-05	0.000568756810096193
GLI2	50.9449949342607	-1.61463017553312	0.404337775354892	-3.99327066118406	6.51681081100794e-05	0.000570803982717049
C11orf58	5743.2062032168	0.288470398635569	0.0722532378097252	3.9924909579172	6.53828268843825e-05	0.00057229826608921
ASMTL	1885.71454208104	-0.356688170663691	0.0894575641923536	-3.98723320810226	6.68483093745614e-05	0.000584731132303986
BLM	180.587649011241	-0.748561869106639	0.187882170517688	-3.98420918304308	6.77052142351445e-05	0.000591827519581061
GOLGA7B	23.5804589380554	4.20367846477831	1.05529717778195	3.98340728401616	6.79341824060802e-05	0.000593429100452305
CLTA	10012.511779262	0.216532177850196	0.0543644225189457	3.98297577381119	6.80576955802601e-05	0.000594107958995379
ARSB	749.861432998365	0.586496528704686	0.147326097570656	3.98094117997939	6.86429351706294e-05	0.000598813823156291
FAM241A	3319.019296799	0.346905654743219	0.0872191725491328	3.9774013511513	6.96725121961041e-05	0.000607386981322488
KDSR	1521.21892766184	0.556918595656536	0.140072558235612	3.97592935169899	7.01049370367318e-05	0.000610746301706169
EMILIN2	217.165527645264	-0.744820272493401	0.187395398743954	-3.97459210570628	7.04999757022259e-05	0.000613775627388775
DIP2A	1729.79838081738	-0.352143696817955	0.0886157160706817	-3.97382893726298	7.0726367795549e-05	0.000615333630478781
TTLL3	332.025677505474	-0.716987071218082	0.180473328659906	-3.97281457898532	7.10283394387477e-05	0.00061754666166182
TCTN3	1353.85738505115	0.650632421617702	0.163812830609327	3.97180379093368	7.13304611579186e-05	0.000619758032244153
PRSS3	607.271287626127	2.77184946648894	0.697939348757335	3.97147613388491	7.14286575501075e-05	0.000620195813748323
ANGPTL4	1650.97142326342	0.676013717917395	0.170356610583825	3.96822709491956	7.24093157970496e-05	0.00062829006322363
ZNF710	832.418033832584	-0.405681243766511	0.102397521462976	-3.96182679004778	7.4378492132083e-05	0.000644945053434078
PCMTD1	1091.4106203697	0.473545907880844	0.119543894633239	3.96127221163144	7.45514823598034e-05	0.000646013245939459
NFE2L1	11520.2805879872	0.393722302247315	0.0994054606615199	3.96077136635338	7.47080384736416e-05	0.00064693770032048
GRAMD1A	3582.52005294203	0.416597027625286	0.105190849215334	3.96039228443224	7.48267399986297e-05	0.000647533336399082
PTBP1	14497.9125693295	-0.235152248797316	0.0594237903663566	-3.95720716143429	7.58311631634324e-05	0.000655787899037364
TRIM11	534.188380907075	-0.491143985483386	0.124122620858883	-3.95692567627764	7.5920539537031e-05	0.000656123410309372
HERC4	1970.07942393688	-0.454286783830926	0.114921630775924	-3.95301372564666	7.71730084415463e-05	0.00066650350566161
RNF141	1172.35374007634	0.377552519437254	0.0955696738615581	3.95054732512926	7.7972677573484e-05	0.000672961792071347
TEDC1	390.640111321454	-0.631627253548018	0.159897161611789	-3.95020929190433	7.80828849459131e-05	0.0006734648826585
DYRK1B	696.324497036253	0.39832553652863	0.100863077531841	3.94917095805334	7.84223296915648e-05	0.000675943163295002
DCLK1	106.516695340932	-1.26169639136872	0.3196848375298	-3.94668824808155	7.92396242529955e-05	0.000682081224824059
PCGF2	1630.68960825907	0.387710132082258	0.0982332072898084	3.94683369075421	7.91915241234201e-05	0.000682081224824059
FIGN	26.8297291089218	4.05023269901473	1.02637847767819	3.94613954510905	7.94213375309428e-05	0.000682739291220272
STAU2	799.376882675946	0.391636433663708	0.0992423338551656	3.94626384175188	7.93801398889064e-05	0.000682739291220272
ACTN4	30302.2685783846	-0.410361476131845	0.104078707997308	-3.9427994834684	8.05359871151807e-05	0.000691862797919288
NUCKS1	10059.5241523874	-0.258726236218564	0.0656301433814754	-3.94218605793251	8.07423009360234e-05	0.000692717677078106
STK17B	401.09797562023	0.506909005482238	0.1285813875426	3.94232023133437	8.06971316647694e-05	0.000692717677078106
LRRC8C	1125.67301448287	0.635903045327399	0.161363014795605	3.94082278478053	8.12026017949064e-05	0.000696206312282568
TRIM14	364.754172154538	-0.843363590724755	0.214018685670303	-3.94060727960903	8.1275592446961e-05	0.000696371852854675
CSNK1D	4981.11730756793	-0.292241859984705	0.0741909570679688	-3.93904960299909	8.1805017683382e-05	0.000700445339530582
CYP4X1	37.3421938537098	1.67885737665149	0.426297806738189	3.93822663432692	8.20860437294121e-05	0.000702387967848242
PTGER1	42.4372982454234	-1.43653235081749	0.364874516102497	-3.93705859801388	8.24864698643542e-05	0.000705349035649574
LMTK2	627.015581133158	-0.576213791182074	0.14636954855173	-3.93670539318791	8.2607918595791e-05	0.000705457485203819
CNTNAP3	1416.00743113761	0.46174953288775	0.117289890747203	3.93682294310401	8.25674805553044e-05	0.000705457485203819
RALGPS2	748.744750019455	-0.586904512370054	0.14911664772994	-3.93587517761917	8.28940522790406e-05	0.00070743529352876
HIRIP3	528.722082668598	-0.435782576909144	0.110746063843633	-3.9349712466932	8.32066569744366e-05	0.000709170009377393
GTPBP3	457.378182217274	-0.466231147963859	0.118479362247357	-3.93512540175965	8.31532671430452e-05	0.000709170009377393
ZNF561	590.705913785486	-0.502887713719567	0.127804728067597	-3.93481306461201	8.32614751925079e-05	0.000709171277870789
SNX9	2917.7289078938	0.482344526544574	0.122649767583578	3.93269825167738	8.39976528523503e-05	0.000714972147507014
MGAT4B	7689.60046837818	0.383562463258474	0.0975649229825206	3.93135618348401	8.44680197966607e-05	0.0007185043624933
B4GALT3	1297.82729609328	0.399706585769675	0.101700344207865	3.93023827876843	8.48617211617337e-05	0.000721380240439063
ZNF513	731.246351876548	0.41243381775588	0.104949966172144	3.92981372742309	8.50116925896835e-05	0.000722181844317862
FAM110D	282.013786469754	-1.11134736828504	0.2828122990359	-3.92962884596459	8.50770796318089e-05	0.000722264317397791
GGT5	3331.15340511177	0.356013804079553	0.0906043646203038	3.92932289268294	8.51853905642469e-05	0.000722710847874042
PBX1	56.9966371158748	3.17966744093321	0.809391338689833	3.92846734199078	8.54889572446359e-05	0.000724338833035543
RGS3	3524.9419109113	0.540583217037577	0.137605981651826	3.92848632412924	8.54822109239797e-05	0.000724338833035543
SSX2IP	100.708389420275	1.36626880143041	0.347817125871375	3.92812400484173	8.56110673883242e-05	0.000724836038389379
DNAJC3	2234.54286013813	0.355177895858633	0.0904223416094672	3.92798825529913	8.56593930659048e-05	0.000724836038389379
CARD11	316.183766106703	4.32979930422602	1.10281149687123	3.9261463237462	8.63176578605553e-05	0.000729930024620028
CELF1	2702.64215254518	-0.448836829207745	0.114371517232885	-3.92437592913817	8.69548594647806e-05	0.00073483937262354
CNOT4	590.657800904844	-0.528947200226194	0.13482391950197	-3.92324449682287	8.73644103040482e-05	0.000737819746395907
SELENON	8815.52669652221	0.312882934311561	0.0797927542471668	3.92119481604021	8.81109899261164e-05	0.000743640703527379
IL1RL1	1272.68943406546	4.85351146493357	1.23823725225706	3.91969427190676	8.86613681051846e-05	0.000747799263368306
GRPEL2	688.322851293026	-0.769697976439766	0.196439894274281	-3.91823656433591	8.91991432611775e-05	0.000751846189983102
MAP1LC3B	3356.62785561628	0.523637927280634	0.133649123827533	3.91800493923446	8.92848772173254e-05	0.000752080147573471
IL18R1	59.8738980146604	3.34802017183687	0.854613284747685	3.91758498444749	8.94405182690766e-05	0.000752902273190436
PTPN12	3680.59763742264	0.296551854653656	0.0757165607308159	3.91660492488485	8.98047394804043e-05	0.000755478002944102
CMPK1	2864.35447525963	0.272178624186232	0.0695120364044426	3.91556107783424	9.01942067363493e-05	0.000757793064206585
BORA	117.926432326282	-0.921922776882794	0.235451413562989	-3.91555422382783	9.01967692826832e-05	0.000757793064206585
ATP13A2	1613.63489019592	0.444828617127968	0.113622562940849	3.91496728831527	9.04164654847733e-05	0.000759147178167301
PKNOX2	9.25101949766042	6.72939192772246	1.72087563167016	3.9104464052358	9.21257006932889e-05	0.000772997793915488
NUP93	1932.46189962864	-0.318541855980255	0.0814806785800311	-3.90941584595887	9.25195785198345e-05	0.000775800887239362
NBPF26	807.052603279661	-0.488916092843274	0.125074870547061	-3.90898739854634	9.26837979265993e-05	0.000776174452358842
MED10	2074.98802241558	0.316679938765049	0.0810105170012811	3.90912131519962	9.26324395232981e-05	0.000776174452358842
RAB4A	860.591778985616	0.372808160048679	0.0954807478423461	3.90453749549851	9.44057552013332e-05	0.0007900848106269
RAB5C	3812.21817215068	0.25870573867713	0.0662918005858067	3.90252997189701	9.51924463377722e-05	0.000796155005734095
ING4	769.955218381122	0.438520109669669	0.112402267765119	3.90134575030125	9.56594075412331e-05	0.000799544996536647
FN3K	328.361425012613	0.683271977341828	0.175198522762604	3.89998709217241	9.61978165854409e-05	0.000803527415805757
ERV3-1	97.8664003014938	-1.14425067819826	0.293481717485978	-3.89888231539645	9.66377255140538e-05	0.000806682480931986
SUSD5	288.301291051393	3.571956135054	0.916800289382968	3.89611148296869	9.77494086624568e-05	0.000815437510719865
CEP78	634.961820104872	-0.455663639183328	0.117009868412855	-3.894232558023	9.85101082587523e-05	0.000821255221293403
RHOF	247.685098328886	-0.821045288785758	0.210896920496675	-3.89311179533653	9.89665165846412e-05	0.000824530284608841
ZBTB7A	2797.13101143524	-0.452648034759469	0.116275340422191	-3.89289795339169	9.90538259420614e-05	0.000824728003928383
RRAGB	314.452317338817	0.759674346659933	0.195181613281069	3.89214093422813	9.93634934052365e-05	0.00082677564878302
ARFIP1	836.639070401449	0.411896611545983	0.105903966999744	3.88934072268491	0.000100516913372569	0.000835705699088273
ZNF814	145.876970889114	-0.770780113214871	0.198183560466915	-3.88922326049111	0.000100565571714215	0.000835705699088273
ZNF853	34.9586839942776	3.5586444111759	0.915462276396317	3.8872649402708	0.000101380082316265	0.00084193497298757
GTF2H2C	833.212949389927	-0.519022201860812	0.133608962458508	-3.88463612253553	0.00010248326178324	0.000850552061325781
CCM2L	627.521489545519	0.66518017391071	0.171374801817848	3.8814351168016	0.000103841858277241	0.000861276589240646
RAI1	2082.30827770722	-0.503671785585032	0.129808244056738	-3.88012170756182	0.000104404209104808	0.000865387476362662
ZNF83	110.081707169969	-0.975043094228935	0.251427047690424	-3.87803580873877	0.000105303220399971	0.000872281848677152
TIGAR	509.165490397319	-0.662895954448661	0.170950213671522	-3.87771351793923	0.000105442775886764	0.000872880465094512
DEGS1	3460.44917123497	0.353460325226038	0.0911771313831325	3.87663353588932	0.000105911693472165	0.000876203117168956
G2E3	390.940643743167	-0.643912048515393	0.166165261996902	-3.87513034178828	0.000106567642030347	0.000881067847302522
RAB6A	3512.02940395435	0.344144061788299	0.0888236615200131	3.87446380726783	0.000106859722671734	0.000882919950635498
ZNF696	288.086278106382	-0.609686451818253	0.157435402930397	-3.87261340505348	0.000107674547833813	0.000889086081795175
LRRC71	36.0010393207058	-1.51903928421529	0.392363726039015	-3.87150794888782	0.000108164129382567	0.00089256048750042
TEX264	1029.38650964129	0.451283242772692	0.116579576737005	3.87103174847472	0.000108375674382053	0.000893737602087723
CADM3	33.8873931447936	5.37263882619555	1.38921314188893	3.86739706398854	0.000110003237480161	0.000906583225281222
POGZ	1283.46932019694	-0.387146321559609	0.10012207982237	-3.86674270297278	0.000110298690147102	0.000908441021325849
ZNF778	263.435996676704	-0.632893132373138	0.163708963350994	-3.86596506030159	0.000110650779587696	0.000910762635032736
TMX4	998.151225533851	0.387021500976458	0.100126259688318	3.8653346502827	0.000110936985117008	0.00091253936013813
FAM72B	281.916281574585	-0.655107733721119	0.169547084921427	-3.86386904867585	0.000111605068196516	0.000916872035874101
TSPAN18	5080.4962678334	0.559060668510444	0.144685735954699	3.86396533716003	0.000111561059616129	0.000916872035874101
CGNL1	2772.68879004529	0.719440148692724	0.186209477037788	3.8636065152942	0.00011172514209627	0.000917277559033427
BABAM2	424.111183516907	0.562197310476982	0.145529664287034	3.86311143663561	0.000111951906007165	0.000917397425600091
PPAT	446.090593629599	-0.595587058717105	0.154163360371797	-3.86335026222005	0.000111842461112803	0.000917397425600091
SLC35B2	2378.28753334775	0.323689825263218	0.083787838129925	3.86320774575053	0.000111907758967025	0.000917397425600091
NDOR1	469.618006225182	-0.486866760470685	0.126053650866543	-3.86237730620072	0.000112288963634429	0.000919578558248622
SYT1	709.015789610321	0.628154868761441	0.162691007345428	3.86103005329441	0.00011291001279197	0.000924081189865889
RCCD1	542.651946600492	-0.484870091162867	0.12560084086686	-3.86040481748719	0.000113199329934378	0.000925864885188367
SOX12	2709.77886383801	-0.470043724201936	0.121772441410559	-3.86001724821442	0.000113379021886103	0.000926750265851627
MPP3	145.346541696328	-0.796405835808532	0.206375080950586	-3.85902131274862	0.000113842010482768	0.000929948715354195
FLRT3	10.625298146272	3.96167007957702	1.02665365957618	3.85881844634194	0.000113936536990381	0.000930135152825186
CBR1	649.668499125141	-0.387498441296426	0.100470800183142	-3.85682646689464	0.000114868649278915	0.000937154791475524
ZNF587B	163.882636685154	-0.810287322287387	0.210237304152595	-3.8541557862598	0.000116129637218268	0.000946847048394326
QSER1	747.856629427698	-0.444896893272065	0.115455035963038	-3.85342128700644	0.000116478720378137	0.000949096709010802
KBTBD6	294.813871746655	-0.906842241085858	0.235344384786231	-3.8532563328824	0.000116557253569007	0.000949140422659859
COPS7B	1151.22992945288	-0.315891676118559	0.0820320573078116	-3.85083205865761	0.000117717203988979	0.000957984673867654
GPR85	9.28281476189052	5.74396700004442	1.4921363202815	3.84949211541261	0.000118362993392471	0.000962636207076569
WLS	4347.78766189874	0.661699510910402	0.171927106781688	3.84872125924056	0.0001187360219327	0.000965064960219916
SLC7A14	20.434285356759	-2.5353397326067	0.658798286360688	-3.84843097666865	0.000118876781007767	0.000965254691589253
KLHL24	833.711198208081	0.468213935571373	0.121665638001158	3.84836625413428	0.000118908186645053	0.000965254691589253
PHF10	2138.9547407769	-0.419850653192755	0.109103530125328	-3.84818578015275	0.000118995800260539	0.000965361801738405
RASSF2	813.750744778537	1.26271776167948	0.328156019586423	3.84791893584915	0.000119125455101249	0.000965809627233372
VPS35L	1761.41492139924	0.349361169375123	0.0908033363920548	3.8474485988787	0.000119354307732095	0.000966456978714569
GHDC	468.956958802687	0.938416084749145	0.243897478591555	3.84758419877178	0.000119288286175466	0.000966456978714569
PROSER3	320.060224139845	-0.668767417744494	0.173829300511307	-3.84726519509288	0.000119443659104499	0.000966577134063353
PDIA6	11420.7591267183	0.301148132068557	0.078293673926159	3.84639162996206	0.00011987011230733	0.000969423377088959
SCAP	1714.61545662635	0.369524249588214	0.0961068572855232	3.84493115293945	0.000120586289614595	0.000974607694006559
SH3RF2	131.333554059559	-0.965352353893516	0.251169204158536	-3.84343437774399	0.000121324451272221	0.000979963126963415
NUP62	1916.79527592863	-0.31988292068463	0.0832360054360644	-3.84308351907085	0.000121498098849351	0.000980755033151077
BPGM	749.714305321028	0.943903705061058	0.245717550049395	3.84141753355148	0.000122325833882852	0.000986477287132378
SLC44A2	6829.74131652254	0.500356532248289	0.130255358678073	3.84135084595577	0.00012235907762843	0.000986477287132378
RAB11A	6343.87508262469	0.460854930345807	0.120038335836943	3.83923125168797	0.000123420143049219	0.000994413723996564
CD9	19158.8236988774	0.71644597378116	0.186648189624521	3.83848338000186	0.000123796592177771	0.000996827680775947
FANCI	869.301249058016	-0.420131859173672	0.109520292282169	-3.83610973289991	0.000124998574767005	0.00100588183118957
CRTAP	4602.50588391396	0.313523173152525	0.0817390342585198	3.83566035489153	0.000125227368628444	0.00100647424154162
MYORG	264.083038182024	1.1554566307213	0.301231490104268	3.83577636694409	0.000125168265116351	0.00100647424154162
SFXN1	1554.8794344416	-0.373658682276394	0.0974222925867873	-3.83545359439704	0.000125332770078098	0.00100669764300501
SLC25A15	343.016678479196	-0.528333900160731	0.137760007408938	-3.83517618863348	0.000125474316126775	0.00100721090890874
TOR1AIP2	1926.99768646788	-0.315466330809021	0.0822685970183181	-3.83458989508206	0.000125773967813365	0.00100899190505564
HBP1	1134.66003082268	0.553704212195448	0.144432754380716	3.83364711536218	0.000126257232610661	0.00101224278209239
SERINC3	5251.79581575641	0.323663547199348	0.0844361886873482	3.83323255384981	0.00012647028858182	0.00101332463464075
PSEN1	1501.36176144567	0.357540603267966	0.0933179515102495	3.83142361658781	0.000127403928950475	0.00102017516441084
DAAM1	621.703268055006	0.447796746834523	0.11691893619731	3.82997623309565	0.000128155636145684	0.00102556132762604
PIM1	223.453336071861	1.43491069148417	0.374765419998977	3.82882361848671	0.000128757241095641	0.00102974040166008
TIE1	28095.493260142	0.302612818727713	0.0790568963185433	3.82778521317606	0.00012930151283877	0.00103345608413094
ZC4H2	234.210634243511	0.604646519119949	0.157978864801792	3.82738868188836	0.000129509922994992	0.00103448443416936
MMP19	209.886210753458	-0.961731146456963	0.25136972141264	-3.8259625743795	0.000130262080605974	0.00103985212899735
SATB1	248.678871008591	0.811038809159654	0.212017350684479	3.82534168331643	0.000130590835570516	0.0010418353745515
CPD	3968.8035276878	0.261413415593184	0.0683445447102942	3.82493462647662	0.000130806791833212	0.00104291684306111
URB2	322.123372855303	-0.566763078023101	0.148285319479337	-3.82211185849776	0.000132313641881703	0.00105428290079204
RAP1B	6688.83131078417	0.365251791031487	0.0955865163759362	3.82116437421961	0.000132823083791927	0.00105769247572061
EPHA4	168.659983226722	4.77248103460572	1.24938761496476	3.81985620590639	0.000133529495809203	0.00106266541082023
ST6GALNAC3	1597.27867520741	0.726675118574712	0.190260824949247	3.8193628077065	0.000133796849436167	0.00106414023966031
DEPDC1B	214.698540506686	-0.704251574002073	0.184505572227373	-3.81696642274954	0.000135102547737811	0.00107320897076233
ULK3	1143.01041681587	0.413940074788071	0.108447358924963	3.81696777949647	0.000135101805113592	0.00107320897076233
DPYSL3	1974.93588541188	1.95278040523103	0.511783717919424	3.81563605260783	0.000135832588114252	0.00107834781702452
EBF4	115.613030587413	2.54818762324995	0.66859645758578	3.81124906412329	0.000138266368372138	0.00109699775567179
GPR146	53.0063181957578	1.56666264194471	0.411338859952889	3.80869106829378	0.000139704371926984	0.00110772928645284
TMED7	1364.37327070915	0.305596846293372	0.0803127247419901	3.80508627088824	0.000141754774459691	0.00112330050964637
NR2F6	1251.17968364811	-0.434788758297406	0.114317380075507	-3.80334781999224	0.000142753701421236	0.0011305256500832
COQ10B	661.041827851981	0.503220377311082	0.132334042204126	3.80265250671373	0.000143155086627669	0.00113301268074077
MCM2	944.765358855212	-0.52228181446074	0.137357857831512	-3.80234391177961	0.000143333570311186	0.00113373358175409
ICAM1	1495.20862824033	1.15220394689098	0.303061320765449	3.8018838695114	0.000143600036509233	0.00113514910030333
LRRC32	3241.50451844121	0.645930092393252	0.169913775270354	3.80151692448419	0.000143812913202827	0.00113613953110053
EPHB1	38.2411732749454	1.9524602758158	0.5136786243593	3.80093736283275	0.000144149741150899	0.00113810739026747
TTK	342.805931550101	-0.625420030663751	0.164586063034461	-3.79995741518406	0.000144720954874395	0.00114192227897241
ANKFY1	1265.44076327943	-0.309873978559421	0.0815729246521467	-3.79873566971913	0.000145436098581384	0.00114686752024177
GRK5	1760.06746194048	0.373173402791294	0.0982499611372224	3.79820407531862	0.000145748303009556	0.00114863121910083
RPAP1	792.188114189744	-0.409799386799879	0.107914899627231	-3.79743101476669	0.000146203446433654	0.00115151858356852
SIMC1	194.013110198286	-0.760072409467794	0.200194175881231	-3.7966759328639	0.000146649296591874	0.00115432929331905
KANSL3	1101.25819399074	-0.380330408498816	0.100202545960868	-3.79561621764927	0.000147277181904807	0.00115856858924752
PANK4	896.427699045767	-0.360448365496263	0.0949923544381917	-3.79449870074328	0.000147942056549863	0.00116309355003929
SRPX	6361.86741006722	0.593636635810177	0.156579423447158	3.79128127273068	0.000149872104333286	0.00117755356596692
XPR1	1286.12845919052	0.379502125955615	0.100155513392842	3.78912865702245	0.000151176608970209	0.00118656461565095
GSE1	714.092625050633	-0.604797819458732	0.15961570937792	-3.78908706302059	0.000151201920264495	0.00118656461565095
TFAP4	324.356297021872	-0.631745597631793	0.166742071618683	-3.78875943844881	0.0001514014299214	0.00118741194010907
HS6ST3	62.0872743246277	2.32681371005029	0.614382903020471	3.78723707741712	0.000152331739613862	0.00119398629986165
HELLS	465.704921067375	-0.755072421678688	0.199395968853867	-3.7867988305825	0.000152600546665517	0.00119537094887988
KLHL29	548.787265023465	-0.41868365119485	0.110598324248139	-3.78562382424069	0.000153323464383591	0.0012003089800748
RARG	1112.46368673656	-0.47893984428014	0.12653597919777	-3.7850091911928	0.000153702897759533	0.00120255367294129
SLC22A31	28.037020811597	-1.72155801360986	0.454950766155493	-3.78405344419502	0.000154294668334482	0.00120645595999693
HCLS1	4667.03674143873	-0.312420319711297	0.0825727139366798	-3.78357819207533	0.000154589728244463	0.00120803491252239
ZNF322	360.954625914573	-0.779532356275747	0.206178921725867	-3.78085378345417	0.000156291450001746	0.00122059764564879
RCC1	2085.93129894076	-0.347140078865858	0.0918254021082389	-3.78043625070836	0.000156553802398185	0.0012211761423387
UBE2E1	1923.68363837491	0.405280729616409	0.107202322468633	3.78052191672426	0.000156499941267572	0.0012211761423387
KLF2	4259.385152591	2.23158523348862	0.590376964552425	3.77993276749952	0.000156870712127575	0.00122291278709069
FBXL13	38.2211345915345	3.78205181601429	1.00074084866223	3.77925196225383	0.000157300194733861	0.00122438115675174
SLC38A7	1304.88870502072	0.477564007051754	0.12636691596229	3.77918542535505	0.00015734222851566	0.00122438115675174
PRDM15	272.039322277503	-0.591258931401034	0.156442803885336	-3.77939359763965	0.000157210753692736	0.00122438115675174
ITGB1BP1	1942.21781732666	0.316175561454672	0.0837180314886075	3.77667219155408	0.000158937692621607	0.00123605500520832
YBX1	28188.2211604677	0.23349002046483	0.061831675692077	3.77622016307006	0.000159226262240383	0.00123755726409961
CLEC14A	8090.04268480344	1.71683948241643	0.454716453018439	3.77562648331709	0.000159606009409662	0.00123976596051625
RNF207	181.586714506102	-0.896346950671455	0.237439572295629	-3.77505291980328	0.000159973698550451	0.00124187840670045
NBEA	56.9639741641492	2.38290567601811	0.632009583602039	3.770363199933	0.000163010138780308	0.00126469349297737
EXOSC7	897.335725623079	-0.432214342271969	0.114656836009249	-3.76963430455297	0.000163486915902665	0.00126763435331104
FOXC1	726.007870144894	1.242842326847	0.329729602309036	3.76927736588891	0.000163720871023884	0.00126869004714566
WDHD1	559.30771468207	-0.487651694821592	0.129432273550349	-3.76762055896279	0.000164810954041764	0.00127637474377897
CACNA1C	70.9614965435022	-1.7278385183955	0.458679684740669	-3.76698287689021	0.000165232328915209	0.0012788745648497
CEP170	3812.21731191781	-0.474408335952421	0.125994303348502	-3.76531575908	0.000166338739849027	0.00128667032398425
RFC3	394.566696314508	-0.667750361439053	0.177394310696628	-3.764215204066	0.000167072957061972	0.00129157949881281
ZFP36L2	2355.17451948053	1.01611996432113	0.269959531766871	3.76397142812731	0.000167236000104762	0.00129166457401956
RAPGEF5	1248.95797372022	0.428913104983065	0.113954405549848	3.76390103492262	0.000167283108568676	0.00129166457401956
ABCG2	185.960755228933	4.28666134653237	1.13902915699324	3.76343425470171	0.000167595802702148	0.00129330919253556
TWNK	496.920707929469	-0.45018979693	0.119652852662747	-3.76246605836388	0.00016824614731441	0.00129678492154636
CRKL	1444.20440959417	-0.353399413982849	0.0939246611829018	-3.76258385744576	0.000168166894146799	0.00129678492154636
TXLNA	2648.79713878859	-0.320758808532392	0.0852857499572366	-3.76098948175076	0.000169242547332115	0.00130369021614739
PRR5	89.5073366716542	1.51991369609843	0.404234962239147	3.75997585087468	0.000169929759885157	0.00130820702981024
FTH1	6886.83424190413	0.632685633495582	0.168382658261998	3.75742751674073	0.00017166906934008	0.00132060653159386
TPGS2	3315.90520497304	0.305885315705691	0.0814105416258044	3.75731827349415	0.000171744003916038	0.00132060653159386
CFD	44.8844760533108	-1.45162910423992	0.386413749248519	-3.75667042661652	0.000172189022147539	0.00132324407304377
CHPT1	502.37713502036	0.587681071731543	0.156501842881647	3.75510639945608	0.000173267855668892	0.00133062670299367
ALOX5AP	26.6803278950972	-1.68144451724814	0.447790457888373	-3.75498067818877	0.000173354851068402	0.00133062670299367
SHISA2	27.9173031644918	6.49380074103005	1.72956424483269	3.75458775840862	0.000173627004832808	0.00133192756161513
EAPP	610.325157899378	0.432709025369922	0.115259437264198	3.75421775119433	0.000173883655652273	0.00133310802666742
MRPL4	1172.29637744187	-0.385923496423334	0.102808910163084	-3.75379425587871	0.000174177845688369	0.0013345747278615
NOP10	2604.47049657515	0.353891305109169	0.0943055892823996	3.75260159871792	0.000175008867769535	0.0013401505505941
TRIM6	189.715890251692	-0.864640093684202	0.230425848192583	-3.75235721368187	0.000175179610531873	0.00134066661228286
ANKRD6	37.1413011507815	1.97635158832647	0.52683710288881	3.7513523202704	0.000175883340093489	0.00134446593264157
NOL6	1455.86739374194	-0.488051615900499	0.130097828646037	-3.75142015035749	0.000175835754957442	0.00134446593264157
MYSM1	731.527741175035	-0.629611445235742	0.167849173818855	-3.75105477680354	0.00017609222016457	0.00134526989397809
FRMD3	554.171343335159	-0.752567877251354	0.200652504997249	-3.75060295041754	0.000176409855334473	0.00134690326274207
ZFR	2283.69127839529	0.320082545496933	0.0853537852515424	3.75006854767638	0.00017678623738455	0.00134898298314846
MAPK8IP3	2452.17449015264	-0.493750929633679	0.131683051639949	-3.74954045706432	0.000177158915489569	0.00135103201159946
HSPD1	6636.73835945154	-0.470711273062108	0.125569060512438	-3.74862463047164	0.000177806974307123	0.00135517747985429
CHERP	1259.72409739945	-0.312433186980826	0.0833595225462992	-3.74802035133174	0.000178235795323367	0.00135764811329109
METTL27	147.909830774515	-1.03251519193051	0.275503029380612	-3.74774533061149	0.000178431283033526	0.001358339556051
CNTRL	515.666250956938	-0.439672732582797	0.117376543993749	-3.74583130174808	0.00017979738983894	0.0013679365049799
TRPV4	246.840175996047	0.786222962889324	0.210041643152766	3.74317659625951	0.000181708427856956	0.0013816657245958
COL21A1	31.6978178735355	1.6027778844447	0.428288595292361	3.7422847632695	0.000182354703930499	0.00138576755675831
WWP1	1859.63838081997	0.374799494540019	0.100176538474524	3.74138995265178	0.000183005309158026	0.00138989746510417
ERBIN	1197.26502148428	0.44382044109372	0.118657427921183	3.74035110038391	0.000183763382514048	0.00139464254777419
PMEPA1	900.006603810477	0.691576717405495	0.184901727881881	3.74023934404382	0.000183845109211677	0.00139464254777419
PVR	6952.84233345819	-0.507821920440489	0.135781311938878	-3.73999862859688	0.000184021258957106	0.00139516292880864
PDGFRL	87.7277603158249	2.43764333973202	0.651955116866978	3.738974166575	0.000184772711556346	0.00139926267654897
UVRAG	1607.55868670517	0.374675594479124	0.100208309740299	3.73896731169438	0.000184777749377766	0.00139926267654897
HERC5	35.8384336281999	2.93593082360468	0.785388811586466	3.73818773617894	0.000185351521813491	0.00140197081105808
RAPGEF1	4361.18026761892	0.535118688632697	0.143147456574403	3.73823399617696	0.000185317427476445	0.00140197081105808
MICU1	1373.85528580677	0.353998333167757	0.0947095822993245	3.73772457415095	0.000185693204633088	0.00140373674271586
EBF3	29.1170097620718	3.5080225444104	0.938585990984497	3.73756115913341	0.000185813900022212	0.00140383104897387
ERLIN2	1010.88483853641	0.356964137286896	0.0955359645104656	3.73643725811542	0.000186645992869901	0.00140929675175108
TBX3	120.412631677822	1.01675746089202	0.272154174024526	3.73596129670379	0.00018699943095132	0.00141114404787698
GABBR2	1800.72606378866	-0.838374206296587	0.224553002641622	-3.73352480899398	0.000188818585451534	0.0014240434246961
PPME1	889.856539256703	-0.356419541781192	0.0954744025438535	-3.73314241602592	0.000189105597118406	0.00142537931773386
SPEN	1999.49939284441	-0.543133768385001	0.145542015553141	-3.73180051355473	0.000190116032835124	0.00143216328567783
RPL23	16065.7337308981	0.38512813157557	0.103208864785992	3.73154120408309	0.000190311873713184	0.00143280651526838
HTR1D	43.3111372459378	2.86844975821667	0.768976810961076	3.73021620070915	0.000191315532320826	0.00143919882766228
UBL3	801.353714289024	0.589032954413554	0.157912280133676	3.73012759941738	0.000191382822827431	0.00143919882766228
NCK1	814.412654497824	0.594523274949748	0.159411636071772	3.72948480801034	0.000191871673590915	0.00144203902075397
REEP3	1777.74555157202	0.357462894997307	0.0958784933454588	3.72829069924301	0.000192782924369905	0.00144804869422491
CEBPD	711.724243477245	1.19709768878834	0.321169052848668	3.72731332041634	0.00019353180893212	0.00145283253788626
JAM3	788.478576510976	1.3176784800133	0.35372536659594	3.72514556333326	0.000195202548783609	0.00146452716183978
ADAM17	1554.44280404197	0.456407831369978	0.122533104649827	3.72477162538477	0.00019549211836172	0.00146585188403944
PLA2G5	20.9691314461494	-2.21764660984177	0.595422210823011	-3.72449426563458	0.000195707160516764	0.00146661657205284
GLI3	241.257721669437	1.71091131073704	0.459529723345939	3.72317877128712	0.000196730118251012	0.00147343134754742
CAMK1D	95.8097844422399	0.873146944257941	0.234542320094363	3.72276928064262	0.00019704957128804	0.00147497232472501
ALDH1B1	863.118292376284	-0.461265185909595	0.123920728303738	-3.72226012728883	0.000197447453280607	0.0014770982491096
EIF1B	1064.92224486435	0.338587091492827	0.0909934497806289	3.72100510870956	0.000198431423619967	0.00148360370443701
SLC35B1	1117.66586672255	0.384042220037464	0.10323022332576	3.72024982282132	0.000199025807991128	0.00148719054220099
BRIP1	196.625233795813	-0.644246108533661	0.173212534420151	-3.71939658229903	0.000199699291470844	0.00149136396601024
BARD1	202.24466584462	-0.703410429793685	0.189141371326601	-3.71896653207123	0.000200039551565102	0.00149304549073792
TENT4A	761.387917115154	-0.393851550317286	0.105938199325486	-3.71774820437728	0.000201006464461628	0.00149939957274079
ITGA6	9643.54200044843	0.439142293273239	0.11819626855808	3.71536511795591	0.000202910483077621	0.00151186374869782
RDX	4108.48515991316	0.36102881392013	0.0971693557955167	3.71545958048625	0.000202834688805794	0.00151186374869782
AQP1	487.235907544469	5.02778472781718	1.35408315802898	3.71305462150175	0.000204772670277724	0.00152486284663757
EIF1	9582.94008076264	0.393465140116083	0.106025434436066	3.71104482814778	0.000206405543874005	0.00153614039881445
MRPS2	1099.03321176105	-0.390597364096949	0.105265378858183	-3.71059666847514	0.00020677131884143	0.00153798024541917
ANKRD18B	115.267224152545	-1.12176642077786	0.302428160653702	-3.7091996272872	0.000207915454413999	0.00154560416885868
PPP1R3G	46.9816845061732	-1.42948324470455	0.385573696539381	-3.70741899028518	0.000209382363922803	0.00155561742543334
TESMIN	113.982390192218	-1.0294001839625	0.277717489427201	-3.70664514534416	0.000210022891635241	0.00155948308545641
ZNF579	754.255804119471	-0.52710522768753	0.142213886359344	-3.70642587149085	0.000210204723535381	0.00155994031676257
IQCN	25.7262598163675	2.47002369527172	0.666804393728055	3.70427027551812	0.000212000130031919	0.00157236460078562
EXT1	3272.61628083566	0.426744626595936	0.115218354129782	3.7037903363491	0.000212401829075105	0.00157444372957843
PCK2	350.603242706166	-0.615723372187155	0.166271612252208	-3.70311783140227	0.000212965904264758	0.00157772342097227
NACC1	3639.31954767805	-0.386085414605462	0.104269433808471	-3.70276696154936	0.00021326076057714	0.0015790060423554
FUT1	200.754334174138	-0.738347889678956	0.199426054247665	-3.70236422951041	0.000213599672223316	0.00158061320483791
GAN	305.246941364706	-0.604715985366253	0.163360285229057	-3.70173193881454	0.000214132785207466	0.00158365478318771
SH3KBP1	2990.27430559321	-0.329395497052691	0.0890139963090533	-3.70049105433983	0.000215182665339183	0.00159051255543013
SLC12A7	1506.4418892686	0.401901335461947	0.108628716758374	3.69977062654536	0.000215794416302588	0.00159412595004395
PIK3R3	1091.95239692092	-0.595918003690984	0.161103288702683	-3.69898099840005	0.000216466804391738	0.00159818291779717
XRCC2	127.835465710377	-0.790489521599145	0.213810494138546	-3.69715024879424	0.000218033308606471	0.00160883280958085
EXO1	195.020541406049	-0.6625830784721	0.179372789145464	-3.69388847454879	0.000220850693621923	0.0016286953937826
SC5D	969.660176673764	0.332545757358684	0.0900374471858312	3.69341610355003	0.000221261530037177	0.00163079804979674
HERPUD2	980.940649194369	0.383151457270662	0.103763419974846	3.69254846615063	0.000222018012332379	0.00163544443837344
IMPACT	1112.65004849489	0.357571945773727	0.0968682896439594	3.69132093782173	0.000223092427470988	0.00164242620269787
MB21D2	33.4540595837873	2.59623843637253	0.703385256245711	3.69106178060917	0.000223319882379031	0.00164316818730618
COL4A2	45547.3218610708	0.266785446274856	0.072292496689277	3.69036149659537	0.00022393559108473	0.00164676444872512
KLRG1	75.8190069806095	5.41916181908377	1.46884748811273	3.6893972062727	0.000224786029513362	0.00165208179878036
ZNF514	114.979978247053	-1.01028455273645	0.273905808648053	-3.68843785286273	0.000225635121617711	0.00165738323761322
GUCY1A1	118.969145856529	4.40994413331555	1.19585835476527	3.6876809997963	0.000226307110768556	0.0016613785177644
FOXO1	1215.65865357299	0.524932061493985	0.142370956928942	3.6870726503298	0.000226848608941762	0.00166441185248447
PCDHB12	23.842319829078	2.30300935872367	0.624709287961336	3.68652972367236	0.00022733290035858	0.0016670222631156
PRPH2	83.5397083507351	-1.50922734946619	0.409582469494211	-3.68479478950825	0.000228886977415185	0.00167694995308704
B2M	26227.6883832349	0.402037381839785	0.109109050781346	3.68472990059703	0.000228945295013656	0.00167694995308704
KLHL22	356.887385276163	0.630127351410186	0.171025032074987	3.68441592300887	0.000229227673074636	0.00167807075345608
GPI	7915.97203796862	-0.280653412493912	0.0762169341695019	-3.68229732082578	0.000231141614708314	0.00169112748223139
CHMP3	1643.732740839	0.381126698051348	0.10351366587432	3.68189740776923	0.000231504573996711	0.00169240077526029
EIF4H	15954.5172262664	-0.258542676004393	0.0702214683108397	-3.68181814228005	0.000231576578483427	0.00169240077526029
ZNF423	144.40991174028	1.90633636386998	0.518065652309933	3.67971965593563	0.000233490496925479	0.00170542721065164
NR1D2	965.732620679409	0.432628695926067	0.117651142208049	3.67721628372315	0.000235793105409671	0.00172011846294307
PREX2	488.22062908585	1.24875195596274	0.339602302958587	3.67710096511042	0.00023589968744802	0.00172011846294307
CCDC97	724.935001179743	0.384056296064197	0.104438612067078	3.67734009924919	0.000235678720489885	0.00172011846294307
PCDHB10	57.5545617786393	1.35025885146083	0.367232567351313	3.67684941779445	0.00023613233433255	0.00172084755110216
FHOD3	377.729821321664	-0.601573590636464	0.16363670957924	-3.67627528189301	0.000236664138264532	0.00172375474540567
SNRPD1	1976.54904230204	-0.331111772392921	0.0900798931038746	-3.67575671977212	0.000237145431670951	0.00172629098744982
ENTPD1	839.806863649017	3.95540787876534	1.07681601477081	3.67324391958194	0.000239490673825453	0.00174238531736611
C1orf122	821.21391784665	0.38997553263822	0.106173759042168	3.67299355468179	0.000239725532226712	0.00174257898968076
NRARP	2432.85435665003	0.371478579758898	0.101139597938198	3.67292917246805	0.000239785961808523	0.00174257898968076
SLC35A5	777.971841289514	0.45831772526778	0.124805056198195	3.67226889061252	0.000240406532253549	0.00174611060268367
NUDT14	1350.50174366365	0.419883003367583	0.114346685979172	3.67201724975278	0.000240643434953136	0.00174685318310693
UROS	1236.33731483617	0.348256660418796	0.0948460270177657	3.67181073756061	0.000240838015697053	0.00174728788569473
SMIM29	884.270955557043	0.366094464260595	0.0997399249287907	3.67049067383967	0.00024208530306699	0.00175437460971229
LRP10	7797.92562011105	0.429137698471133	0.116914781988503	3.67051703105715	0.00024206033976548	0.00175437460971229
BAZ2A	3193.87638203964	-0.26303204869799	0.0716695577612458	-3.67006657937298	0.000242487301282887	0.00175630668466868
KCTD5	1170.9161189767	-0.316181603179327	0.0861579052975262	-3.6697921344242	0.000242747780717722	0.0017572121715794
ABTB2	168.154835322561	-0.928244635526425	0.252955008696979	-3.66960369872886	0.000242926779563063	0.00175752715253322
ARFGAP1	3425.22882663598	-0.3860493911294	0.105214257334849	-3.66917374991091	0.000243335660248506	0.00175950400487381
SLC6A8	818.892020715199	1.14173736229631	0.311240234409548	3.66834758514525	0.00024412315451551	0.0017642147968664
MIB2	1066.04147855503	0.346939692943777	0.0945915027636683	3.66776806380365	0.000244676976046428	0.00176723259090994
TST	916.641316569816	0.438766072592893	0.119655324996359	3.66691639177985	0.000245493018433737	0.00177213991937809
ACKR4	54.0589124009837	3.85571978446491	1.05178510516311	3.6658817143707	0.000246487845031423	0.00177833166059378
GORASP2	3310.85122507627	0.237239195906471	0.0647344439661079	3.66480626651678	0.000247525878912112	0.00178482807184432
SZT2	725.523272038565	-0.434154238197756	0.11849243607953	-3.66398271959197	0.000248323545984063	0.00178958502139181
ABLIM1	2585.4427492402	0.920768372978823	0.251490819920217	3.6612404908892	0.000250997015079391	0.0018078474623042
FBH1	1955.72379917178	0.297346839134336	0.0812215129848437	3.66093696370593	0.000251294585174734	0.00180898632568627
RPL7L1	4135.43770073402	-0.244113775648443	0.0667143053590701	-3.65909191941028	0.000253110548553396	0.00182104827278683
ZCCHC24	402.105871548236	1.25346799462986	0.342814320227	3.6564050002341	0.000255777139885318	0.00183921344711327
SPOCK1	947.755408735911	4.22708196040836	1.15615016551431	3.65617035441754	0.00025601125697622	0.00183951527497122
POLR3A	965.785528236218	-0.476798048847858	0.130412412821475	-3.65607873155877	0.000256102727921525	0.00183951527497122
ADGRL4	6673.02952925355	0.349744986929157	0.0956655122027009	3.65591506151245	0.000256266202872729	0.00183967082659936
CDCA4	1752.4338272979	-0.37009614363753	0.101246283849026	-3.6554047177613	0.000256776566755373	0.00184231505749486
GNL3L	1012.812771792	-0.326515176593445	0.0893516848119573	-3.65426994779789	0.000257914799208933	0.00184945869283487
ZNF32	271.214330478361	0.652572377515812	0.178692937048053	3.65192037411264	0.000260286597736245	0.00186543521869313
ZNF264	315.501548664125	-0.608198083178219	0.166551559422015	-3.65171052909294	0.000260499419528522	0.00186592958041081
PLS3	11648.1621019862	0.298158055429235	0.0816842546111683	3.65012886324936	0.000262108779425692	0.00187642112953095
ANXA7	2611.01935049657	0.276195365917518	0.0757103065855046	3.64805504526114	0.000264233035025721	0.00189058517945596
PHACTR2	2538.16567087932	0.679864718626593	0.186385912518439	3.64761858576267	0.000264682160765091	0.00189275467995852
CD81	13401.6054214092	0.462916378634734	0.126924796379956	3.64717054379957	0.000265143949438384	0.00189501229317615
ORC2	692.024521361236	-0.365274903977387	0.100161129410947	-3.64687285502458	0.000265451189344416	0.00189616345163863
PTPN1	4560.2978697185	-0.309562191027224	0.0848986590786912	-3.64625536358939	0.000266089557024452	0.00189967734382014
GUCY1B1	41.0982215190613	3.85339648364979	1.05730806213118	3.64453523212775	0.000267875439579506	0.00191137524874882
RIT1	1251.00718552941	0.45541889969405	0.124979759445966	3.64394124066903	0.000268494741485164	0.00191368889370634
GABARAPL1	2924.76573648942	0.549371721335182	0.150762995467212	3.64394273032774	0.000268493186673587	0.00191368889370634
POU2F2	625.426709084961	-0.586735440280306	0.161062816723322	-3.64289816989985	0.000269585507192751	0.00192040812702052
GCKR	42.4913454712311	2.42204765787204	0.665028762711188	3.64201940378915	0.000270507677656043	0.0019250890035927
SLC39A7	5086.10791055857	0.398173283866197	0.109328518173993	3.64198921302964	0.00027053941208368	0.0019250890035927
ZNF703	604.798557480165	-0.577442635810645	0.158568989129902	-3.6415861574144	0.000270963410530777	0.0019264603801836
CTU1	416.910788534436	-0.497513979733509	0.13662247423381	-3.64152371360283	0.00027102915462805	0.0019264603801836
PROSER1	1230.34359302213	-0.346384542931061	0.0951585951745389	-3.64007625686073	0.000272557309093254	0.00193626145320793
FGFR1	4311.43337862895	0.337247784253734	0.0926761262554479	3.63899310297197	0.000273706128985267	0.00194335845933053
TMCO3	3344.73839234935	0.325412891317966	0.0894278109838934	3.63883324144628	0.000273876065916933	0.00194350127301666
CENPU	427.075443128008	-0.556615214827198	0.153006971079824	-3.63784219045034	0.000274931787473047	0.00194992626960107
CFHR1	20.5971079722569	3.04333466531406	0.83670088127897	3.63730304749059	0.000275507712541379	0.00195294319512938
ARMCX4	711.466805097522	-0.54774014482191	0.15065767904258	-3.63566031484597	0.000277269496474337	0.00196435822406614
TMEM9	898.045700449821	0.569604330904631	0.156884887419947	3.63071510756751	0.000282637031446103	0.00200129234275046
GPR108	1519.58524923345	0.406398633935718	0.111953825348171	3.63005580802476	0.000283359947301941	0.00200531655013682
LYPLA1	2144.69110403328	0.373911861411555	0.103056637484577	3.62821716813256	0.00028538516241863	0.00201854761553679
RPL6	15239.9420702366	0.28314448814951	0.078052519304897	3.6276149786205	0.000286051401636626	0.00202215737440344
MDC1	735.893284478434	-0.477745704855471	0.131717739469169	-3.62704148113092	0.000286687251587058	0.00202554848997131
RAB9A	557.800259391788	0.455281830131407	0.125617978389253	3.6243365477561	0.000289704165711695	0.00204574982994671
TXNDC12	304.13883278415	0.523067435810728	0.144365500333782	3.62321631277115	0.000290962294116563	0.00205258991991276
CXADR	192.033597829908	1.07750100692776	0.297389955023406	3.62319233964361	0.000290989274030186	0.00205258991991276
PER1	1259.59520889963	0.953047788793409	0.263055424663704	3.62299234091753	0.0002912144485827	0.00205281181614668
JOSD1	3049.68459840079	0.322537332827505	0.0890277996458297	3.62288334779275	0.000291337230459917	0.00205281181614668
SLC39A10	839.97847797176	0.502525955695689	0.138723934133113	3.62248921814378	0.000291781626419499	0.00205416105578268
EWSR1	6149.06640061222	-0.310750063886774	0.0857849105833954	-3.62243268394714	0.000291845422896044	0.00205416105578268
RBM25	4136.38953790694	-0.351121346267102	0.0969569402377031	-3.62141529431808	0.000292995740310938	0.00206113923173183
POLE2	146.968228448878	-0.827760655353343	0.22861666885401	-3.62073622847655	0.000293765891939286	0.00206543693779752
CAPRIN2	852.145753621061	-0.541412145846971	0.149546670273995	-3.62035573814523	0.000294198247435295	0.00206735626529288
PITPNM1	1112.31222331468	-0.428282478840672	0.118332104796915	-3.61932612941941	0.000295371194124308	0.00207447489452113
ZNF358	835.878489404196	0.467103611245032	0.129064417390832	3.6191509688573	0.000295571175282902	0.00207475610701829
CENPW	615.534799333312	-0.504876644872205	0.139591146464695	-3.61682425897904	0.000298239643660335	0.00209235514200209
RIOX1	467.700391451564	-0.420913001563643	0.116397094995306	-3.61618132807023	0.00029898098055731	0.00209532086853794
ABHD12	1703.89745388022	0.410652693278669	0.113559883530393	3.61617747845579	0.000298985424580922	0.00209532086853794
ZMAT2	2355.15188805384	0.26437714098867	0.0731202232201646	3.61565008072571	0.000299594841607152	0.00209845803743411
TNFRSF25	821.100266485613	-0.815775493938205	0.225892382413992	-3.61134574446666	0.000304612245258556	0.0021316936927496
NOTCH2NLA	107.448359529049	-1.07065037232611	0.296483944470563	-3.61115801477205	0.000304832855384714	0.0021316936927496
ADNP2	595.578117764716	-0.40526166791905	0.112224160089345	-3.6111802271134	0.000304806744800241	0.0021316936927496
DSE	235.891292039998	1.37614759913214	0.381202921275896	3.61001325626294	0.000306181356881475	0.00213997013010048
LRCH3	1171.58339960183	-0.312206095533589	0.0864960063310864	-3.60948567195736	0.000306804718715159	0.00214317221926389
PON2	3452.7447816824	0.380290092277432	0.105379981843944	3.60875078570994	0.000307674996735243	0.00214693924564259
DMD	56.9652573405034	3.33131564385789	0.923117423784371	3.60876694343063	0.000307655837369824	0.00214693924564259
GINS2	354.49187190575	-0.664761173276421	0.184302103214911	-3.60691040243452	0.000309864596291731	0.00216105566833136
CLK1	1079.58326362829	-0.551142770497596	0.152829180265805	-3.60626661439282	0.000310633982714255	0.00216525740127314
BMF	215.974736667161	0.715712525581407	0.19853965733123	3.60488446087806	0.000312291830428614	0.00217564426655208
SUSD1	1097.9388443531	0.386524136368707	0.10726040809826	3.60360493887565	0.000313833955510575	0.0021852142087403
NOL12	79.9181908997793	-1.22891356831464	0.341113302591947	-3.60265506791071	0.000314983381106899	0.00219204099770316
LYVE1	6147.33442551664	1.65653383005944	0.45992693516237	3.60173258710022	0.000316103433496436	0.00219865616049103
MPND	358.103037410215	0.490405842373411	0.13616761800121	3.60148653234906	0.000316402816087147	0.00219955912662512
SFPQ	8665.37173346357	-0.394212072148801	0.10948258707135	-3.60068283636642	0.000317382548869197	0.00220400772159059
FDX1	678.429443739983	0.509291028110963	0.14143752220483	3.60081978368801	0.000317215404942914	0.00220400772159059
CHSY3	177.620052880292	0.675137949862759	0.187535348525493	3.60005703016027	0.000318147393748948	0.00220743712468417
UFD1	3201.16213142272	0.375275776951907	0.104244977279158	3.59994108825938	0.000318289284376331	0.00220743712468417
GLA	560.703702093	0.516082174803489	0.143361680967175	3.59986135292077	0.000318386899497694	0.00220743712468417
ABHD4	658.541285097346	0.551380796541469	0.153217741652031	3.59867460906516	0.000319843074198373	0.00221634848210539
BCAR3	2565.91187848319	-0.288316580021597	0.0801300310472545	-3.59810892687126	0.000320539377158657	0.00221998761372242
PROSER2	490.139164660086	-0.532114806166635	0.147898648419986	-3.59783413743983	0.000320878129570261	0.00222114786381293
RWDD2B	528.058854524467	0.478481833638244	0.133004960035016	3.59747360934718	0.000321323086359776	0.00222304164067148
ZNF362	1056.00686713253	0.430260579341986	0.119608363142859	3.59724494204546	0.000321605602360691	0.00222381016728298
ANXA4	2607.86383145388	0.366838643964579	0.102010419879429	3.59608993275554	0.000323036160462814	0.00223251202638446
MTHFD2	1304.011934435	-0.478034787469972	0.132942157439723	-3.59581036351631	0.000323383320271783	0.00223372120903385
IFITM2	4726.71161590712	-0.369014459842025	0.102650564291899	-3.59486050941414	0.000324565427983485	0.00224069331123032
RBM38	940.509950880593	-0.398673381079835	0.110945742659918	-3.59340855738727	0.000326380222645823	0.00225202353625618
CPEB4	501.541276328213	0.611828406236563	0.170302656310072	3.59259461650791	0.000327401716897371	0.00225787085145811
STK39	730.738852903927	-0.461261058807441	0.128405026172011	-3.5922352306485	0.000327853696986117	0.0022597864810329
TTC1	1777.25711860167	0.274502832079665	0.0764279389266823	3.59165556385076	0.000328583943141426	0.00226361705280435
LPAR6	378.535207455874	0.779100076399792	0.216927881260953	3.59151655320219	0.000328759290562056	0.00226362288597186
DDOST	7601.83864373224	0.329602597892503	0.091806559556732	3.59018570659785	0.000330442452566497	0.00227314357156609
RRS1	719.796069294055	-0.471465136162298	0.131321986961093	-3.59014622815585	0.00033049250508585	0.00227314357156609
ARID1A	2411.02719838408	-0.501080610558297	0.139637699477545	-3.58843358514994	0.000332670712292914	0.00228079442905452
FAM174A	156.91269131293	0.840008077961949	0.23409461912853	3.5883271520254	0.00033280652054047	0.00228079442905452
AARS2	631.126613572239	-0.416355654443015	0.116014039128206	-3.58883853688522	0.000332154469333548	0.00228079442905452
PTPRK	3827.39484005119	0.35336575852228	0.0984687868783478	3.58860680348223	0.000332449797254986	0.00228079442905452
FUT11	626.25072414511	0.399305018953886	0.111279585305039	3.58830434045305	0.000332835634767206	0.00228079442905452
DCAF5	1600.19414333617	0.277384524534902	0.0772909803416398	3.58883434145631	0.000332159813929835	0.00228079442905452
ELMO3	104.03473155064	-0.951720721457639	0.265195926199076	-3.58874563081789	0.000332272842087114	0.00228079442905452
SCAMP2	2078.78767342801	0.280270179462188	0.0781151025712271	3.58791283934668	0.00033333567607826	0.00228301498948637
CSTF3	1235.09914376321	-0.48446334579024	0.135059008562447	-3.5870494752391	0.000334440885678302	0.00228937581478572
EXOSC8	1193.1651045574	-0.378798227241173	0.105609472748823	-3.58678267566102	0.00033478311403641	0.00229050978654025
RANBP17	132.152927797131	-0.749364965985433	0.208949788375929	-3.58633991357399	0.000335351775698844	0.00229319095116785
HOXB2	40.4127262283394	2.60291285225443	0.725861554088777	3.58596324270411	0.000335836264447138	0.00229529400548381
ASCC3	2495.88742206493	-0.420732029269121	0.117386057926735	-3.58417376560779	0.000338146919068519	0.00230865359692465
RENBP	875.556715487251	1.34381894695193	0.374919734543113	3.58428437646672	0.000338003663076783	0.00230865359692465
CCDC85C	577.557373847281	-0.725681516020754	0.202478280152361	-3.58399683894337	0.000338376181087274	0.00230900358814525
FRY	1548.50151194965	0.453428248394362	0.126546001189232	3.58311004799213	0.000339527479854744	0.00231564167648567
GAB1	382.649162400365	0.807041102707484	0.225262611024967	3.58266779842144	0.000340103010149238	0.00231834800192113
DNM1	92.8052482918973	-0.927145512678762	0.258852657736014	-3.58175002253326	0.000341300289713919	0.00232528747802991
ITGAX	55.7080511361196	-1.69776942320431	0.47402952019936	-3.58156897589477	0.00034153693828723	0.00232567830102989
CNTNAP1	2035.38885769904	-0.745221451891208	0.208083674292746	-3.58135473349428	0.000341817175806637	0.00232636537490226
PDE12	831.343635699969	-0.328814606874168	0.0918242196345922	-3.58091370863441	0.000342394731059049	0.00232907417477608
NLK	709.561861357822	-0.422330276369712	0.117954849022361	-3.58044014188555	0.000343015918756761	0.0023320767809815
NDE1	925.100822379816	-0.362374589283702	0.101235449214196	-3.57952270767311	0.000344222337717773	0.00233905299364848
ADRB1	387.473074872688	-1.40265327725108	0.392206438980999	-3.57631374154731	0.000348473397808598	0.0023666999562163
CAMK2D	1301.69727503475	0.545982594248622	0.152675960419904	3.57608750419522	0.000348774950022808	0.00236690668383435
VCAN	1065.36376327663	2.90131115047004	0.811324728266605	3.57601715982291	0.000348868761909595	0.00236690668383435
KIFAP3	630.487904818501	0.372252390317533	0.10415642730523	3.57397426110486	0.000351603507877105	0.00238296797501662
LRP12	371.624898469174	0.750557357107465	0.209998521731001	3.57410781238212	0.000351424117416863	0.00238296797501662
ELN	507.064391902598	4.57246034316919	1.27954529329237	3.57350409332045	0.000352235734430513	0.00238600623865933
FAM107A	313.786109315778	3.67744715928792	1.02957722446778	3.57180313617454	0.000354531874628972	0.00240030661674688
CALHM5	244.944744022371	1.24851242018898	0.349566313540796	3.57160393272069	0.000354801695300926	0.00240088032939155
GLRX	1311.39430572262	0.366550765056221	0.102655084973	3.57070246595802	0.000356025132938144	0.00240790303674328
SCUBE2	101.124519622336	5.33968050823847	1.49646218043709	3.56820277721876	0.000359438288315583	0.00242972041481487
UCK2	1425.63213021804	-0.292857439087724	0.0821168260780816	-3.56635117398787	0.000361986227746225	0.00244566945121043
PRDM2	1273.47688038015	-0.484231007742604	0.135891693793545	-3.56335986567565	0.000366138192708944	0.00247243343874046
SPTBN1	19689.1775773289	0.298852354798042	0.0838926887719935	3.5623170406455	0.000367596080894224	0.00248098666043698
MRPL39	626.259517382755	-0.391373304726998	0.109902417366565	-3.56109823700806	0.00036930686832432	0.00249123697134846
VCAM1	95.0894394771311	2.17801203381194	0.611762897057996	3.56022250497069	0.000370540692006965	0.00249826084028812
PCDHB5	27.0716838598209	1.81254569163209	0.509138248069067	3.56002657138068	0.000370817270968866	0.00249882682545877
RAD52	198.954234083154	-0.690918469601944	0.194106556347046	-3.55948033185773	0.000371589359576021	0.00250272958069582
CDH10	9.16051507888247	-4.64577686083187	1.30527681849937	-3.55922728036568	0.000371947547291126	0.00250384202566709
APOBEC3B	238.359109883854	-0.573833197831933	0.161232497685271	-3.55904179411812	0.000372210303163232	0.002504311230619
TAF1A	103.251176837902	-0.842218216570042	0.236666077563639	-3.55867737886336	0.000372727031481539	0.00250431755492824
CLTB	6112.59788536878	0.266725082430429	0.0749486908274387	3.55876906568701	0.000372596959614222	0.00250431755492824
MYOD1	9.00489587966762	-4.6088457413911	1.29511700448834	-3.55863271458776	0.00037279041000358	0.00250431755492824
CCDC85A	123.756377082678	1.6674001916407	0.468622086172076	3.55809135088106	0.000373559405589652	0.00250593394616708
IL17RE	110.806586778794	-0.863991115110404	0.242826776077653	-3.55805537209006	0.000373610565208691	0.00250593394616708
MTA2	5789.53209409952	-0.266057394357343	0.0747723072669061	-3.55823437957623	0.000373356092374001	0.00250593394616708
PDE4B	2536.26379189685	0.48887548215237	0.13742073798218	3.55750878164958	0.000374388589076783	0.00250985466537676
KPNA6	2437.14745766198	-0.345194044758702	0.097042850746197	-3.55713009360692	0.000374928506368864	0.00251217592180625
KCNJ2	177.616987665165	6.5999917383063	1.8556550859839	3.55669099724256	0.000375555462519899	0.00251507767672077
MID1IP1	552.022548053816	-0.527428373538141	0.148299864740867	-3.55649935662279	0.000375829400344722	0.00251561350942814
TOR1A	2056.29051679547	0.340241683467191	0.0956825477513391	3.55594297458942	0.000376625771024759	0.00251964388949622
PHF19	1684.75788408838	-0.382900189564029	0.107747399607929	-3.55368381007175	0.000379875632382677	0.00254007562024128
ECI2	2527.60713574224	-0.413711295917697	0.116438586342605	-3.55304292943242	0.000380802315560866	0.00254496014294465
NOCT	279.379708748462	0.853128239122795	0.240162497756585	3.55229582924923	0.000381885254243506	0.00255088337695508
URGCP	737.546451399877	-0.358467568323334	0.100931141348174	-3.55160521851979	0.000382888869700949	0.00255627093039666
ABI1	2234.64347100293	0.305182395860811	0.0859569420064216	3.55041010926158	0.00038463146318816	0.00256658402287902
PSMD2	15258.6535893257	-0.352432336544537	0.0992723885150986	-3.55015469876535	0.000385004838243121	0.00256775463325952
CD46	3890.29912404525	0.541675456904091	0.152711296721982	3.54705557828008	0.000389562399679677	0.00259681574956052
SH3BP1	19.826304483748	-2.19872428394396	0.619998902002991	-3.54633577066134	0.000390628137953433	0.00260258254007803
MPDU1	1476.29121109959	0.26815793162427	0.0756226376185808	3.54600077528084	0.000391125056445363	0.00260455556068236
CDH2	245.928333623864	1.83886877018418	0.518656166723232	3.5454485807077	0.000391945448875432	0.00260867950888256
RBMS3	475.721403561704	-0.462115145141729	0.130383390127476	-3.54427925742625	0.000393688016501123	0.00261893382053978
FBXL6	499.445864953998	-0.422454375013019	0.119205699483053	-3.54391087712277	0.00039423848784862	0.00262125149378385
CUTC	453.330983275283	0.523760107443588	0.147858243494914	3.54231252220714	0.000396635252630966	0.00263583632025046
KLHDC4	916.273826991545	-0.414662730926392	0.117122885317998	-3.54040740885565	0.000399509790665963	0.00265357962340956
TAPBPL	236.047545271037	0.60252509353319	0.170258229187473	3.53888969953836	0.000401813708913338	0.0026675165977604
CPSF4	1085.04170669594	-0.36729845004271	0.103814057790412	-3.53804155102232	0.000403106618612764	0.00267473097526587
PRRC2B	4423.35713989743	-0.444874350483963	0.125757900621262	-3.53754593775994	0.000403863924814178	0.00267838590628299
HMCN1	52.8063433997976	3.4361436210874	0.971454976459666	3.53711052426738	0.000404530341178946	0.00268143463759494
ELMO1	1188.06236889553	0.498331322272356	0.140893256890643	3.53694231555131	0.000404788065775146	0.00268177261962982
POM121	2274.21636335789	-0.299895700355351	0.0847928760492741	-3.53680302318179	0.000405001601660103	0.00268181765019646
ANPEP	12926.198393744	1.05439222003175	0.298133992000838	3.53663872058168	0.000405253613615084	0.00268211728357902
DDX51	893.016512952067	-0.368432438900762	0.104194982472044	-3.53599021910305	0.000406249734277211	0.0026873388847751
ATXN2	1438.64447641534	-0.35580102504257	0.100654391743208	-3.53487829870652	0.000407963007020996	0.00269729670085441
RGL2	2794.18606816963	0.501710750188267	0.141999564555225	3.53318513165685	0.000410584846036557	0.00271224416958371
MFAP5	6.92633589795371	-5.1588986528698	1.46014209705296	-3.53314835815099	0.000410641963387481	0.00271224416958371
PGAM5	1453.09869151759	-0.376469921122111	0.106566222413973	-3.53273216028673	0.000411288927841982	0.00271513484578432
ATOH8	605.737606714711	0.843427914419845	0.238759505614935	3.53254171911423	0.000411585279093375	0.00271570917619494
NCOA5	1140.40420605268	-0.321514455413771	0.0910273503638377	-3.53206430955832	0.000412329067409539	0.00271923368705467
SNX12	3530.65075126495	0.314185480513698	0.0889864210400861	3.53071262830276	0.000414441756808239	0.00273177767749821
SETD5	2678.83551499076	-0.278981806530816	0.0790227395697794	-3.53039907309803	0.000414933288836635	0.00273362855398112
INSR	456.062290912519	0.625330827855827	0.17716486781182	3.52965481011753	0.000416102183124002	0.00273993782714952
CDC25A	434.188059864607	-0.622146577330395	0.176340009519368	-3.52810788105387	0.00041854154141468	0.00275460216906709
MYL6B	1785.44737344471	0.334865000256802	0.0950607934986495	3.52264049070408	0.00042727051686721	0.00281062532697842
AKAP17A	3814.88652251903	-0.289304021621871	0.0821931557680109	-3.51980671527478	0.00043186138804796	0.00283938465573144
KIDINS220	2237.5044298751	0.37701227610267	0.107125170429893	3.51936220581701	0.000432585682466146	0.0028412665685827
SPARCL1	84.7679382083951	8.12178956923257	2.30766512292548	3.5194836064153	0.000432387756917288	0.0028412665685827
HSPA13	1006.77069390928	0.335479071833333	0.0953353298339634	3.51893754831084	0.000433278688744937	0.00284437811255026
PCDHB13	107.017882840446	1.10314240595438	0.313633110429329	3.51730212554505	0.000435957258407396	0.00286051469704641
ZNF618	1053.61051601306	0.878277393544101	0.249780914764929	3.51619095626523	0.000437785993022984	0.00287106162866236
DNMT1	3450.75181214799	-0.457095648394304	0.130005298119293	-3.51597707944852	0.000438138806937697	0.00287192349853249
CAMK1G	35.214115539987	-1.51369029666451	0.430616056286643	-3.5151738412116	0.000439466210595867	0.00287916953729777
LMBR1L	2239.48302750812	-0.395045200404172	0.112399052548158	-3.51466664040529	0.000440306325683279	0.00288321739362115
RPN1	6838.58829875605	0.309988342401426	0.0882152839279477	3.51399812593266	0.000441415927086608	0.00288895213232573
SRRM2	9902.36493058294	-0.337358770303822	0.0960077324364682	-3.51387082834255	0.000441627511440173	0.00288895213232573
HMGA1	48443.0560773622	-0.563109708442774	0.160261900481118	-3.51368420536808	0.000441937873057807	0.00288952524662594
CALU	13845.9441385471	0.327529046819037	0.093224725360348	3.51332809566363	0.000442530662991782	0.00289048729120312
TRAPPC9	588.163933241251	0.398474064467177	0.11341702959323	3.51335302904955	0.000442489134045777	0.00289048729120312
PLEK2	711.424839484597	-0.740934239780677	0.21091669766646	-3.51292357588672	0.000443204938007065	0.00289343455250511
UMPS	928.472054731208	-0.326474510846898	0.0929505706720872	-3.51234541634651	0.00044417030987677	0.00289827829965868
TCEA2	1564.57724342876	0.361099142310077	0.102813521475603	3.51217560810582	0.000444454216897142	0.00289867275092495
GALNT8	19.1764431155858	-2.15504827909741	0.613964101800126	-3.51005583678078	0.000448012604267378	0.00292041181032986
CHID1	2050.13233006068	0.356869144411572	0.101686727041551	3.50949582894677	0.000448957100453267	0.00292509869767945
MAN1B1	3196.12162334965	0.503474613476259	0.143555011107459	3.50718940141616	0.000452866689572967	0.00294908970739986
SLC25A37	2039.76431178858	-0.524332704562393	0.149521180350526	-3.50674535429154	0.000453623024737932	0.00295253280326164
PHKB	1956.59142209506	0.309830419167023	0.0884009216868642	3.50483245259039	0.000456894722470669	0.0029723361784802
GPSM3	708.195667247748	-0.49241133473365	0.140543845260896	-3.50361365038484	0.000458990749380277	0.00297999399447495
SNRPF	1623.64467123409	-0.326106606973721	0.0930737065662904	-3.50374578390145	0.000458763080782002	0.00297999399447495
PSMD12	2312.61945576178	-0.291674990772555	0.0832425013880647	-3.50391910272863	0.000458464608856915	0.00297999399447495
MRPL34	1094.20585874748	0.414520196160867	0.118310693028432	3.50365791586778	0.00045891446735858	0.00297999399447495
ATP8B2	2566.70600849831	0.302338558958407	0.0863116673605031	3.50287010092867	0.000460273866502302	0.00298682971299043
[truncated: 12,392 more rows]
